# Supplementary material for: Crystal structure, Hirshfeld surface analysis, DFT and the mol­ecular docking studies of 3-(2-chloro­acet­yl)-2,4,6,8-tetra­phenyl-3,7-di­azabicyclo­[3.3.1]nonan-9-one
Source: Acta Crystallogr E Crystallogr Commun. 2024 Aug 30;80(Pt 9):981–5. doi: 10.1107/S2056989024008302 (PMC11389677; doi:10.1107/S2056989024008302)
Supplement: Supplementary file 1 [file e-80-00981-sup1.cif]

##############################################################################
#                                                                            #
# This CIF contains the data in a paper accepted for publication in          #
# Acta Crystallographica Section E. It conforms to the requirements of       #
# Notes for Authors for Acta Crystallographica Section E, and has been       #
# peer reviewed under the auspices of the IUCr Commission on Journals.       #
#                                                                            #
# Full details of the Crystallographic Information File format               #
# are given in the paper "The Crystallographic Information File (CIF):       #
# a New Standard Archive File for Crystallography" by S. R. Hall, F. H.      #
# Allen and I. D. Brown [Acta Cryst. (1991), A47, 655-685].                  #
#                                                                            #
# The current version of the core CIF dictionary is obtainable from          #
# ftp://ftp.iucr.org/pub/cif_core.dic.                                       #
#                                                                            #
# Software is freely available for graphical display of the structure(s)     #
# in this CIF. For information consult the CIF software page                 #
# http://www.iucr.org/resources/cif/software.                                #
#                                                                            #
# This file may be used for bona fide research purposes within the           #
# scientific community so long as proper attribution is given to the journal # 
# article from which it was obtained.                                        #
#                                                                            #
##############################################################################
data_I
_audit_creation_method     'SHELXL-2019/3'
_chemical_name_systematic
;
3-(2-Chloroacetyl)-2,4,6,8-tetraphenyl-3,7-diazabicyclo[3.3.1]nonan-9-one
;
_chemical_name_common     ?
_chemical_formula_moiety     'C33 H29 Cl N2 O2'
_chemical_formula_sum     'C33 H29 Cl N2 O2'
_chemical_formula_iupac     'C33 H29 Cl N2 O2'
_chemical_formula_weight     521.03
_chemical_melting_point     ?
_space_group_crystal_system     orthorhombic
_space_group_name_H-M_alt     'P b c a'
_space_group_name_Hall     '-P 2ac 2ab'
loop_
    _space_group_symop_operation_xyz
    'x, y, z'
    '-x+1/2, -y, z+1/2'
    'x+1/2, -y+1/2, -z'
    '-x, y+1/2, -z+1/2'
    '-x, -y, -z'
    'x-1/2, y, -z-1/2'
    '-x-1/2, y-1/2, z'
    'x, -y-1/2, z-1/2'
_cell_length_a     9.229(3)
_cell_length_b     19.235(6)
_cell_length_c     30.058(10)
_cell_angle_alpha     90
_cell_angle_beta     90
_cell_angle_gamma     90
_cell_volume     5336(3)
_cell_formula_units_Z     8
_cell_measurement_reflns_used     9200
_cell_measurement_theta_min     2.5143
_cell_measurement_theta_max     29.4680
_cell_measurement_temperature     298(2)
_exptl_crystal_description     Block
_exptl_crystal_colour     'colorless'
_exptl_crystal_size_max     0.350
_exptl_crystal_size_mid     0.230
_exptl_crystal_size_min     0.190
_exptl_crystal_density_diffrn     1.297
_exptl_crystal_density_meas     ?
_exptl_crystal_density_method     'not measured'
_exptl_crystal_F_000     2192
_exptl_absorpt_coefficient_mu     0.177
_exptl_absorpt_correction_type     multi-scan
_exptl_absorpt_process_details
;
(<i>SADABS</i>; Krause <i>et al.</i>, 2015)
;
_exptl_absorpt_correction_T_min     0.692
_exptl_absorpt_correction_T_max     0.746
_diffrn_ambient_temperature     298(2)
_diffrn_source     ?
_diffrn_radiation_type     MoK\a
_diffrn_radiation_wavelength     0.71073
_diffrn_measurement_device_type     'Bruker D8 Quest XRD'
_diffrn_measurement_method     'Omega and Phi Scans'
_diffrn_detector_area_resol_mean     7.3910
_diffrn_reflns_number     127372
_diffrn_reflns_av_R_equivalents     0.1041
_diffrn_reflns_av_unetI/netI     0.0634
_diffrn_reflns_theta_min     2.118
_diffrn_reflns_theta_max     30.748
_diffrn_reflns_theta_full     25.242
_diffrn_measured_fraction_theta_max     0.900
_diffrn_measured_fraction_theta_full     0.999
_diffrn_reflns_limit_h_min     -12
_diffrn_reflns_limit_h_max     12
_diffrn_reflns_limit_k_min     -25
_diffrn_reflns_limit_k_max     25
_diffrn_reflns_limit_l_min     -40
_diffrn_reflns_limit_l_max     42
_refine_special_details     ?
_reflns_number_total     7493
_reflns_number_gt     4101
_reflns_threshold_expression     'I > 2\s(I)'
_refine_ls_structure_factor_coef     Fsqd
_refine_ls_matrix_type     full
_refine_ls_R_factor_all     0.1550
_refine_ls_R_factor_gt     0.0700
_refine_ls_wR_factor_gt     0.1196
_refine_ls_wR_factor_ref     0.1509
_refine_ls_goodness_of_fit_ref     1.067
_refine_ls_restrained_S_all     1.067
_refine_ls_number_reflns     7493
_refine_ls_number_parameters     344
_refine_ls_number_restraints     1
_refine_ls_hydrogen_treatment     constr
_refine_ls_weighting_scheme     calc
_refine_ls_weighting_details
              'w=1/[\s^2^(Fo^2^)+(0.0448P)^2^+2.2149P] where P=(Fo^2^+2Fc^2^)/3'
_atom_sites_solution_hydrogens     mixed
_atom_sites_solution_primary     ?
_atom_sites_solution_secondary     ?
_refine_ls_shift/su_max     0.000
_refine_ls_shift/su_mean     0.000
_refine_diff_density_max     0.240
_refine_diff_density_min     -0.283
_refine_ls_extinction_method
;
SHELXL (Sheldrick, 2015b)
;
_refine_ls_extinction_coef     0.0032(4)
_refine_ls_extinction_expression
                                  'Fc^*^=kFc[1+0.001xFc^2^\l^3^/sin(2\q)]^-1/4^'
loop_
    _atom_type_symbol
    _atom_type_description
    _atom_type_scat_dispersion_real
    _atom_type_scat_dispersion_imag
    _atom_type_scat_source
    'C' 'C' 0.0033 0.0016
                         'International Tables Vol C Tables 4.2.6.8 and 6.1.1.4'
    'H' 'H' 0.0000 0.0000
                         'International Tables Vol C Tables 4.2.6.8 and 6.1.1.4'
    'Cl' 'Cl' 0.1484 0.1585
                         'International Tables Vol C Tables 4.2.6.8 and 6.1.1.4'
    'N' 'N' 0.0061 0.0033
                         'International Tables Vol C Tables 4.2.6.8 and 6.1.1.4'
    'O' 'O' 0.0106 0.0060
                         'International Tables Vol C Tables 4.2.6.8 and 6.1.1.4'
_computing_data_collection
;
APEX3 (Bruker, 2017)
;
_computing_cell_refinement
;
SAINT (Bruker, 2017)
;
_computing_data_reduction
;
SAINT (Bruker, 2017)
;
_computing_structure_solution
;
<i>SHELXT</i> (Sheldrick, 2015a)
;
_computing_structure_refinement
;
SHELXL (Sheldrick, 2015b)
;
_computing_molecular_graphics
;
ORTEP-3 for Windows (Farrugia, 2012), PLATON (Spek, 2020)
;
_computing_publication_material
;
publCIF (Westrip, 2010)
;
loop_
    _atom_site_type_symbol
    _atom_site_label
    _atom_site_fract_x
    _atom_site_fract_y
    _atom_site_fract_z
    _atom_site_U_iso_or_equiv
    _atom_site_adp_type
    _atom_site_calc_flag
    _atom_site_occupancy
    _atom_site_disorder_assembly
    _atom_site_disorder_group
    Cl Cl1 0.49791(8) 0.40099(3) 0.00094(2) 0.0784(2) Uani d 1 . .
    O O1 0.35619(16) 0.31422(7) 0.06683(5) 0.0595(4) Uani d 1 . .
    O O2 -0.01614(17) 0.45163(9) 0.20859(5) 0.0695(5) Uani d 1 . .
    N N1 0.23075(16) 0.39715(7) 0.10473(5) 0.0386(3) Uani d 1 . .
    N N2 0.38457(18) 0.40602(8) 0.19171(6) 0.0496(4) Uani d 1 . .
    H H2 0.459922 0.401953 0.208188 0.060 Uiso d 1 . .
    C C1 0.2156(2) 0.47202(9) 0.11529(6) 0.0409(4) Uani d 1 . .
    H H1 0.310034 0.492740 0.108463 0.049 Uiso calc 1 . .
    C C2 0.1919(2) 0.48463(10) 0.16565(6) 0.0436(4) Uani d 1 . .
    H H2A 0.153292 0.531690 0.169613 0.052 Uiso calc 1 . .
    C C3 0.0874(2) 0.43415(11) 0.18594(6) 0.0475(5) Uani d 1 . .
    C C4 0.1368(2) 0.36052(10) 0.18000(6) 0.0459(5) Uani d 1 . .
    H H4 0.064183 0.329585 0.193177 0.055 Uiso calc 1 . .
    C C5 0.1534(2) 0.34183(9) 0.13028(6) 0.0417(4) Uani d 1 . .
    H H5 0.214691 0.300281 0.129005 0.050 Uiso calc 1 . .
    C C6 0.3352(2) 0.47838(10) 0.19303(6) 0.0474(5) Uani d 1 . .
    H H6 0.314926 0.490966 0.224002 0.057 Uiso calc 1 . .
    C C7 0.2784(2) 0.35584(10) 0.20830(6) 0.0492(5) Uani d 1 . .
    H H7 0.253838 0.369213 0.238841 0.059 Uiso calc 1 . .
    C C8 0.3309(2) 0.37562(10) 0.07418(6) 0.0431(4) Uani d 1 . .
    C C9 0.4103(2) 0.43311(11) 0.04895(7) 0.0508(5) Uani d 1 . .
    H H9A 0.481483 0.454309 0.068419 0.061 Uiso calc 1 . .
    H H9B 0.341384 0.468752 0.040346 0.061 Uiso calc 1 . .
    C C10 0.1061(2) 0.51234(10) 0.08728(6) 0.0464(5) Uani d 1 . .
    C C11 -0.0107(2) 0.48393(12) 0.06587(7) 0.0584(6) Uani d 1 . .
    H H11 -0.025562 0.436142 0.066996 0.070 Uiso calc 1 . .
    C C12 -0.1073(3) 0.52561(15) 0.04244(9) 0.0750(7) Uani d 1 . .
    H H12 -0.186720 0.505394 0.028441 0.090 Uiso calc 1 . .
    C C13 -0.0874(3) 0.59549(15) 0.03974(8) 0.0791(8) Uani d 1 . .
    H H13 -0.152993 0.622987 0.024194 0.095 Uiso calc 1 . .
    C C14 0.0291(4) 0.62480(14) 0.05989(10) 0.0940(10) Uani d 1 . .
    H H14 0.044147 0.672500 0.057854 0.113 Uiso calc 1 . .
    C C15 0.1261(3) 0.58363(12) 0.08362(9) 0.0777(8) Uani d 1 . .
    H H15 0.205677 0.604246 0.097254 0.093 Uiso calc 1 . .
    C C16 0.4491(2) 0.52762(11) 0.17489(7) 0.0505(5) Uani d 1 . .
    C C17 0.5834(3) 0.50516(13) 0.16039(8) 0.0678(6) Uani d 1 . .
    H H17 0.609601 0.458846 0.164171 0.081 Uiso calc 1 . .
    C C18 0.6794(3) 0.55085(17) 0.14029(10) 0.0867(8) Uani d 1 . .
    H H18 0.770121 0.535105 0.131307 0.104 Uiso calc 1 . .
    C C19 0.6422(4) 0.61856(17) 0.13359(10) 0.0874(9) Uani d 1 . .
    H H19 0.705128 0.648347 0.118731 0.105 Uiso calc 1 . .
    C C20 0.5127(3) 0.64236(15) 0.14871(10) 0.0831(8) Uani d 1 . .
    H H20 0.488173 0.688855 0.144833 0.100 Uiso calc 1 . .
    C C21 0.4167(3) 0.59769(11) 0.16994(8) 0.0649(6) Uani d 1 . .
    H H21 0.329674 0.614934 0.180959 0.078 Uiso calc 1 . .
    C C22 0.3419(2) 0.28339(10) 0.20994(7) 0.0499(5) Uani d 1 . .
    C C23 0.3028(3) 0.23822(12) 0.24377(8) 0.0667(6) Uani d 1 . .
    H H23 0.236247 0.252547 0.265113 0.080 Uiso calc 1 . .
    C C24 0.3613(4) 0.17210(13) 0.24627(10) 0.0826(8) Uani d 1 . .
    H H24 0.333283 0.142401 0.269117 0.099 Uiso calc 1 . .
    C C25 0.4597(3) 0.15019(13) 0.21554(11) 0.0802(8) Uani d 1 . .
    H H25 0.500679 0.106173 0.217809 0.096 Uiso calc 1 . .
    C C26 0.4979(3) 0.19359(14) 0.18116(10) 0.0777(8) Uani d 1 . .
    H H26 0.563727 0.178566 0.159800 0.093 Uiso calc 1 . .
    C C27 0.4384(3) 0.25990(13) 0.17818(8) 0.0653(6) Uani d 1 . .
    H H27 0.463899 0.288685 0.154583 0.078 Uiso calc 1 . .
    C C28 0.0095(2) 0.32249(10) 0.10794(7) 0.0462(5) Uani d 1 . .
    C C29 -0.1247(2) 0.33945(12) 0.12559(8) 0.0619(6) Uani d 1 . .
    H H29 -0.130584 0.361836 0.152957 0.074 Uiso calc 1 . .
    C C30 -0.2510(3) 0.32299(14) 0.10237(10) 0.0774(7) Uani d 1 . .
    H H30 -0.340461 0.335275 0.114241 0.093 Uiso calc 1 . .
    C C31 -0.2453(3) 0.28918(14) 0.06257(10) 0.0811(8) Uani d 1 . .
    H H31 -0.330293 0.278831 0.047312 0.097 Uiso calc 1 . .
    C C32 -0.1135(3) 0.27048(13) 0.04513(9) 0.0743(7) Uani d 1 . .
    H H32 -0.108948 0.246764 0.018200 0.089 Uiso calc 1 . .
    C C33 0.0127(2) 0.28700(11) 0.06772(7) 0.0582(5) Uani d 1 . .
    H H33 0.101471 0.274039 0.055682 0.070 Uiso calc 1 . .
loop_
    _atom_site_aniso_label
    _atom_site_aniso_U_11
    _atom_site_aniso_U_22
    _atom_site_aniso_U_33
    _atom_site_aniso_U_12
    _atom_site_aniso_U_13
    _atom_site_aniso_U_23
    Cl1 0.0978(5) 0.0704(4) 0.0671(4) 0.0026(3) 0.0425(3) 0.0029(3)
    O1 0.0677(10) 0.0457(8) 0.0652(10) 0.0056(7) 0.0204(8) -0.0010(7)
    O2 0.0682(10) 0.0708(11) 0.0694(10) 0.0045(8) 0.0287(8) -0.0056(8)
    N1 0.0407(8) 0.0373(8) 0.0378(8) -0.0006(6) 0.0034(6) 0.0023(6)
    N2 0.0494(9) 0.0474(9) 0.0520(10) -0.0019(8) -0.0099(8) 0.0070(8)
    C1 0.0453(10) 0.0391(10) 0.0383(9) -0.0006(8) 0.0025(8) 0.0013(8)
    C2 0.0483(10) 0.0443(10) 0.0381(10) 0.0036(8) 0.0025(8) -0.0013(8)
    C3 0.0494(11) 0.0588(12) 0.0344(10) 0.0002(9) 0.0038(8) 0.0007(9)
    C4 0.0470(11) 0.0495(11) 0.0412(10) -0.0025(9) 0.0057(8) 0.0080(8)
    C5 0.0432(10) 0.0382(9) 0.0435(10) -0.0011(8) 0.0040(8) 0.0056(8)
    C6 0.0561(12) 0.0469(11) 0.0391(10) -0.0002(9) -0.0024(9) -0.0008(8)
    C7 0.0579(12) 0.0519(12) 0.0377(10) -0.0021(10) -0.0001(9) 0.0071(9)
    C8 0.0431(10) 0.0447(11) 0.0416(10) 0.0006(8) 0.0025(8) 0.0015(8)
    C9 0.0542(12) 0.0510(12) 0.0471(11) -0.0020(9) 0.0132(9) 0.0012(9)
    C10 0.0576(12) 0.0467(11) 0.0350(10) 0.0089(9) 0.0023(8) 0.0035(8)
    C11 0.0609(13) 0.0573(13) 0.0571(13) 0.0031(11) -0.0054(10) 0.0134(10)
    C12 0.0672(15) 0.0894(19) 0.0684(16) 0.0095(14) -0.0133(12) 0.0213(14)
    C13 0.100(2) 0.0821(19) 0.0557(15) 0.0361(16) -0.0093(14) 0.0132(13)
    C14 0.150(3) 0.0517(15) 0.0802(19) 0.0222(17) -0.031(2) 0.0112(13)
    C15 0.109(2) 0.0478(13) 0.0759(17) 0.0001(13) -0.0314(15) 0.0079(12)
    C16 0.0570(12) 0.0500(12) 0.0444(11) -0.0061(10) -0.0074(9) -0.0007(9)
    C17 0.0652(15) 0.0633(15) 0.0748(16) -0.0032(12) 0.0063(12) 0.0003(12)
    C18 0.0678(17) 0.100(2) 0.093(2) -0.0159(16) 0.0152(15) 0.0021(17)
    C19 0.087(2) 0.092(2) 0.0830(19) -0.0347(18) -0.0039(16) 0.0204(16)
    C20 0.090(2) 0.0612(16) 0.098(2) -0.0219(15) -0.0215(17) 0.0189(14)
    C21 0.0655(14) 0.0529(13) 0.0764(16) -0.0059(11) -0.0082(12) 0.0005(11)
    C22 0.0531(11) 0.0499(11) 0.0466(11) -0.0044(9) -0.0101(9) 0.0094(9)
    C23 0.0793(16) 0.0631(14) 0.0577(13) -0.0072(12) -0.0052(12) 0.0171(11)
    C24 0.104(2) 0.0573(15) 0.0869(19) -0.0117(15) -0.0241(17) 0.0251(14)
    C25 0.0850(19) 0.0498(14) 0.106(2) 0.0005(13) -0.0447(17) 0.0077(15)
    C26 0.0627(15) 0.0737(17) 0.097(2) 0.0162(13) -0.0125(14) -0.0071(15)
    C27 0.0622(14) 0.0659(15) 0.0679(15) 0.0082(12) 0.0007(12) 0.0135(12)
    C28 0.0469(11) 0.0395(10) 0.0522(11) -0.0045(8) -0.0010(9) 0.0093(9)
    C29 0.0493(12) 0.0663(14) 0.0701(15) -0.0063(11) 0.0045(11) 0.0013(11)
    C30 0.0467(13) 0.0821(18) 0.104(2) -0.0105(12) -0.0020(13) 0.0098(16)
    C31 0.0672(17) 0.0705(17) 0.105(2) -0.0197(14) -0.0286(16) 0.0136(16)
    C32 0.0855(19) 0.0634(15) 0.0741(16) -0.0155(13) -0.0214(14) -0.0014(12)
    C33 0.0613(13) 0.0535(12) 0.0597(13) -0.0067(10) -0.0044(10) -0.0018(10)
_geom_special_details
;
 All esds (except the esd in the dihedral angle between two l.s. planes)
 are estimated using the full covariance matrix.  The cell esds are taken
 into account individually in the estimation of esds in distances, angles
 and torsion angles; correlations between esds in cell parameters are only
 used when they are defined by crystal symmetry.  An approximate (isotropic)
 treatment of cell esds is used for estimating esds involving l.s. planes.
;
loop_
    _geom_bond_atom_site_label_1
    _geom_bond_atom_site_label_2
    _geom_bond_site_symmetry_2
    _geom_bond_distance
    _geom_bond_publ_flag
    Cl1 C9 . 1.766(2) ?
    O1 C8 . 1.224(2) ?
    O2 C3 . 1.220(2) ?
    N1 C8 . 1.367(2) ?
    N1 C1 . 1.481(2) ?
    N1 C5 . 1.494(2) ?
    N2 C6 . 1.465(2) ?
    N2 C7 . 1.463(2) ?
    N2 H2 . 0.8574 ?
    C1 C10 . 1.527(3) ?
    C1 C2 . 1.549(3) ?
    C1 H1 . 0.9800 ?
    C2 C3 . 1.499(3) ?
    C2 C6 . 1.562(3) ?
    C2 H2A . 0.9800 ?
    C3 C4 . 1.499(3) ?
    C4 C5 . 1.545(3) ?
    C4 C7 . 1.562(3) ?
    C4 H4 . 0.9800 ?
    C5 C28 . 1.534(3) ?
    C5 H5 . 0.9800 ?
    C6 C16 . 1.516(3) ?
    C6 H6 . 0.9800 ?
    C7 C22 . 1.512(3) ?
    C7 H7 . 0.9800 ?
    C8 C9 . 1.528(3) ?
    C9 H9A . 0.9700 ?
    C9 H9B . 0.9700 ?
    C10 C11 . 1.369(3) ?
    C10 C15 . 1.388(3) ?
    C11 C12 . 1.391(3) ?
    C11 H11 . 0.9300 ?
    C12 C13 . 1.359(4) ?
    C12 H12 . 0.9300 ?
    C13 C14 . 1.356(4) ?
    C13 H13 . 0.9300 ?
    C14 C15 . 1.392(4) ?
    C14 H14 . 0.9300 ?
    C15 H15 . 0.9300 ?
    C16 C17 . 1.383(3) ?
    C16 C21 . 1.389(3) ?
    C17 C18 . 1.387(3) ?
    C17 H17 . 0.9300 ?
    C18 C19 . 1.362(4) ?
    C18 H18 . 0.9300 ?
    C19 C20 . 1.358(4) ?
    C19 H19 . 0.9300 ?
    C20 C21 . 1.389(4) ?
    C20 H20 . 0.9300 ?
    C21 H21 . 0.9300 ?
    C22 C27 . 1.382(3) ?
    C22 C23 . 1.385(3) ?
    C23 C24 . 1.384(3) ?
    C23 H23 . 0.9300 ?
    C24 C25 . 1.362(4) ?
    C24 H24 . 0.9300 ?
    C25 C26 . 1.375(4) ?
    C25 H25 . 0.9300 ?
    C26 C27 . 1.391(3) ?
    C26 H26 . 0.9300 ?
    C27 H27 . 0.9300 ?
    C28 C29 . 1.387(3) ?
    C28 C33 . 1.389(3) ?
    C29 C30 . 1.395(3) ?
    C29 H29 . 0.9300 ?
    C30 C31 . 1.363(4) ?
    C30 H30 . 0.9300 ?
    C31 C32 . 1.373(4) ?
    C31 H31 . 0.9300 ?
    C32 C33 . 1.385(3) ?
    C32 H32 . 0.9300 ?
    C33 H33 . 0.9300 ?
loop_
    _geom_angle_atom_site_label_1
    _geom_angle_atom_site_label_2
    _geom_angle_atom_site_label_3
    _geom_angle_site_symmetry_1
    _geom_angle_site_symmetry_3
    _geom_angle
    _geom_angle_publ_flag
    C8 N1 C1 . . 120.15(14) ?
    C8 N1 C5 . . 116.92(15) ?
    C1 N1 C5 . . 122.48(14) ?
    C6 N2 C7 . . 114.17(16) ?
    C6 N2 H2 . . 108.9 ?
    C7 N2 H2 . . 106.6 ?
    N1 C1 C10 . . 115.97(15) ?
    N1 C1 C2 . . 112.04(14) ?
    C10 C1 C2 . . 111.46(15) ?
    N1 C1 H1 . . 105.5 ?
    C10 C1 H1 . . 105.5 ?
    C2 C1 H1 . . 105.5 ?
    C3 C2 C1 . . 112.78(15) ?
    C3 C2 C6 . . 106.31(15) ?
    C1 C2 C6 . . 112.53(15) ?
    C3 C2 H2A . . 108.4 ?
    C1 C2 H2A . . 108.4 ?
    C6 C2 H2A . . 108.4 ?
    O2 C3 C2 . . 123.54(19) ?
    O2 C3 C4 . . 124.42(18) ?
    C2 C3 C4 . . 111.57(16) ?
    C3 C4 C5 . . 111.42(15) ?
    C3 C4 C7 . . 104.16(16) ?
    C5 C4 C7 . . 115.51(16) ?
    C3 C4 H4 . . 108.5 ?
    C5 C4 H4 . . 108.5 ?
    C7 C4 H4 . . 108.5 ?
    N1 C5 C28 . . 111.18(15) ?
    N1 C5 C4 . . 112.27(15) ?
    C28 C5 C4 . . 113.22(16) ?
    N1 C5 H5 . . 106.5 ?
    C28 C5 H5 . . 106.5 ?
    C4 C5 H5 . . 106.5 ?
    N2 C6 C16 . . 111.60(17) ?
    N2 C6 C2 . . 108.79(15) ?
    C16 C6 C2 . . 110.45(16) ?
    N2 C6 H6 . . 108.6 ?
    C16 C6 H6 . . 108.6 ?
    C2 C6 H6 . . 108.6 ?
    N2 C7 C22 . . 111.08(17) ?
    N2 C7 C4 . . 109.67(15) ?
    C22 C7 C4 . . 113.26(16) ?
    N2 C7 H7 . . 107.5 ?
    C22 C7 H7 . . 107.5 ?
    C4 C7 H7 . . 107.5 ?
    O1 C8 N1 . . 122.85(17) ?
    O1 C8 C9 . . 121.15(17) ?
    N1 C8 C9 . . 115.99(16) ?
    C8 C9 Cl1 . . 111.84(14) ?
    C8 C9 H9A . . 109.2 ?
    Cl1 C9 H9A . . 109.2 ?
    C8 C9 H9B . . 109.2 ?
    Cl1 C9 H9B . . 109.2 ?
    H9A C9 H9B . . 107.9 ?
    C11 C10 C15 . . 117.5(2) ?
    C11 C10 C1 . . 125.28(18) ?
    C15 C10 C1 . . 117.21(19) ?
    C10 C11 C12 . . 120.9(2) ?
    C10 C11 H11 . . 119.6 ?
    C12 C11 H11 . . 119.6 ?
    C13 C12 C11 . . 120.9(3) ?
    C13 C12 H12 . . 119.6 ?
    C11 C12 H12 . . 119.6 ?
    C14 C13 C12 . . 119.5(2) ?
    C14 C13 H13 . . 120.3 ?
    C12 C13 H13 . . 120.3 ?
    C13 C14 C15 . . 120.1(3) ?
    C13 C14 H14 . . 119.9 ?
    C15 C14 H14 . . 119.9 ?
    C10 C15 C14 . . 121.1(3) ?
    C10 C15 H15 . . 119.4 ?
    C14 C15 H15 . . 119.4 ?
    C17 C16 C21 . . 117.5(2) ?
    C17 C16 C6 . . 122.6(2) ?
    C21 C16 C6 . . 119.7(2) ?
    C18 C17 C16 . . 120.8(2) ?
    C18 C17 H17 . . 119.6 ?
    C16 C17 H17 . . 119.6 ?
    C19 C18 C17 . . 120.6(3) ?
    C19 C18 H18 . . 119.7 ?
    C17 C18 H18 . . 119.7 ?
    C20 C19 C18 . . 119.7(3) ?
    C20 C19 H19 . . 120.2 ?
    C18 C19 H19 . . 120.2 ?
    C19 C20 C21 . . 120.4(3) ?
    C19 C20 H20 . . 119.8 ?
    C21 C20 H20 . . 119.8 ?
    C20 C21 C16 . . 120.8(2) ?
    C20 C21 H21 . . 119.6 ?
    C16 C21 H21 . . 119.6 ?
    C27 C22 C23 . . 118.0(2) ?
    C27 C22 C7 . . 121.91(18) ?
    C23 C22 C7 . . 120.1(2) ?
    C24 C23 C22 . . 121.0(3) ?
    C24 C23 H23 . . 119.5 ?
    C22 C23 H23 . . 119.5 ?
    C25 C24 C23 . . 120.5(3) ?
    C25 C24 H24 . . 119.7 ?
    C23 C24 H24 . . 119.7 ?
    C24 C25 C26 . . 119.5(3) ?
    C24 C25 H25 . . 120.2 ?
    C26 C25 H25 . . 120.2 ?
    C25 C26 C27 . . 120.3(3) ?
    C25 C26 H26 . . 119.9 ?
    C27 C26 H26 . . 119.9 ?
    C22 C27 C26 . . 120.6(2) ?
    C22 C27 H27 . . 119.7 ?
    C26 C27 H27 . . 119.7 ?
    C29 C28 C33 . . 117.9(2) ?
    C29 C28 C5 . . 123.29(19) ?
    C33 C28 C5 . . 118.83(18) ?
    C28 C29 C30 . . 120.1(2) ?
    C28 C29 H29 . . 119.9 ?
    C30 C29 H29 . . 119.9 ?
    C31 C30 C29 . . 121.0(3) ?
    C31 C30 H30 . . 119.5 ?
    C29 C30 H30 . . 119.5 ?
    C30 C31 C32 . . 119.6(2) ?
    C30 C31 H31 . . 120.2 ?
    C32 C31 H31 . . 120.2 ?
    C31 C32 C33 . . 119.8(3) ?
    C31 C32 H32 . . 120.1 ?
    C33 C32 H32 . . 120.1 ?
    C32 C33 C28 . . 121.5(2) ?
    C32 C33 H33 . . 119.3 ?
    C28 C33 H33 . . 119.3 ?
loop_
    _geom_torsion_atom_site_label_1
    _geom_torsion_atom_site_label_2
    _geom_torsion_atom_site_label_3
    _geom_torsion_atom_site_label_4
    _geom_torsion_site_symmetry_1
    _geom_torsion_site_symmetry_2
    _geom_torsion_site_symmetry_3
    _geom_torsion_site_symmetry_4
    _geom_torsion
    _geom_torsion_publ_flag
    C8 N1 C1 C10 . . . . 90.8(2) ?
    C5 N1 C1 C10 . . . . -97.09(19) ?
    C8 N1 C1 C2 . . . . -139.68(16) ?
    C5 N1 C1 C2 . . . . 32.4(2) ?
    N1 C1 C2 C3 . . . . -42.8(2) ?
    C10 C1 C2 C3 . . . . 89.03(19) ?
    N1 C1 C2 C6 . . . . 77.48(19) ?
    C10 C1 C2 C6 . . . . -150.70(16) ?
    C1 C2 C3 O2 . . . . -129.2(2) ?
    C6 C2 C3 O2 . . . . 107.1(2) ?
    C1 C2 C3 C4 . . . . 58.3(2) ?
    C6 C2 C3 C4 . . . . -65.43(19) ?
    O2 C3 C4 C5 . . . . 128.2(2) ?
    C2 C3 C4 C5 . . . . -59.4(2) ?
    O2 C3 C4 C7 . . . . -106.6(2) ?
    C2 C3 C4 C7 . . . . 65.80(18) ?
    C8 N1 C5 C28 . . . . -93.73(19) ?
    C1 N1 C5 C28 . . . . 93.93(19) ?
    C8 N1 C5 C4 . . . . 138.26(16) ?
    C1 N1 C5 C4 . . . . -34.1(2) ?
    C3 C4 C5 N1 . . . . 45.4(2) ?
    C7 C4 C5 N1 . . . . -73.2(2) ?
    C3 C4 C5 C28 . . . . -81.5(2) ?
    C7 C4 C5 C28 . . . . 159.92(16) ?
    C7 N2 C6 C16 . . . . -179.28(15) ?
    C7 N2 C6 C2 . . . . -57.2(2) ?
    C3 C2 C6 N2 . . . . 57.01(19) ?
    C1 C2 C6 N2 . . . . -66.9(2) ?
    C3 C2 C6 C16 . . . . 179.81(16) ?
    C1 C2 C6 C16 . . . . 55.9(2) ?
    C6 N2 C7 C22 . . . . -174.69(16) ?
    C6 N2 C7 C4 . . . . 59.3(2) ?
    C3 C4 C7 N2 . . . . -59.65(19) ?
    C5 C4 C7 N2 . . . . 62.9(2) ?
    C3 C4 C7 C22 . . . . 175.63(16) ?
    C5 C4 C7 C22 . . . . -61.8(2) ?
    C1 N1 C8 O1 . . . . 173.88(18) ?
    C5 N1 C8 O1 . . . . 1.4(3) ?
    C1 N1 C8 C9 . . . . -6.6(2) ?
    C5 N1 C8 C9 . . . . -179.11(16) ?
    O1 C8 C9 Cl1 . . . . 15.7(3) ?
    N1 C8 C9 Cl1 . . . . -163.88(14) ?
    N1 C1 C10 C11 . . . . 24.6(3) ?
    C2 C1 C10 C11 . . . . -105.2(2) ?
    N1 C1 C10 C15 . . . . -156.0(2) ?
    C2 C1 C10 C15 . . . . 74.2(2) ?
    C15 C10 C11 C12 . . . . -1.8(3) ?
    C1 C10 C11 C12 . . . . 177.6(2) ?
    C10 C11 C12 C13 . . . . 0.8(4) ?
    C11 C12 C13 C14 . . . . 0.5(4) ?
    C12 C13 C14 C15 . . . . -0.8(5) ?
    C11 C10 C15 C14 . . . . 1.4(4) ?
    C1 C10 C15 C14 . . . . -178.0(2) ?
    C13 C14 C15 C10 . . . . -0.1(5) ?
    N2 C6 C16 C17 . . . . -1.7(3) ?
    C2 C6 C16 C17 . . . . -122.9(2) ?
    N2 C6 C16 C21 . . . . 174.43(18) ?
    C2 C6 C16 C21 . . . . 53.3(2) ?
    C21 C16 C17 C18 . . . . -2.2(4) ?
    C6 C16 C17 C18 . . . . 174.1(2) ?
    C16 C17 C18 C19 . . . . -1.4(4) ?
    C17 C18 C19 C20 . . . . 3.3(5) ?
    C18 C19 C20 C21 . . . . -1.6(4) ?
    C19 C20 C21 C16 . . . . -2.0(4) ?
    C17 C16 C21 C20 . . . . 3.8(3) ?
    C6 C16 C21 C20 . . . . -172.5(2) ?
    N2 C7 C22 C27 . . . . -35.9(3) ?
    C4 C7 C22 C27 . . . . 88.0(2) ?
    N2 C7 C22 C23 . . . . 144.60(19) ?
    C4 C7 C22 C23 . . . . -91.5(2) ?
    C27 C22 C23 C24 . . . . 1.5(3) ?
    C7 C22 C23 C24 . . . . -179.0(2) ?
    C22 C23 C24 C25 . . . . 0.4(4) ?
    C23 C24 C25 C26 . . . . -1.7(4) ?
    C24 C25 C26 C27 . . . . 1.1(4) ?
    C23 C22 C27 C26 . . . . -2.1(3) ?
    C7 C22 C27 C26 . . . . 178.4(2) ?
    C25 C26 C27 C22 . . . . 0.9(4) ?
    N1 C5 C28 C29 . . . . -109.3(2) ?
    C4 C5 C28 C29 . . . . 18.2(3) ?
    N1 C5 C28 C33 . . . . 69.8(2) ?
    C4 C5 C28 C33 . . . . -162.69(17) ?
    C33 C28 C29 C30 . . . . -2.1(3) ?
    C5 C28 C29 C30 . . . . 177.0(2) ?
    C28 C29 C30 C31 . . . . 1.1(4) ?
    C29 C30 C31 C32 . . . . 0.5(4) ?
    C30 C31 C32 C33 . . . . -1.0(4) ?
    C31 C32 C33 C28 . . . . -0.1(4) ?
    C29 C28 C33 C32 . . . . 1.7(3) ?
    C5 C28 C33 C32 . . . . -177.5(2) ?
loop_
    _geom_hbond_atom_site_label_D
    _geom_hbond_atom_site_label_H
    _geom_hbond_atom_site_label_A
    _geom_hbond_site_symmetry_A
    _geom_hbond_distance_DH
    _geom_hbond_distance_HA
    _geom_hbond_distance_DA
    _geom_hbond_angle_DHA
    _geom_hbond_publ_flag
    C5 H5 O1 . 0.98 2.30 2.725(2) 105 yes
    C17 H17 N2 . 0.93 2.46 2.809(3) 103 yes
    C33 H33 O1 . 0.93 2.50 3.214(3) 134 yes
    C11 H11 Cg1 . 0.93 2.72 3.625(3) 166 yes
    C24 H24 Cg2 4_645 0.93 2.87 3.628(3) 140 yes
_shelx_space_group_comment
;
The symmetry employed for this shelxl refinement is uniquely defined
by the following loop, which should always be used as a source of
symmetry information in preference to the above space-group names.
They are only intended as comments.
;
_shelx_estimated_absorpt_T_min     0.952
_shelx_estimated_absorpt_T_max     0.967
_shelx_hkl_file
;
   1   0   0    0.10    0.40
   1   0   0   -0.20    0.20
   1   0   0   -0.30    0.40
   1   0   0    0.40    0.60
  -2   0   0 5777.92  237.28
   2   0   0 5221.58  238.58
   2   0   0 5828.02  239.08
  -2   0   0 5650.23  239.08
   2   0   0 5773.72  239.58
  -3   0   0    0.80    2.10
   3   0   0   -0.50    0.80
  -3   0   0   -0.50    0.70
   3   0   0    0.60    0.60
   3   0   0    0.70    1.20
  -4   0   0   10.00    4.40
   4   0   0   10.10    3.30
  -4   0   0    9.50    3.00
   4   0   0   14.70    2.10
   4   0   0   14.50    4.40
   4   0   0   13.70    4.50
   4   0   0   15.80    4.10
  -4   0   0   13.20    2.70
  -4   0   0   12.10    3.70
   5   0   0    3.60    1.10
  -5   0   0    4.30    2.50
   5   0   0    3.40    2.00
   5   0   0    1.30    1.80
  -5   0   0    2.50    1.40
  -5   0   0   -1.40    3.90
  -5   0   0    2.60    2.20
   6   0   0  721.13   40.30
   6   0   0  718.23   43.90
  -6   0   0  811.62   48.20
   6   0   0  724.23   40.80
  -6   0   0  729.63   40.30
  -6   0   0  726.53   34.00
  -6   0   0  761.72   41.60
   7   0   0    3.60    3.40
  -7   0   0    9.50    4.50
   7   0   0    6.10    3.00
  -7   0   0   -0.20    2.40
  -7   0   0    3.20    5.20
   7   0   0   12.30    4.30
   8   0   0  542.35   35.30
  -8   0   0  541.75   37.00
   8   0   0  636.34   36.50
  -8   0   0  596.14   36.30
  -8   0   0  537.75   43.10
   8   0   0  577.14   39.70
   9   0   0    6.30    5.10
  -9   0   0   -1.40    3.00
  -9   0   0    1.00    6.90
   9   0   0   -0.60    2.20
   9   0   0   -1.50    2.90
  -9   0   0   -2.30    4.80
  10   0   0   31.70    9.50
 -10   0   0   10.10   14.60
  10   0   0   33.10    8.70
 -10   0   0   30.10    7.90
  10   0   0   30.40    6.90
 -11   0   0    3.50    5.90
  11   0   0   -8.50    3.90
  12   0   0   11.80    6.70
   1  -1   0    0.70    0.30
  -1  -1   0    0.30    0.50
   1   1   0   -0.50    0.50
   1  -1   0    0.10    0.30
   1   1   0    0.80    0.40
   1   1   0    0.40    0.60
  -1   1   0    0.20    0.50
   1  -1   0    0.00    0.50
   1   1   0    0.30    0.90
  -1  -1   0    0.20    0.80
   1   1   0   -0.10    0.70
  -2   1   0   13.00   13.80
   2  -1   0   22.00   14.50
  -2  -1   0   19.20    9.60
  -3   1   0    0.40    1.00
   3   1   0    0.90    0.70
  -3   1   0   -0.30    1.70
   3  -1   0   -0.60    1.00
   3   1   0    1.10    0.90
   3  -1   0    0.00    1.10
  -3  -1   0   -0.90    1.60
  -3   1   0    0.30    0.80
  -3   1   0    0.50    0.80
  -3  -1   0   -0.10    1.00
  -3  -1   0   -0.20    1.00
   3  -1   0    0.30    1.30
   3  -1   0    1.30    0.80
   3   1   0   -0.60    1.00
   3   1   0    0.90    1.50
   4  -1   0  147.39   12.90
   4   1   0  164.88   14.50
   4  -1   0  155.98   13.70
   4   1   0  166.08   12.90
   4  -1   0  167.18    9.40
   4   1   0  160.18   13.00
  -4  -1   0  166.28   15.60
  -4   1   0  172.08   12.20
  -4   1   0  163.18   11.50
  -4   1   0  155.28    9.20
  -4  -1   0  158.28   13.20
   4  -1   0  155.88   11.50
   4  -1   0  163.38   11.70
   4   1   0  163.68    9.20
  -4   1   0  159.48   14.70
  -4  -1   0  165.68   10.50
   5  -1   0   -0.40    1.70
  -5   1   0    0.50    2.90
   5  -1   0   -1.60    1.50
   5  -1   0   -1.80    1.30
   5   1   0    0.10    1.60
   5   1   0    1.10    2.00
  -5  -1   0    2.20    1.60
  -5  -1   0    2.00    2.80
  -5  -1   0   -4.40    1.80
  -5   1   0   -0.60    1.30
  -5   1   0   -0.40    1.60
   5   1   0   -1.00    1.70
   5  -1   0    1.00    0.80
  -6  -1   0   44.30    9.00
   6  -1   0   37.10    2.80
   6  -1   0   38.90    9.10
  -6  -1   0   26.50    4.30
  -6   1   0   25.10    7.20
   6  -1   0   43.90    6.00
  -6  -1   0   24.40    8.20
  -6   1   0   49.70    8.60
  -6   1   0   37.50    7.10
   6   1   0   32.90    7.20
   6   1   0   53.09   11.10
   6   1   0   38.40    7.80
   6  -1   0   32.30    6.70
  -7  -1   0   -3.00    4.50
   7   1   0    1.20    3.60
   7  -1   0    0.20    2.60
  -7   1   0   -2.20    2.10
  -7   1   0    0.40    2.50
  -7  -1   0   -1.40    1.70
   7   1   0   -1.80    2.50
  -7  -1   0   -2.10    1.20
   7  -1   0   -2.00    1.70
  -7  -1   0    0.00    2.00
   7  -1   0    2.70    3.30
  -8   1   0   22.80    8.70
  -8  -1   0   40.30   10.20
   8  -1   0   45.00    9.70
  -8   1   0   41.10    9.60
   8  -1   0   41.80    8.20
   8   1   0   35.30    8.40
  -8  -1   0   44.70    8.90
  -8   1   0   39.00    8.40
   8   1   0   39.00   10.60
   8   1   0   36.30    8.90
  -8  -1   0   19.40    8.80
   8  -1   0   37.30    9.70
   9   1   0   -3.70    3.10
  -9   1   0   -4.30    5.40
   9   1   0    2.10    3.60
   9  -1   0   -0.30    2.40
   9  -1   0   14.50    5.40
   9   1   0   -2.20    3.00
  -9   1   0    4.80    8.50
   9  -1   0    2.40    5.00
  -9  -1   0   -4.60    2.40
  -9  -1   0   -2.80    5.50
  -9  -1   0   -3.20    4.30
  -9   1   0    4.30    3.90
 -10  -1   0    5.50    2.60
  10   1   0   -3.10    4.20
 -10  -1   0   16.30   11.90
  10  -1   0    1.50    3.00
  10  -1   0    4.30    3.90
  10  -1   0   -0.60    2.70
  10   1   0    2.50    3.40
 -10   1   0   -6.80    8.70
  10   1   0   -1.20    3.40
 -10   1   0   -0.60    4.20
 -11   1   0    3.70    5.90
 -11   1   0   -3.40   12.60
  11   1   0   -6.70    4.00
 -11  -1   0   -9.50    5.10
  11  -1   0   -7.90    3.70
  11   1   0    0.20    4.60
  12  -1   0   -3.80    4.40
   0  -2   0 2670.73  113.59
  -1  -2   0   -0.80    0.90
  -1  -2   0    0.00    0.80
   1   2   0    0.40    1.40
   1  -2   0    0.30    0.40
   1  -2   0    0.60    0.50
  -1   2   0    0.20    0.50
   1   2   0    0.60    1.20
   1   2   0    0.10    1.50
   1  -2   0    0.80    1.00
  -1  -2   0   -0.30    0.90
  -1   2   0    0.00    0.40
  -1  -2   0   -0.30    0.80
   1   2   0    0.30    0.80
  -1  -2   0   -0.20    0.70
   2   2   0  809.82   40.80
   2   2   0  923.21   39.90
  -2  -2   0  854.91   39.80
   2  -2   0  863.91   37.10
  -2  -2   0  835.12   40.90
  -2   2   0  791.72   37.30
  -2  -2   0  777.82   41.40
   2  -2   0  860.01   37.00
  -2   2   0  782.62   37.10
   2  -2   0  839.92   39.50
   2  -2   0  880.61   38.20
   2   2   0  903.21   41.90
  -2   2   0  850.11   39.80
   2   2   0  833.12   40.70
  -2  -2   0  885.51   38.50
  -2  -2   0  811.02   40.60
   3  -2   0    0.60    1.10
  -3   2   0    0.90    1.60
   3  -2   0   -0.20    0.50
  -3  -2   0    0.10    1.00
  -3   2   0   -0.60    0.90
  -3   2   0    1.60    1.10
  -3  -2   0   -0.10    1.10
   3   2   0    0.30    1.80
   3  -2   0    0.10    0.70
   3   2   0    1.80    1.60
   3   2   0    0.60    1.30
  -3  -2   0    0.60    1.40
   3  -2   0    0.70    1.30
  -3  -2   0   -0.30    1.30
  -4   2   0  104.09    8.00
   4  -2   0  110.89    8.20
  -4  -2   0   91.99    7.80
   4  -2   0  106.09   10.60
  -4  -2   0  101.69   12.30
   4  -2   0   95.59    7.80
  -4  -2   0   96.99   10.00
  -4   2   0   98.49    8.30
   4   2   0  107.39   11.50
   4  -2   0  104.09    7.40
   4   2   0   90.69   10.00
  -4  -2   0   83.69    9.60
   4   2   0   96.39    9.70
  -4   2   0   97.29   11.00
  -5   2   0   -2.00    2.00
  -5  -2   0    0.60    1.70
  -5  -2   0    0.10    1.80
   5   2   0   -1.10    1.30
  -5   2   0    0.10    1.40
   5   2   0   -0.40    2.20
   5  -2   0    1.00    1.80
   5  -2   0    0.30    1.00
  -5  -2   0    1.80    3.80
   5  -2   0    0.90    1.30
   5   2   0   -2.10    1.50
  -5   2   0    1.70    1.90
  -5  -2   0    0.90    2.50
   5  -2   0   -0.80    1.00
   6  -2   0   67.09   10.40
   6   2   0   74.49   10.00
  -6   2   0   75.59    9.10
   6  -2   0   66.49   10.50
   6   2   0   47.70    9.50
   6  -2   0   66.39    4.80
   6  -2   0   71.09    8.00
  -6  -2   0   71.79    7.60
  -6  -2   0   70.39   12.20
  -6   2   0   66.99    7.70
   6  -2   0   75.89    8.10
   6   2   0   67.09   13.00
  -6   2   0   57.19   11.80
  -6  -2   0   67.39   13.30
  -6  -2   0   69.39    9.50
  -7  -2   0    3.00    3.40
  -7  -2   0    1.60    4.00
   7  -2   0    1.40    4.00
  -7  -2   0    1.40    2.30
  -7   2   0   -0.20    2.40
   7   2   0    0.00    1.70
   7  -2   0   -1.30    1.30
  -7  -2   0    2.40    3.50
  -7   2   0   -0.10    4.70
   7   2   0   -0.60    2.60
   7  -2   0   -2.40    2.30
  -8   2   0   88.29   13.80
   8   2   0  107.69   13.30
   8   2   0   93.69   14.10
  -8  -2   0   60.99   15.00
   8  -2   0   96.59   10.30
  -8  -2   0   79.79    6.40
   8   2   0   99.39   13.00
   8  -2   0   89.69   14.00
  -8   2   0   78.69   10.10
  -8  -2   0  108.19   14.90
   8  -2   0   77.69   21.00
   8  -2   0   67.19    9.30
  -9   2   0   -0.30    2.10
   9  -2   0    0.90    2.30
   9   2   0    0.30    3.10
   9   2   0    6.50    4.50
  -9   2   0   -7.50    7.00
  -9  -2   0   -1.30    5.50
   9  -2   0    2.00    2.10
   9   2   0    5.10    3.10
  -9  -2   0   -8.00    7.10
   9  -2   0    2.90    4.60
  10   2   0  104.09   14.40
  10   2   0  104.59   16.00
  10  -2   0  113.49   12.80
 -10   2   0   98.19   13.40
  10   2   0  102.09   14.00
  10  -2   0  114.89   15.70
 -10  -2   0  119.99   15.30
  10  -2   0  102.19   13.00
 -11  -2   0   -8.60    5.20
  11   2   0   -1.70    3.50
  11   2   0   -1.40    5.10
 -11   2   0    3.70    5.20
 -11   2   0    3.50   11.90
  12  -2   0    2.70    3.50
   0   3   0    0.90    0.90
   0  -3   0    0.40    0.80
   0  -3   0   -0.10    0.50
   0   3   0    0.10    1.00
   0  -3   0    1.60    2.00
   0  -3   0    0.30    0.80
   0   3   0    4.50    2.40
   0   3   0    0.00    0.70
   1  -3   0    1.00    3.10
  -1  -3   0    2.50    1.70
  -1   3   0    0.50    0.70
   1   3   0    0.40    1.30
   1   3   0    0.80    2.20
  -1   3   0   -0.40    0.70
   1  -3   0    1.20    1.00
   1  -3   0   -0.50    0.70
  -1  -3   0    0.30    1.20
   1   3   0   -0.40    1.00
   1   3   0    0.50    1.30
  -1  -3   0   -0.80    1.10
  -1  -3   0   -0.10    2.20
   2  -3   0  143.39    7.10
   2  -3   0  137.99    7.20
   2   3   0  132.59   10.80
  -2  -3   0  138.29   11.40
  -2  -3   0  124.79   10.70
  -2   3   0  118.99    9.00
  -2   3   0  132.79    7.50
  -2  -3   0  142.39   10.30
   2  -3   0  133.79    9.10
   2   3   0  122.39   12.00
   2   3   0  141.09   11.20
  -2  -3   0  144.49   11.20
  -2  -3   0  159.58    9.40
  -2   3   0  135.19    7.60
   2   3   0  123.19   10.00
   3  -3   0    0.80    1.20
   3  -3   0    0.40    1.80
  -3   3   0    1.10    2.40
   3   3   0    0.30    1.80
  -3  -3   0   -1.40    1.90
   3  -3   0    0.70    0.80
  -3   3   0   -0.30    0.90
   3   3   0    1.70    1.90
  -3  -3   0   -0.90    1.30
  -3  -3   0   -1.60    1.00
  -3   3   0    0.60    0.80
   3   3   0    1.50    2.10
  -3  -3   0    1.30    2.00
   3  -3   0    0.00    0.70
   3   3   0    0.10    1.70
   4  -3   0    2.90    1.70
  -4  -3   0    7.60    2.60
  -4  -3   0    3.40    2.10
   4  -3   0    3.70    2.50
  -4  -3   0    1.40    2.60
   4  -3   0    4.00    1.60
  -4   3   0    7.80    4.10
   4   3   0    9.30    4.30
  -4   3   0    7.40    2.50
   4  -3   0    6.40    1.90
   4   3   0    2.50    1.90
   4   3   0    2.80    3.10
  -4  -3   0    1.50    2.30
  -4   3   0    6.20    2.40
  -5  -3   0   -0.10    1.90
   5  -3   0    1.10    1.50
   5  -3   0   -1.30    1.10
  -5  -3   0   -0.10    2.40
   5   3   0    3.30    2.60
  -5   3   0   -5.20    2.70
  -5   3   0   -0.80    1.00
   5   3   0    0.60    2.00
  -5   3   0    0.40    1.70
   5   3   0    0.60    2.60
   5  -3   0   -2.60    1.50
   5  -3   0    0.90    1.60
  -5  -3   0    0.50    2.30
  -5  -3   0   -2.10    3.30
   6  -3   0   35.00    5.00
  -6   3   0   29.50    8.30
   6   3   0   36.80    8.10
  -6  -3   0   49.30   10.20
  -6   3   0   61.39    8.30
   6   3   0   34.40    7.80
   6   3   0   32.80    8.60
   6  -3   0   30.50    7.60
  -6  -3   0   35.30    7.10
  -6  -3   0   25.30    8.00
   6  -3   0   47.30    5.90
  -6   3   0   38.50    7.10
  -7  -3   0    5.10    3.10
   7   3   0    3.70    3.40
   7   3   0    0.60    3.30
  -7   3   0    2.30    2.60
   7  -3   0    0.70    1.50
  -7   3   0    0.00    4.00
   7   3   0    4.50    3.60
  -7   3   0    3.10    2.80
  -7  -3   0    4.30    3.80
   7  -3   0   -0.40    2.20
   7  -3   0    0.80    2.00
  -7  -3   0   -3.40    2.40
  -7  -3   0    4.80    6.30
   7  -3   0   -5.80    3.50
   8   3   0  169.98   19.90
   8   3   0  217.78   20.10
   8   3   0  174.98   17.90
  -8   3   0  147.69   15.50
   8  -3   0  160.48   17.80
   8  -3   0  165.98   13.60
  -8  -3   0  172.58   24.00
   8  -3   0  202.78   21.10
  -8   3   0  172.08   15.30
  -8  -3   0  161.48   19.60
   8  -3   0  170.98   13.70
  -8  -3   0  181.38   18.70
  -9  -3   0    4.00    6.00
   9  -3   0   -3.30    2.10
   9  -3   0   -0.10    3.40
  -9  -3   0   17.40   11.60
  -9   3   0   -5.80    3.40
  -9   3   0   -0.70    2.80
  -9   3   0    3.80    9.10
  -9  -3   0    5.80    4.70
   9  -3   0    0.50    2.70
   9   3   0    1.40    2.70
   9   3   0    2.60    3.60
   9   3   0    0.50    3.80
  10   3   0   11.10    5.60
 -10   3   0    8.10    4.00
 -10  -3   0   17.40   11.80
 -10   3   0   11.50    7.90
  10  -3   0   15.30    5.40
  10   3   0    6.30    5.30
  10  -3   0    5.10    3.10
  11  -3   0   -4.80    3.50
  11  -3   0   -4.40    2.80
 -11   3   0    4.20    5.10
 -11  -3   0    7.00    7.90
 -11   3   0   -3.90   10.50
  12  -3   0   18.10    8.80
   0  -4   0 1534.05   60.39
   0  -4   0 1331.57   64.09
   0  -4   0 1355.26   61.79
   0  -4   0 1447.56   62.39
   0   4   0 1343.07   60.19
   0   4   0 1242.68   61.49
   0   4   0 1325.87   67.09
  -1  -4   0    0.50    1.70
   1   4   0    0.00    1.30
   1  -4   0    4.20    4.00
  -1  -4   0   -2.00    2.50
  -1   4   0    0.00    1.10
   1  -4   0   -0.40    0.80
   1   4   0    0.00    1.20
   1  -4   0    0.40    1.20
  -1  -4   0   -1.40    1.20
   1   4   0   -1.50    2.20
   1   4   0    0.20    1.20
  -1  -4   0   -0.60    1.50
   2   4   0  582.04   31.70
  -2  -4   0  558.54   28.40
  -2   4   0  571.64   26.10
  -2  -4   0  537.35   29.90
   2  -4   0  606.24   25.90
  -2   4   0  567.44   26.30
  -2  -4   0  572.94   31.40
  -2  -4   0  554.64   31.30
   2   4   0  587.84   31.40
  -2  -4   0  570.14   31.30
   2   4   0  557.24   30.50
  -3  -4   0    0.20    1.60
   3  -4   0    0.20    0.60
  -3  -4   0    0.00    2.00
  -3  -4   0    0.30    2.00
   3   4   0   -0.60    1.30
  -3   4   0    1.10    1.00
   3  -4   0    0.70    1.60
  -3  -4   0    0.10    1.70
  -3   4   0   -0.20    0.50
   3  -4   0    0.70    0.70
  -3  -4   0   -0.40    1.20
   3  -4   0    0.10    1.20
   3   4   0    1.90    1.70
   3   4   0   -0.10    2.60
   3   4   0   -0.40    1.80
  -3   4   0    3.10    2.70
  -4  -4   0   18.50    4.20
   4  -4   0   17.20    2.90
  -4   4   0   19.70    5.30
  -4  -4   0   29.60    7.10
   4   4   0   20.40    6.40
  -4   4   0   22.00    3.70
  -4  -4   0   25.90    7.90
   4  -4   0   19.20    2.50
   4   4   0   23.90    7.00
   4  -4   0   17.20    7.10
  -4  -4   0   14.90    5.10
   4   4   0   15.90    4.90
  -4  -4   0   15.20    5.50
   4  -4   0   21.30    4.40
  -5   4   0   -1.30    1.30
   5   4   0    0.90    2.10
  -5  -4   0    0.30    1.90
   5  -4   0   -2.80    1.50
   5   4   0    2.10    2.60
   5  -4   0   -2.10    1.20
  -5  -4   0    1.60    2.00
  -5  -4   0    0.90    2.30
   5  -4   0   -1.20    1.30
  -5   4   0    0.00    1.10
  -5  -4   0    3.40    4.00
   5  -4   0    1.00    1.80
   5   4   0    0.80    1.60
   6  -4   0   72.89   10.10
  -6  -4   0   87.29   11.90
  -6  -4   0   83.39    9.30
   6   4   0   85.89   11.80
  -6  -4   0   84.59   16.30
   6  -4   0   85.19    7.70
   6   4   0  105.99   13.00
  -6  -4   0   92.89   12.70
  -6   4   0   84.59    8.90
   6   4   0   80.69   11.70
   6  -4   0   89.29    7.30
  -6   4   0   80.99    8.40
   6  -4   0   86.19    7.50
   7   4   0    3.60    3.70
   7  -4   0    0.40    3.00
   7  -4   0    0.80    1.60
  -7  -4   0    6.90    6.30
  -7  -4   0    0.50    2.80
  -7   4   0    0.00    2.20
   7  -4   0    1.80    1.30
  -7   4   0   -1.00    5.20
  -7  -4   0   -0.60    2.50
  -7   4   0    4.40    2.50
   7   4   0    2.60    3.20
  -7  -4   0   -4.20    2.90
   7   4   0   -2.40    3.50
   7  -4   0   -0.50    2.90
   8   4   0  252.77   24.60
  -8   4   0  244.18   19.30
   8  -4   0  262.97   16.50
   8   4   0  236.68   23.00
  -8  -4   0  263.77   23.60
  -8  -4   0  244.68   24.70
   8  -4   0  253.07   24.80
   8   4   0  269.17   23.70
   8  -4   0  252.27   16.30
   8  -4   0  235.18   22.00
  -8  -4   0  241.88   17.80
  -8   4   0  249.48   18.30
  -8  -4   0  203.88   26.30
  -9   4   0   -6.70    3.30
  -9  -4   0   -1.70    4.50
   9  -4   0   -2.20    3.90
  -9   4   0   -6.60    7.00
  -9  -4   0    3.90   10.50
   9  -4   0    9.30    7.20
  -9  -4   0    5.00    3.80
  -9   4   0    1.70    3.70
   9   4   0    1.90    4.10
   9   4   0    4.40    4.80
 -10  -4   0    1.00    9.60
  10   4   0   25.30    8.30
  10   4   0   27.60    8.30
  10  -4   0   27.30    4.70
  10   4   0   18.00    7.90
 -10   4   0    0.00   10.70
  10  -4   0   24.40    7.80
  10  -4   0   17.70    4.40
 -10  -4   0   16.30    7.90
 -10   4   0   20.90    7.80
 -11   4   0   -8.90    4.30
  11   4   0   -0.90    4.60
 -11  -4   0   -6.40    5.90
 -11   4   0   -2.70   12.30
  12  -4   0    1.70    5.50
   0   5   0    1.70    1.70
   0  -5   0    0.70    4.50
   0   5   0    0.10    1.20
   0  -5   0    3.40    2.00
   0   5   0    4.80    2.00
   0  -5   0    0.50    1.60
   0   5   0    4.40    4.50
   0  -5   0    0.90    1.20
  -1  -5   0    1.50    1.90
  -1  -5   0    1.70    1.40
  -1  -5   0    1.40    3.10
   1   5   0    0.00    1.30
  -1   5   0    4.00    1.90
  -1  -5   0    0.50    1.30
   1  -5   0    2.60    5.30
   1  -5   0   -0.60    1.30
   1   5   0   -0.40    1.70
  -1   5   0    0.70    1.20
   1   5   0    4.90    3.80
   1   5   0    2.60    2.20
   1  -5   0    0.30    0.80
   2  -5   0   72.39    5.30
   2  -5   0   73.39    5.70
   2   5   0   72.59    8.00
  -2   5   0   73.19    5.50
   2  -5   0   72.49    9.30
   2   5   0   96.29    9.60
  -2  -5   0   57.89    8.00
  -2  -5   0   85.19    9.30
  -2   5   0   74.19    5.70
   2   5   0   78.29    8.70
  -2  -5   0   77.09    8.80
  -2  -5   0   72.89    8.60
  -2  -5   0   77.09    7.20
   2   5   0   70.89    8.60
  -3  -5   0   -0.20    1.90
   3  -5   0    3.80    2.00
   3   5   0    1.40    1.60
  -3  -5   0    1.70    2.50
   3   5   0   -1.20    1.80
  -3  -5   0   -0.10    1.20
  -3  -5   0   -3.10    1.40
  -3   5   0   -0.30    0.90
   3   5   0   -0.90    1.40
  -3   5   0   -0.40    0.90
   3  -5   0    1.50    0.60
  -3  -5   0    0.20    1.20
   3   5   0    0.10    2.40
  -4   5   0   64.69    5.80
   4  -5   0   56.09    4.30
   4   5   0   60.89   10.90
   4  -5   0   60.49    7.80
  -4  -5   0   53.99    6.80
  -4  -5   0   60.09    8.60
  -4   5   0   65.99    5.50
  -4  -5   0   67.39    9.90
   4  -5   0   55.59    6.80
   4   5   0   72.59    9.80
  -4  -5   0   61.19   12.00
   4   5   0   64.69   10.80
  -4  -5   0   67.29    9.70
   4   5   0   56.59    8.50
   5  -5   0    1.00    2.50
  -5   5   0    1.80    1.80
   5   5   0    0.40    1.80
  -5  -5   0   -0.10    2.80
   5  -5   0    0.80    0.90
   5   5   0    3.20    3.00
  -5  -5   0    3.00    2.10
  -5  -5   0    0.70    3.10
   5  -5   0    3.60    2.30
   5  -5   0    0.70    1.10
  -5   5   0   -1.20    2.30
   5   5   0    0.20    3.40
  -5  -5   0    0.90    1.60
  -5   5   0    1.20    1.40
   6   5   0   31.90    9.10
  -6   5   0   34.70    6.10
   6   5   0   23.80    6.60
   6  -5   0   34.60    3.70
   6  -5   0   39.40    9.00
   6   5   0   24.40    8.10
  -6  -5   0   30.20    8.20
  -6  -5   0   19.80    6.80
  -6   5   0   35.60    5.00
   6  -5   0   25.40    5.10
  -6  -5   0   30.30    7.00
  -6  -5   0   28.70    8.10
   6  -5   0   29.60    3.50
   7   5   0    2.50    3.30
  -7   5   0   -8.20    4.60
   7   5   0   -1.30    2.60
   7  -5   0   -0.10    1.50
  -7  -5   0    2.00    3.90
  -7  -5   0    0.50    4.30
  -7  -5   0   -1.60    2.60
   7  -5   0    1.70    4.60
   7  -5   0   -0.80    1.40
  -7   5   0   -1.40    1.80
  -7   5   0   -3.00    2.10
   7   5   0   -1.50    2.20
  -7  -5   0   -0.60    2.70
   7  -5   0   -0.60    1.50
  -8  -5   0   25.20    6.90
  -8   5   0   11.50   14.60
   8   5   0   37.00    9.60
  -8  -5   0   25.10   11.70
  -8   5   0   43.00    8.60
   8   5   0   43.40    9.80
  -8  -5   0   36.20    9.40
  -8  -5   0   55.89   14.40
   8   5   0   36.30   10.20
  -8   5   0   43.60    7.70
   8  -5   0   65.89   10.50
   8  -5   0   51.79   13.90
  -9   5   0    0.40    2.70
  -9  -5   0   -1.20    3.70
   9   5   0    3.30    4.20
   9  -5   0   -4.20    4.80
   9  -5   0   -1.20    7.70
  -9   5   0   -3.40    3.60
   9   5   0    0.90    3.80
  -9   5   0   12.30    8.00
   9   5   0    3.40    3.60
  -9  -5   0    0.00    7.40
  -9  -5   0    4.70    6.90
   9  -5   0    3.00    3.80
  -9  -5   0    5.70    4.60
 -10  -5   0   19.50    8.70
  10   5   0   28.70    7.80
  10   5   0    3.60    5.20
 -10  -5   0    5.60    2.60
 -10   5   0    2.70    3.20
  10   5   0   10.50    6.50
  10  -5   0   23.80    8.30
 -10   5   0  -12.00    8.80
  10  -5   0    4.70    5.60
 -11   5   0   -8.30   13.00
  11   5   0   -5.40    4.50
 -11  -5   0  -10.70    6.50
 -11   5   0    0.20    7.20
  12  -5   0   -2.00    5.70
 -12   5   0    0.70   18.30
   0  -6   0  844.92   41.50
   0  -6   0  829.82   40.60
   0  -6   0  818.92   44.10
   0   6   0  809.92   41.20
   0  -6   0  825.82   40.90
   0   6   0  832.62   41.30
   0   6   0  787.02   39.10
   0   6   0  814.62   43.40
  -1  -6   0   -0.60    1.10
  -1  -6   0    2.60    2.00
  -1   6   0    0.60    0.70
   1  -6   0    1.10    1.10
   1  -6   0   -2.40    3.30
   1  -6   0    0.90    1.10
  -1   6   0    1.40    1.60
   1   6   0   -2.70    2.80
   1  -6   0    0.60    1.10
   1   6   0   -0.50    1.40
  -1  -6   0   -0.20    1.30
  -1   6   0    2.90    3.00
   1   6   0    3.20    2.20
  -1  -6   0   -0.80    2.30
  -2  -6   0  739.83   39.80
   2   6   0  692.53   37.10
  -2  -6   0  687.23   38.30
   2  -6   0  687.83   32.70
  -2  -6   0  708.43   38.50
  -2   6   0  698.53   33.60
  -2   6   0  727.93   33.10
  -2  -6   0  623.34   35.10
   2  -6   0  701.03   39.80
   2  -6   0  743.23   33.70
  -2  -6   0  711.83   39.10
   2   6   0  627.04   38.20
   2   6   0  754.22   39.30
  -3  -6   0    0.70    1.80
   3  -6   0   -1.50    3.40
  -3  -6   0   -3.00    1.60
  -3   6   0    1.10    1.00
   3   6   0    1.20    3.60
  -3  -6   0    1.60    2.70
  -3   6   0    0.40    0.90
   3  -6   0    0.50    0.90
   3   6   0   -0.10    1.50
  -3  -6   0    2.80    2.80
   3  -6   0    0.30    1.10
   3   6   0    1.10    1.80
   3   6   0    2.00    2.10
   4   6   0   10.80    4.30
   4  -6   0   12.10    4.40
  -4  -6   0   14.20    6.10
  -4  -6   0    4.30    2.60
  -4   6   0   12.30    2.90
  -4  -6   0   11.20    4.50
   4   6   0    9.80    4.50
  -4  -6   0   10.90    5.10
  -4   6   0    8.00    2.40
  -4  -6   0   15.40    5.60
   4  -6   0   12.80    4.10
   4   6   0   16.70    5.60
   5  -6   0    2.90    2.50
  -5   6   0    0.50    1.50
   5   6   0    3.10    2.10
   5   6   0   -0.30    1.50
  -5   6   0   -0.80    3.70
   5   6   0    0.30    2.60
   5  -6   0    0.30    1.90
  -5  -6   0   -0.30    2.50
  -5  -6   0   -2.10    1.70
  -5  -6   0    1.90    3.70
  -5   6   0   -1.50    1.20
   5   6   0   -2.20    2.50
  -5  -6   0   -2.00    1.90
  -6   6   0  258.27   16.30
  -6  -6   0  265.57   24.20
  -6  -6   0  270.37   27.10
   6   6   0  267.07   25.30
   6  -6   0  263.47   20.20
   6   6   0  276.57   30.70
   6   6   0  245.18   23.40
  -6  -6   0  263.47   19.90
  -6  -6   0  272.37   23.50
  -6   6   0  267.17   16.20
   7   6   0    2.10    3.30
  -7   6   0   -3.50    1.90
  -7   6   0    1.80    2.40
   7  -6   0   -1.10    2.30
   7  -6   0    0.60    2.20
   7   6   0    2.80    4.10
  -7   6   0    0.70    4.40
  -7  -6   0    6.20    5.50
  -7  -6   0    1.00    3.90
   7   6   0   -4.80    3.00
  -7  -6   0    0.40    2.80
  -7  -6   0    4.40    5.90
   8   6   0   26.10   10.00
  -8  -6   0   28.30    7.60
  -8  -6   0   45.10   12.90
  -8   6   0   24.00    5.80
   8  -6   0   23.30    6.70
   8  -6   0   27.10    3.30
  -8  -6   0   23.40    8.40
   8  -6   0   28.60    3.80
  -8   6   0    3.60    7.80
   8   6   0   39.50    9.60
  -8  -6   0   12.10    9.60
   8   6   0   33.00    9.90
  -8   6   0   26.90    5.80
  -9   6   0    5.00    7.30
  -9  -6   0   -1.20    7.60
   9  -6   0   -0.80    4.40
  -9  -6   0    0.80    6.40
   9   6   0    2.20    4.20
  -9   6   0    1.20    3.40
  -9   6   0   -1.20    3.20
  -9  -6   0   -3.50    3.00
   9   6   0   -2.60    2.80
   9  -6   0   -7.70    5.80
   9   6   0    5.00    8.70
  -9  -6   0    8.30    5.10
 -10  -6   0    7.60    5.20
 -10  -6   0    6.70    7.30
  10  -6   0   22.80   10.10
 -10   6   0  -17.30   12.70
 -10   6   0    6.70    4.50
  10   6   0    9.60    5.80
  10   6   0   20.80    9.60
  10   6   0    9.60    6.30
  10  -6   0   10.50    6.50
 -11   6   0    1.70    5.60
  11   6   0    2.50    5.80
 -11  -6   0  -14.40    7.70
 -11   6   0   14.30   15.70
 -12   6   0   68.79   26.90
   0  -7   0    2.10    1.80
   0   7   0    1.20    4.10
   0   7   0    3.80    2.00
   0   7   0    3.30    2.10
   0   7   0    3.30    2.20
   0  -7   0    0.50    1.60
   0  -7   0    1.50    3.40
   0  -7   0    3.00    1.50
   1  -7   0    3.00    3.40
  -1  -7   0   -2.80    2.90
  -1  -7   0    0.20    1.60
   1  -7   0    0.90    1.30
  -1  -7   0   -0.60    1.90
  -1   7   0    3.20    3.90
   1   7   0    0.20    1.20
  -1  -7   0   -1.50    1.60
   1   7   0    1.40    1.90
  -1   7   0   -0.90    1.50
   1  -7   0   -1.20    1.40
   1  -7   0    1.10    1.10
   1   7   0   -2.40    1.00
   1   7   0   -1.10    3.70
   2  -7   0   40.60    9.80
   2   7   0   38.40    8.50
  -2  -7   0   26.90    6.70
  -2  -7   0   30.60    7.90
  -2   7   0   36.70    4.50
   2   7   0   36.10    8.00
   2  -7   0   38.00    4.40
  -2  -7   0   37.20    8.00
  -2  -7   0   49.20    6.30
  -2   7   0   41.90    5.00
  -2  -7   0   40.30    8.80
   2   7   0   34.60    8.00
   2  -7   0   41.00    4.90
   2   7   0   26.20    5.60
   3   7   0    3.00    3.50
   3   7   0    1.50    2.50
   3   7   0   -1.00    1.20
   3  -7   0    0.60    4.30
   3   7   0    0.70    3.00
  -3  -7   0    0.60    2.70
   3  -7   0    0.20    1.00
  -3   7   0    1.40    1.40
  -3   7   0    0.30    1.30
  -3  -7   0   -1.30    1.40
   3  -7   0    0.80    1.00
  -3  -7   0    2.50    3.00
  -3  -7   0   -0.10    2.30
  -3  -7   0    0.90    2.50
  -4  -7   0    4.10    3.70
   4  -7   0   -1.80    4.20
   4   7   0   10.50    5.60
   4   7   0    5.30    3.40
   4   7   0    5.20    3.20
   4   7   0    1.40    2.80
  -4  -7   0   11.10    5.50
  -4   7   0    3.10    1.70
  -4  -7   0    1.40    3.00
  -4  -7   0    7.20    5.20
  -4  -7   0    5.90    3.00
  -4   7   0    8.40    2.20
   5  -7   0    0.80    2.20
   5   7   0   -1.60    2.60
  -5  -7   0    2.60    2.60
  -5  -7   0    4.10    3.50
  -5  -7   0   -1.50    2.60
  -5   7   0    0.60    1.20
   5  -7   0   -4.80    6.10
   5  -7   0    2.00    1.80
  -5  -7   0    0.60    3.80
   5   7   0    7.70    5.00
   5   7   0   -0.70    3.30
  -5  -7   0    1.60    2.20
   5   7   0   -0.60    2.50
  -5   7   0   -0.10    1.20
  -6  -7   0   54.79   10.00
  -6  -7   0   43.80   10.40
   6  -7   0   45.60    8.30
  -6   7   0   56.79    6.00
  -6   7   0   51.29    6.10
  -6  -7   0   62.19   13.00
   6   7   0   63.59   13.20
   6   7   0   39.00    8.90
  -6  -7   0   61.09   15.10
   6   7   0   52.39   11.60
   6  -7   0   57.69    8.20
  -7  -7   0    0.30    3.50
  -7  -7   0   -0.70    5.20
   7   7   0   -4.40    2.70
  -7   7   0   -3.10    1.40
   7   7   0   -1.80    3.50
   7  -7   0    2.50    2.80
   7   7   0    0.90    5.10
  -7   7   0   -9.10    5.50
  -7  -7   0   -0.90    4.70
   7  -7   0    1.20    2.60
  -7   7   0   -0.30    2.50
  -7  -7   0    0.90    4.30
   8   7   0   -0.90    3.20
  -8  -7   0   -0.70    4.40
  -8  -7   0    8.40    7.80
   8  -7   0    3.30    2.00
  -8   7   0    3.30    2.50
   8  -7   0    1.10    7.10
  -8   7   0   -6.50    5.80
   8  -7   0    3.60    3.70
   8   7   0    2.40    3.70
   8   7   0    0.80    4.80
   8  -7   0    3.00    2.40
  -8  -7   0    8.00    7.70
  -8   7   0    2.70    3.10
  -8  -7   0    6.70    5.50
  -9   7   0    3.00    3.20
   9  -7   0    1.10    7.30
  -9  -7   0    6.00    3.70
  -9  -7   0    3.90    9.00
   9  -7   0    6.70    4.70
   9   7   0    0.50    3.30
  -9  -7   0    0.00    4.00
   9  -7   0    1.30    8.50
  -9   7   0    0.60    3.00
   9   7   0    9.60    6.80
 -10   7   0    7.70   13.90
  10   7   0   -0.10    4.30
  10  -7   0   -5.00    9.10
  10  -7   0   -3.00    3.70
 -10  -7   0    4.30    4.40
  10   7   0    0.70    5.20
 -10  -7   0    5.60    5.70
 -10   7   0   -2.40    3.60
  11   7   0   -4.20    5.80
  11  -7   0    2.80   11.50
 -11   7   0   -9.00    4.40
  12  -7   0    0.60    5.30
   0  -8   0 1098.09   52.89
   0   8   0 1094.49   52.89
   0   8   0 1025.70   55.09
   0   8   0 1007.40   52.19
   0   8   0  926.81   49.70
   0  -8   0 1055.39   49.30
   0  -8   0 1010.40   55.89
   0  -8   0 1030.20   51.69
  -1   8   0    4.00    4.80
   1  -8   0    0.40    1.30
   1   8   0    1.50    1.40
   1   8   0   -1.70    4.10
  -1  -8   0    1.00    2.60
  -1   8   0   -1.90    1.10
  -1  -8   0    1.80    3.40
   1   8   0    1.50    2.50
  -1  -8   0    0.60    2.00
   1   8   0   -0.50    1.90
   1  -8   0    0.90    4.20
  -1  -8   0   -0.60    1.80
   1  -8   0   -0.40    1.00
  -2  -8   0  164.58   15.10
  -2  -8   0  157.58   15.50
   2   8   0  157.48   15.40
   2   8   0  175.18   17.00
  -2   8   0  162.78   12.20
   2  -8   0  168.28   11.60
   2   8   0  164.18   15.80
  -2  -8   0  162.08   15.70
  -2  -8   0  164.58   16.50
  -2   8   0  178.38   12.10
   2   8   0  193.68   14.60
  -2  -8   0  146.79   13.00
   2  -8   0  181.18   12.50
   2  -8   0  170.18   17.90
  -3  -8   0    1.50    2.70
   3  -8   0   -5.60    3.50
  -3   8   0    1.00    1.30
   3   8   0   -5.10    3.60
   3  -8   0   -0.20    1.20
  -3   8   0   -0.10    1.20
  -3  -8   0    4.30    2.40
  -3  -8   0   -2.20    1.90
   3   8   0    2.40    2.10
  -3  -8   0   -0.60    2.30
   3  -8   0    0.70    0.80
  -3  -8   0    0.50    1.50
   3   8   0   -2.20    1.90
   3   8   0   -1.70    2.00
  -4  -8   0    2.90    3.60
   4  -8   0    4.00    1.30
  -4  -8   0    3.40    4.20
  -4  -8   0    4.00    3.30
   4   8   0    0.10    4.20
  -4  -8   0    3.50    3.10
   4   8   0    2.10    3.10
  -4   8   0    7.70    2.60
  -4  -8   0    5.60    2.80
   4   8   0    2.90    2.60
  -4   8   0    6.30    2.40
   4  -8   0    8.30    1.90
   4   8   0    4.90    3.80
   5  -8   0    4.20    2.50
  -5  -8   0    1.00    2.90
  -5   8   0    0.80    1.50
  -5  -8   0    0.80    3.60
   5   8   0   -1.20    2.20
  -5  -8   0    1.30    2.80
   5  -8   0   -0.10    5.90
  -5  -8   0   -0.70    2.00
  -5   8   0    3.40    2.20
   5   8   0   -6.70    3.60
  -5  -8   0    0.80    3.30
   5   8   0   -0.10    3.00
   5   8   0   -0.40    2.20
  -6  -8   0   -5.50    2.50
   6  -8   0    4.90    7.40
  -6  -8   0    3.30    5.40
   6  -8   0    3.20    2.80
   6  -8   0    0.50    2.60
   6   8   0   -0.60    3.20
   6   8   0    2.80    3.60
  -6   8   0    1.00    1.70
   6   8   0   -4.90    2.50
  -6  -8   0   -1.60    3.60
   6   8   0   -0.40    4.80
  -6  -8   0   -3.70    2.70
  -6  -8   0   -2.10    4.60
  -6   8   0    1.70    1.20
   7  -8   0    0.70    3.00
  -7   8   0    1.30    2.10
   7   8   0    2.70    4.10
  -7  -8   0    3.40    4.40
  -7  -8   0   -1.80    3.70
  -7   8   0    2.40    1.80
  -7  -8   0    0.30    4.90
   7   8   0    3.70    4.10
  -7  -8   0    3.20    3.40
   7  -8   0   -2.60    2.30
   7  -8   0    1.40    8.00
   8  -8   0   70.39   10.40
  -8  -8   0   64.49   12.40
  -8   8   0   77.69    8.20
  -8   8   0   68.79    7.30
   8   8   0   50.39   11.90
  -8  -8   0   43.00   10.40
   8   8   0   47.00   10.40
   8   8   0   88.89   18.30
   8  -8   0   59.29    8.30
   8  -8   0   65.59    6.90
  -8  -8   0   54.39   14.50
  -8  -8   0   56.29   11.50
   9   8   0    8.60    7.70
  -9  -8   0   -6.30    2.70
   9  -8   0    5.80    3.10
   9   8   0    2.60    3.50
   9   8   0    9.90    4.20
  -9  -8   0   -8.80    4.60
   9  -8   0   -7.60    9.90
  -9  -8   0    0.70   10.20
   9  -8   0   -1.10    1.80
   9  -8   0   -0.10    2.30
  -9   8   0   -0.90    2.90
  10  -8   0   13.10   10.10
  10  -8   0   -3.20    3.70
 -10   8   0   -1.70    3.10
 -10  -8   0   14.70    9.90
  10   8   0   -7.40    7.20
 -10  -8   0    1.30    6.50
  11  -8   0  -11.90   12.10
 -11  -8   0   12.40    6.00
 -11   8   0    6.80    4.10
  11  -8   0   -3.40    5.00
 -11  -8   0    1.80   10.70
  12  -8   0   10.10   10.70
   0   9   0    2.30    2.80
   0  -9   0   -1.30    4.20
   0  -9   0    0.00    1.90
   0  -9   0    2.00    2.10
   0   9   0   -0.50    1.90
   0  -9   0   -0.20    1.80
   0   9   0    8.60    5.60
   0   9   0    0.40    1.70
   1   9   0    2.20    3.00
  -1  -9   0    3.10    2.60
   1   9   0    3.10    1.70
   1   9   0   -1.30    4.90
  -1  -9   0    5.20    4.60
   1  -9   0    2.90    2.20
   1  -9   0    1.80    2.10
  -1   9   0    2.60    2.40
  -1  -9   0    4.70    3.20
   1  -9   0    2.80    1.50
   1  -9   0    4.70    5.30
   1   9   0    3.40    2.70
  -1   9   0    9.90    5.70
  -1  -9   0   -0.60    2.20
   2   9   0    3.50    2.80
  -2  -9   0    5.60    3.20
   2   9   0    1.50    5.40
  -2   9   0    3.20    3.00
  -2  -9   0    0.60    2.80
  -2  -9   0    1.40    2.20
   2  -9   0   -0.40    1.70
   2  -9   0    3.70    2.40
  -2   9   0    2.30    1.90
  -2  -9   0    2.20    2.50
   2   9   0   -1.30    1.80
   2  -9   0    4.20    6.10
   2   9   0    4.50    2.80
  -2  -9   0   10.60    6.60
  -3   9   0    0.60    1.20
  -3  -9   0   -2.90    2.20
   3   9   0   -1.60    2.40
   3   9   0   -2.50    4.50
  -3  -9   0   -5.20    2.20
  -3  -9   0    1.20    1.70
   3  -9   0   -0.50    1.00
   3  -9   0    0.60    1.20
  -3   9   0   -0.60    1.40
  -3  -9   0    1.20    2.90
  -3  -9   0    1.00    3.70
   4  -9   0  162.68   20.40
   4   9   0  175.88   19.30
  -4  -9   0  164.48   17.90
  -4  -9   0  149.39   14.70
  -4   9   0  178.88   12.10
   4   9   0  175.88   18.50
  -4  -9   0  162.18   17.00
   4   9   0  134.89   16.80
   4  -9   0  172.08    9.80
  -4   9   0  167.08   11.50
  -4  -9   0  206.38   20.20
   4  -9   0  167.08   13.10
   4   9   0  179.68   17.20
  -5   9   0   -2.50    1.60
  -5  -9   0    1.40    4.10
   5   9   0    2.70    5.20
   5  -9   0   -5.30    5.20
   5   9   0    3.30    3.90
  -5  -9   0   -0.70    2.30
  -5  -9   0   -4.10    3.00
   5  -9   0    0.90    2.60
  -5  -9   0    1.10    3.50
  -5  -9   0    4.60    3.40
   5   9   0    0.80    2.10
  -5   9   0   -1.60    2.40
   5   9   0   -3.60    2.80
  -6  -9   0  281.77   25.70
  -6  -9   0  234.28   20.80
   6   9   0  279.17   26.10
  -6  -9   0  226.18   26.00
  -6   9   0  235.78   15.10
   6  -9   0  249.68   20.20
  -6   9   0  259.47   15.50
  -6  -9   0  265.47   23.50
   6   9   0  272.97   24.10
   6   9   0  271.57   25.50
  -6  -9   0  269.47   26.10
   6   9   0  246.38   23.70
  -7   9   0    3.70    2.20
  -7  -9   0   -0.70    5.90
  -7  -9   0   -1.60    3.70
   7   9   0    2.00    3.50
   7   9   0    4.20    3.00
  -7   9   0   -0.40    1.60
   7   9   0   -1.20    3.00
  -7  -9   0    2.60    6.20
   7  -9   0    3.60    3.30
   7  -9   0    6.00    3.20
  -7  -9   0    3.20    5.50
   7  -9   0   -3.00    7.40
   8   9   0    4.90    5.40
  -8  -9   0   -5.30    8.10
  -8   9   0    2.50    2.30
   8   9   0    0.70    3.90
  -8  -9   0    3.00    4.10
  -8  -9   0    1.00    4.40
  -8  -9   0    6.80    5.50
  -8   9   0    1.50    2.30
   8  -9   0    0.70    2.40
   8  -9   0    0.30    9.20
   8   9   0    4.20    4.00
   9   9   0   12.60    4.10
  -9  -9   0   -2.10    4.70
  -9  -9   0    7.00    5.10
   9  -9   0   -2.30    1.80
  -9   9   0   -3.50    3.10
  -9   9   0    5.30    3.20
   9  -9   0   -4.20    3.10
   9   9   0   -7.60    4.60
   9   9   0   -0.70    3.40
  10   9   0   -1.50    6.40
 -10  -9   0   -9.80    5.60
  10  -9   0   -2.70   10.70
 -10  -9   0   11.30    7.20
 -10   9   0   -4.70    3.10
  10  -9   0   -1.10    4.50
 -11  -9   0  -13.00    8.50
 -11  -9   0   -0.70    8.00
  11  -9   0   -3.60    4.50
  11  -9   0   -9.80   13.70
   0  10   0 1070.79   58.69
   0 -10   0 1122.19   64.19
   0  10   0 1062.39   58.59
   0 -10   0 1159.98   55.59
   0  10   0 1221.78   56.59
   0 -10   0 1173.78   58.79
   0  10   0 1169.08   63.49
   0 -10   0 1140.09   59.29
   1  10   0    1.40    1.90
   1 -10   0    2.50    3.60
  -1 -10   0   -0.50    1.80
   1 -10   0    0.60    1.40
  -1 -10   0   -0.50    4.80
   1 -10   0    0.50    1.90
  -1  10   0    1.20    2.50
  -1 -10   0   -0.70    2.30
   1  10   0   -1.30    2.00
  -1 -10   0    0.90    2.50
   1  10   0   -1.90    2.50
   1  10   0   -4.20    5.40
   2 -10   0  131.79   11.30
  -2 -10   0  142.79   16.70
  -2 -10   0  132.69   14.30
   2  10   0  143.29   13.00
   2 -10   0  136.09   11.90
  -2 -10   0  127.19   12.90
  -2 -10   0  155.68   15.50
   2  10   0  128.69   16.60
   2  10   0  128.89   15.30
  -2 -10   0  143.79   15.40
   2 -10   0  138.29   18.70
   2  10   0  113.29   14.00
  -2  10   0  135.19   11.40
  -2  10   0  152.18   12.60
   3 -10   0    3.30    1.80
   3  10   0    2.80    5.10
  -3  10   0    1.70    1.90
   3  10   0    1.70    2.60
  -3 -10   0    1.50    2.60
  -3 -10   0    0.80    2.50
   3 -10   0   -0.10    0.90
   3  10   0    1.10    3.80
  -3 -10   0   -2.70    1.90
  -3  10   0   -0.90    1.00
   3 -10   0   11.50    7.00
  -3 -10   0   -0.10    2.60
   3  10   0    3.30    2.70
   4 -10   0  141.39    9.80
   4  10   0  154.38   18.40
   4 -10   0  135.79    9.30
   4  10   0  157.08   18.20
   4  10   0  163.38   18.80
  -4  10   0  152.58   11.70
  -4 -10   0  159.38   18.40
  -4 -10   0  153.28   18.00
   4  10   0  129.19   15.00
  -4 -10   0  196.78   19.30
  -4 -10   0  140.39   17.30
  -4 -10   0  163.68   15.40
  -4  10   0  152.88   11.90
   4 -10   0  134.99   19.30
   5  10   0   -5.60    5.40
  -5 -10   0   -5.30    3.70
   5 -10   0   -0.60    2.50
   5  10   0   -0.80    3.80
  -5 -10   0    2.80    3.80
  -5 -10   0   -2.60    3.40
  -5 -10   0    4.50    4.80
   5  10   0   -2.40    2.70
  -5  10   0    5.10    2.50
  -5 -10   0   -0.50    2.90
   5 -10   0    1.10    6.00
  -5  10   0   -0.80    1.80
   5  10   0    5.90    2.80
   6  10   0    9.40    7.30
  -6 -10   0    2.80    4.60
   6 -10   0   -1.30    7.20
   6  10   0    6.10    4.70
  -6 -10   0   -1.10    3.80
   6  10   0   -3.00    4.30
  -6  10   0    4.30    2.70
   6  10   0    6.70    4.30
  -6 -10   0    1.00    4.10
  -6  10   0    1.50    2.10
  -6 -10   0    5.90    6.30
  -7 -10   0   -0.80    7.10
   7 -10   0    2.10    3.70
  -7  10   0    2.70    1.90
   7  10   0    2.00    4.60
   7  10   0   -2.10    2.60
  -7  10   0    1.20    1.90
   7 -10   0    7.50    9.40
   7  10   0   -1.60    4.50
  -7 -10   0   -4.70    4.90
  -7 -10   0    1.10    7.40
  -7 -10   0    6.40    5.00
   8 -10   0   77.09   12.90
  -8 -10   0   61.39   13.90
   8  10   0   79.49   17.10
   8  10   0   64.59   15.70
   8  10   0   96.19   17.30
  -8 -10   0   88.49   19.30
   8  10   0   69.69   15.20
  -8 -10   0   66.29   12.90
   8 -10   0   84.49    8.90
   9  10   0    2.80    7.80
  -9 -10   0    2.10    5.10
   9 -10   0   -5.20    2.30
  -9 -10   0   17.00    5.60
   9  10   0   13.90    5.50
   9 -10   0   -4.80    2.90
   9  10   0    2.00    4.90
  10  10   0   26.30   10.70
 -10 -10   0   15.00    9.20
  10 -10   0   22.30    7.00
 -11 -10   0   -8.00   12.80
  11 -10   0    1.80   14.10
  11 -10   0   -1.90    5.10
   0 -11   0    5.20    5.70
   0 -11   0    0.50    2.40
   0 -11   0    1.30    2.20
   0 -11   0    1.50    1.90
   0  11   0    2.40    3.40
   0  11   0    3.00    7.20
   0  11   0    2.80    2.80
   0  11   0    1.70    2.10
   1  11   0    2.80    2.60
   1 -11   0   -0.70    1.70
   1 -11   0   -0.50    1.40
   1  11   0   -0.50    5.50
   1  11   0    3.10    3.10
  -1  11   0    2.30    2.30
  -1 -11   0   -3.40    1.90
   1 -11   0  -10.90    5.00
  -1  11   0   -0.70    2.10
   1 -11   0   -1.60    1.50
  -1 -11   0    2.50    2.40
  -1 -11   0   -0.20    2.20
  -1 -11   0    8.40    5.40
   1  11   0    5.70    4.30
  -2  11   0   22.40    5.70
  -2 -11   0   19.30    8.10
   2 -11   0   23.00    5.60
  -2 -11   0   21.70    6.20
  -2 -11   0   29.70    8.80
  -2  11   0   19.50    5.00
   2  11   0   23.20    8.70
  -2 -11   0   30.10    8.20
   2 -11   0   21.00    8.70
   2  11   0   19.10    7.10
   2  11   0   23.90    5.70
   2  11   0   19.60    6.70
  -2 -11   0   20.00    6.90
   2 -11   0   24.60    5.70
   3 -11   0    0.10    4.00
   3  11   0    0.70    3.10
  -3  11   0   -3.80    2.00
  -3 -11   0    0.10    4.10
   3 -11   0    1.00    1.50
   3  11   0   -1.40    1.80
  -3  11   0   -1.40    1.80
   3  11   0    5.80    3.90
   3  11   0   -0.70    5.60
  -3 -11   0    1.20    3.10
  -3 -11   0    2.60    3.50
   3 -11   0    1.20    1.60
  -3 -11   0    1.70    2.60
  -3 -11   0   -4.30    2.40
  -4 -11   0   86.29   13.60
  -4 -11   0  100.39   14.90
   4 -11   0  100.39    7.60
   4  11   0  106.09   12.80
   4 -11   0  101.29    8.10
  -4  11   0   98.79    9.70
  -4 -11   0  116.99   24.70
   4 -11   0   53.89   18.10
   4  11   0  108.09   16.40
  -4  11   0   87.69    9.00
   4  11   0   73.59   13.60
  -4 -11   0   97.09   14.50
  -4 -11   0   93.59   14.70
   4  11   0  104.39   14.80
  -5 -11   0   -1.70    6.80
   5  11   0   -6.60    6.60
   5  11   0    3.20    3.40
   5  11   0    2.40    4.50
  -5 -11   0    0.60    3.80
  -5  11   0   -0.10    1.70
   5  11   0    3.50    3.40
  -5  11   0    0.00    2.10
  -5 -11   0    2.60    4.80
   5 -11   0    8.80    9.90
  -5 -11   0   -5.90    2.80
  -5 -11   0   -3.10    4.10
  -6 -11   0  195.08   21.60
   6  11   0  218.08   22.00
  -6  11   0  200.38   13.50
  -6 -11   0  172.48   19.00
   6  11   0  216.08   24.00
  -6  11   0  179.28   13.00
   6 -11   0  212.78   19.30
  -6 -11   0  206.68   24.50
   6  11   0  181.98   22.10
  -6 -11   0  211.48   25.30
   6  11   0  183.88   22.70
  -6 -11   0  192.48   24.60
  -7 -11   0    0.10    6.90
  -7 -11   0   -4.70    5.00
   7  11   0    1.40    3.10
  -7 -11   0   -3.10    3.90
  -7  11   0   -1.00    2.00
   7  11   0   -5.40    7.50
  -7 -11   0    2.30    7.10
  -7 -11   0    3.70    6.40
  -7  11   0    2.00    2.00
   7  11   0   -7.00    4.10
   7  11   0   -8.60    3.70
  -8 -11   0  140.89   26.20
   8  11   0  118.39   22.50
   8 -11   0  133.49   14.90
  -8 -11   0  129.39   16.70
   8  11   0  152.58   19.80
  -8 -11   0  115.79   20.60
   8  11   0  157.88   19.80
  -8 -11   0   81.19   22.80
   8 -11   0  115.49   11.90
  -9 -11   0  -13.20    5.40
   9 -11   0   -7.50    6.30
   9 -11   0   -1.70    2.90
  -9  11   0   -0.30    0.30
  -9 -11   0    3.30    6.70
   9 -11   0   -5.50    3.60
   9  11   0   -0.30    6.20
 -10 -11   0   14.20    9.50
  10  11   0   15.00    9.50
  10 -11   0   18.00   10.00
  10 -11   0   23.00    5.00
  10 -11   0   17.00    4.80
 -10 -11   0   22.50   12.50
  11 -11   0   18.00   14.60
   0  12   0  240.88   17.80
   0 -12   0  234.68   19.90
   0  12   0  228.88   20.10
   0 -12   0  267.27   26.00
   0 -12   0  246.78   20.10
   0 -12   0  184.58   16.30
   0  12   0  224.58   20.00
   0  12   0  286.87   28.50
   1 -12   0    1.70    2.10
  -1 -12   0    1.80    2.40
  -1 -12   0    0.80    3.30
  -1 -12   0    1.40    4.40
   1 -12   0   -0.80    4.40
   1  12   0   -0.50    3.40
   1  12   0    1.20    2.20
   1 -12   0    0.10    2.10
   1 -12   0   -0.20    1.90
  -1 -12   0    1.50    2.30
  -1  12   0   -1.50    1.90
   1  12   0    4.60    3.60
   1  12   0   13.40    8.50
  -2 -12   0   60.99   14.80
  -2 -12   0   66.19   13.00
   2 -12   0   86.99   18.00
  -2 -12   0   78.49   10.50
   2  12   0   75.89   15.50
   2 -12   0   53.69    7.60
   2  12   0   70.09    9.40
  -2 -12   0   83.49   15.00
   2 -12   0   60.99    8.40
  -2  12   0   57.69   10.10
   2  12   0   47.30   10.20
  -2 -12   0   56.39   11.60
   2  12   0   68.09   13.90
  -2  12   0   61.69    8.30
  -3 -12   0    3.40    4.20
  -3 -12   0    3.90    3.20
   3 -12   0    1.50    2.00
  -3  12   0   -1.50    2.00
   3  12   0   -4.10    1.90
  -3 -12   0   -3.00    2.30
  -3 -12   0    1.20    3.90
   3  12   0    1.30    3.00
  -3 -12   0    0.80    4.10
   3  12   0    2.30    2.80
   3 -12   0   -0.40    1.60
   3 -12   0    1.80    6.10
   3  12   0   -0.80    6.80
  -3  12   0   -0.80    2.10
   4  12   0  279.57   26.80
   4 -12   0  249.78   15.60
   4  12   0  265.37   26.60
   4 -12   0  268.77   16.40
   4  12   0  259.57   22.50
  -4 -12   0  276.77   26.20
  -4 -12   0  270.17   25.40
  -4  12   0  281.57   18.00
  -4 -12   0  234.58   25.10
  -4 -12   0  249.18   24.90
  -4 -12   0  245.78   21.80
   4  12   0  231.88   23.70
  -4  12   0  274.67   18.80
   5  12   0   -3.70    3.30
  -5 -12   0   -0.60    6.00
  -5 -12   0   -4.80    2.40
  -5 -12   0   -2.40    5.00
  -5 -12   0    5.30    5.30
  -5 -12   0    2.50    3.40
   5  12   0   -1.90    4.10
   5  12   0   -1.70    8.20
  -5  12   0    2.60    2.30
   5  12   0    3.10    2.80
  -5  12   0   -0.30    2.60
   5 -12   0    6.40   10.20
  -6 -12   0  109.09   17.40
   6  12   0  155.08   21.00
  -6 -12   0  135.19   16.80
   6 -12   0   99.19   14.30
   6  12   0  151.38   17.60
  -6  12   0  112.59   10.00
  -6 -12   0   95.79   17.10
  -6  12   0   97.09    9.30
  -6 -12   0  133.79   20.80
   6  12   0  149.88   20.00
  -6 -12   0  106.79   20.90
  -7 -12   0    2.20    6.70
  -7 -12   0    6.50    9.00
   7 -12   0    4.40    4.10
  -7 -12   0   -2.30    5.00
  -7 -12   0   -4.00    4.60
   7  12   0   -4.90    5.50
  -7  12   0    1.10    2.10
   7  12   0   -2.40    4.80
   7  12   0   -1.90    7.10
   7  12   0   -0.80    2.90
  -7 -12   0   -3.50    7.30
   8  12   0    3.90    3.70
  -8 -12   0    5.60    7.00
   8 -12   0   -3.90    6.30
   8  12   0   -7.20    5.30
   8 -12   0    4.50    3.80
  -8 -12   0    3.70    9.00
   8  12   0    3.30    6.40
   8 -12   0   13.40    5.00
  -8 -12   0   -0.10    7.30
   9  12   0    3.90    7.80
   9 -12   0    0.10    3.20
  -9 -12   0    3.70    6.90
   9  12   0    2.50    4.20
  -9 -12   0  -10.10    7.10
  10 -12   0   10.70    4.50
 -10 -12   0   10.10   13.20
 -10 -12   0    2.10    9.50
  10  12   0   33.70   12.60
  10 -12   0   13.90    5.10
  11 -12   0   18.60   17.10
   0 -13   0    0.80    2.30
   0  13   0    1.50    7.40
   0  13   0    5.60    4.30
   0  13   0   -0.70    3.30
   0 -13   0    1.00    2.00
   0  13   0   -0.30    1.60
   0 -13   0    0.40    2.50
   0 -13   0    5.30    5.80
   1 -13   0    0.90    1.70
   1  13   0    2.30    3.20
   1 -13   0    0.00    2.60
  -1 -13   0    4.10    2.90
  -1 -13   0    8.90    5.10
  -1  13   0    2.00    2.30
  -1 -13   0   -1.50    4.90
   1  13   0    0.10    7.90
  -1 -13   0   -2.70    2.40
   1  13   0    3.90    4.20
   1  13   0   -1.80    2.30
   1 -13   0   -6.90    4.40
   1 -13   0    2.60    3.10
  -2 -13   0    7.50    3.70
   2  13   0   12.60    5.20
   2  13   0   12.10    8.90
   2  13   0    8.20    3.90
  -2 -13   0    9.20    4.50
   2 -13   0    8.90    3.90
   2  13   0   13.10    6.10
  -2  13   0    9.40    3.90
  -2 -13   0    4.40    3.80
  -2 -13   0    5.60    5.10
  -2 -13   0   -2.60    5.00
  -2  13   0    3.30    3.90
   3  13   0    5.80    3.60
   3 -13   0   -0.90    2.00
   3  13   0    3.50    5.10
  -3  13   0    2.60    3.30
  -3 -13   0    1.40    4.30
   3 -13   0   -1.60    7.90
  -3 -13   0   -3.50    2.70
   3 -13   0    4.50    3.00
  -3 -13   0    5.60    4.30
  -3 -13   0    3.10    5.10
   3  13   0   -2.50    5.50
  -3  13   0    0.10    2.10
  -3 -13   0    4.70    5.70
   3  13   0    9.40    8.40
  -4 -13   0   15.60    7.10
   4  13   0   11.70    6.10
   4  13   0   12.40    7.80
   4 -13   0    7.60    9.10
  -4 -13   0   10.80    7.10
  -4  13   0   20.00    5.50
   4  13   0    9.00    9.40
   4 -13   0   12.80    3.90
  -4 -13   0    7.00    4.40
  -4 -13   0   22.80    9.20
   4 -13   0    9.50    3.10
  -4 -13   0    7.00    5.50
   4  13   0    9.80    4.10
  -4  13   0   16.90    5.00
   5  13   0   -1.40    8.70
  -5  13   0   -1.50    1.90
  -5  13   0   -0.80    2.20
  -5 -13   0   -7.60    5.70
  -5 -13   0    5.90    5.40
   5  13   0   -0.10    5.40
   5 -13   0  -13.10    7.90
   5  13   0   -3.60    2.60
  -5 -13   0   -2.20    4.10
  -5 -13   0    6.90    4.30
  -5 -13   0    6.90    4.30
  -6  13   0  273.37   17.70
  -6 -13   0  275.17   31.40
  -6 -13   0  304.07   29.10
  -6 -13   0  262.77   25.10
  -6  13   0  292.77   18.10
   6  13   0  275.17   28.20
   6  13   0  252.37   28.90
   6  13   0  259.17   25.30
   6  13   0  289.47   29.50
  -6 -13   0  309.67   29.80
  -6 -13   0  330.57   32.40
   6 -13   0  270.67   25.10
  -7 -13   0  -13.10    6.50
  -7 -13   0   17.00    9.60
   7  13   0    1.50    5.60
  -7 -13   0   -0.30    6.80
   7  13   0    1.10    4.10
   7 -13   0    2.10    4.20
   7 -13   0    5.80   11.10
  -7 -13   0    9.90    6.80
   7  13   0    1.40    5.30
   7  13   0    1.20    8.40
  -7 -13   0   -1.20    4.60
   8  13   0   -4.50    5.30
   8 -13   0    8.40    5.50
  -8 -13   0   -2.20    5.40
   8  13   0   -8.20    9.20
   8 -13   0    4.80    4.50
   8  13   0    2.00    4.40
   8  13   0   11.50    6.00
  -8 -13   0    6.50    9.80
  -8 -13   0   10.70    8.70
   8 -13   0    7.80    6.30
   9 -13   0    2.40    8.70
   9  13   0   -9.80    6.90
   9 -13   0   -2.80    3.50
   9 -13   0    2.70    5.90
  -9 -13   0   -6.10    9.70
  -9 -13   0    8.90    8.40
 -10 -13   0  -13.00    9.80
 -10 -13   0    5.00   10.10
   0 -14   0  226.28   26.20
   0  14   0  200.88   19.90
   0  14   0  224.38   25.80
   0 -14   0  242.08   18.90
   0  14   0  195.38   17.30
   0  14   0  208.38   20.40
   0 -14   0  218.38   19.90
   0 -14   0  212.68   20.40
   1  14   0    0.00    7.40
  -1 -14   0   -1.80    2.70
  -1 -14   0    3.10    2.30
   1  14   0   -1.50    3.60
   1  14   0   -2.60    2.70
  -1  14   0    1.60    2.70
   1 -14   0   -1.30    2.10
  -1 -14   0    2.70    3.40
   1 -14   0    1.40    2.60
   1 -14   0   -3.60    2.10
   1  14   0   -1.10    2.70
  -1 -14   0   -3.50    2.80
   1 -14   0   24.00   10.20
  -2 -14   0   17.80    8.40
   2  14   0   14.30    9.80
  -2 -14   0   10.60    5.00
   2  14   0   16.20    7.60
   2 -14   0    9.30    4.40
   2 -14   0   10.80    3.70
   2  14   0   13.50    6.10
   2 -14   0   12.60    8.40
  -2  14   0    4.60    3.20
  -2 -14   0    0.90    6.10
   2  14   0    4.40    3.40
  -2  14   0    5.80    4.00
   3  14   0   -1.60    3.20
  -3 -14   0   -3.00    4.30
  -3 -14   0    8.60    3.50
   3 -14   0    0.00    2.30
  -3 -14   0   -3.20    3.80
   3 -14   0    0.10    2.00
   3 -14   0    1.50    7.10
   3  14   0    1.80    8.40
   3  14   0    1.20    5.10
  -3  14   0   -6.80    2.70
   4 -14   0  103.79   24.00
   4 -14   0  134.09   11.10
  -4 -14   0  121.79   20.60
   4  14   0  164.38   23.80
   4  14   0  160.28   17.40
   4 -14   0  162.08   12.50
  -4  14   0  153.68   13.40
  -4 -14   0  117.39   18.50
  -4 -14   0  150.88   17.10
   4  14   0  158.88   21.00
  -4  14   0  140.19   14.10
   4  14   0  140.69   19.00
   5  14   0   -0.50    4.50
  -5  14   0   -2.00    2.70
  -5 -14   0   -2.80    4.70
  -5  14   0    1.90    2.00
  -5 -14   0   -2.40    6.40
   5  14   0    4.30    5.20
  -5 -14   0   -3.50    7.10
  -5 -14   0   -0.50    5.50
   5  14   0   -0.60    9.80
  -5 -14   0   -8.10    4.00
   5  14   0   -3.00    2.90
   5 -14   0   -0.70   10.30
   6  14   0   18.20   12.70
  -6 -14   0   24.20   12.40
   6 -14   0    8.30    5.50
  -6 -14   0   11.40    7.90
  -6  14   0   17.10    4.70
  -6  14   0   15.20    5.00
  -6 -14   0   12.60    7.90
  -6 -14   0   19.20    7.80
   6  14   0   10.70    8.10
   6  14   0   13.20    6.20
   6  14   0   19.60    6.90
  -6 -14   0   10.90    9.40
   6 -14   0   -3.40    6.80
  -7 -14   0    5.00    6.30
   7  14   0   -9.70    4.00
   7  14   0    0.90    6.50
  -7 -14   0    5.50    7.10
   7  14   0   -2.60    2.70
   7 -14   0    6.20    9.60
   7 -14   0   -1.30    4.00
   7 -14   0   -1.60    3.40
   7  14   0    8.60    9.30
  -7  14   0    2.20    2.90
  -7 -14   0    4.50    5.90
  -7 -14   0  -13.20    8.00
   8  14   0   -7.30   11.90
   8 -14   0   11.70   10.70
   8 -14   0    5.90    4.00
  -8 -14   0   -2.40    7.00
  -8 -14   0    5.20    9.90
  -8 -14   0    1.30    9.10
   8 -14   0    0.80    4.90
   8  14   0    8.00    8.90
   9 -14   0   -4.00    4.60
   9  14   0   23.60   14.20
  -9 -14   0   -4.20    9.20
  -9 -14   0   -4.20    9.00
   9 -14   0    2.50    4.80
 -10 -14   0   17.20   12.80
 -10 -14   0  -14.90   11.30
   0  15   0    1.20    3.70
   0 -15   0   -1.90    2.80
   0  15   0    0.40    3.70
   0 -15   0    1.10    3.30
   0 -15   0    1.10    6.80
   0 -15   0    1.10    3.00
   0  15   0    0.00    2.90
  -1 -15   0   -2.90    2.30
   1 -15   0   -0.70    2.40
  -1 -15   0  -13.70    5.90
   1  15   0    9.60    5.60
   1 -15   0   -0.20    3.10
   1  15   0    2.90    3.40
  -1 -15   0   -0.90    2.70
   1  15   0   11.80    9.20
  -1 -15   0   -1.80    2.50
   1 -15   0    7.60    7.00
   1 -15   0    1.70    1.60
  -1 -15   0    1.70    4.40
  -1  15   0    2.50    3.70
   1  15   0   -3.00    3.50
   2 -15   0   19.70    5.70
  -2 -15   0   18.20   10.40
   2 -15   0   16.30    6.10
  -2 -15   0   16.40    7.20
  -2 -15   0   22.80    8.10
   2 -15   0   31.70   14.90
   2  15   0   20.90    7.60
  -2  15   0   14.60    5.50
   2  15   0    9.30   10.70
  -2  15   0   18.30    6.60
   2  15   0   21.50    8.20
  -2 -15   0    9.10    5.20
   2  15   0   16.20    5.90
  -2 -15   0   22.20    6.80
  -3 -15   0    4.20    4.10
   3  15   0    2.80    4.10
  -3 -15   0    3.70    4.60
   3 -15   0   -8.30    6.70
   3 -15   0    0.40    3.10
   3  15   0    5.60    3.80
   3  15   0   13.70    9.30
   3 -15   0    3.50    3.30
  -3  15   0    0.00    2.60
   3  15   0   -1.70    3.90
  -3 -15   0    8.60    6.70
  -3 -15   0    4.20    5.10
  -3  15   0   -2.40    3.40
  -4 -15   0   32.80   11.40
   4 -15   0   21.90   14.50
   4  15   0   73.99   17.80
   4 -15   0   41.70    7.70
   4 -15   0   43.60    7.30
  -4  15   0   36.60    8.30
   4  15   0   14.20    8.80
  -4 -15   0   24.90    9.80
  -4 -15   0   31.60    9.60
  -4 -15   0   29.40   11.00
  -4  15   0   44.20    7.90
   4  15   0   38.30    9.80
   4  15   0   34.10    9.90
  -4 -15   0   35.70   10.40
  -5 -15   0   -5.60    3.60
  -5  15   0   -1.20    3.00
   5  15   0    1.10    5.00
   5  15   0    2.60    3.60
   5  15   0    5.30   10.40
   5 -15   0    4.70    9.30
  -5 -15   0    0.40    6.20
  -5  15   0    1.00    2.80
  -5 -15   0   -0.50    7.40
  -5 -15   0   -2.30    6.10
  -5 -15   0   -1.10    6.60
   5  15   0    1.30    5.90
  -6  15   0    7.20    3.50
  -6 -15   0    0.40    9.10
   6  15   0    7.90    6.80
  -6 -15   0    9.80    7.10
   6 -15   0    1.90    4.20
  -6 -15   0   11.00    7.20
   6  15   0    3.40    3.80
  -6  15   0   10.10    4.30
  -6 -15   0   19.60    9.60
  -6 -15   0    5.30    8.10
   6 -15   0   10.10    9.80
   6  15   0  -20.70   10.10
   6  15   0    0.00    5.90
  -7 -15   0    7.80    6.00
  -7 -15   0    4.50    9.10
   7  15   0   -4.40    6.80
   7 -15   0   -3.20    3.70
  -7 -15   0  -13.00   11.30
   7 -15   0   -7.50    5.30
   7  15   0    6.10   11.10
  -7  15   0   -1.80    2.90
   7 -15   0   11.90    8.80
  -7 -15   0    2.40    7.40
   7  15   0   -2.50    6.10
   8  15   0   18.60   12.60
   8  15   0   21.90    9.90
   8 -15   0   16.80    6.60
   8 -15   0   25.20    7.80
   8  15   0   -1.70   12.20
   8 -15   0    0.30    7.70
  -8 -15   0   18.00   11.30
  -8 -15   0   21.40   11.20
  -8 -15   0   21.70   12.80
   9 -15   0  -11.60    6.30
   9 -15   0   35.20   13.70
  -9 -15   0    4.10    9.10
   9  15   0   18.20   12.20
  -9 -15   0   -4.80   13.20
   9 -15   0   -1.60    5.10
 -10 -15   0   16.70   16.00
 -10 -15   0   25.70   16.20
   0 -16   0  335.47   35.30
   0 -16   0  392.16   29.70
   0  16   0  362.56   29.60
   0 -16   0  355.86   28.90
   0 -16   0  349.17   26.30
   0  16   0  328.07   29.20
   0 -16   0  364.06   28.40
  -1 -16   0    1.50    4.30
   1 -16   0   -2.20    3.40
  -1 -16   0    2.00    4.40
   1  16   0   11.00   11.70
   1  16   0   -3.00    3.90
  -1 -16   0   -7.90    3.70
   1 -16   0   -6.10    6.00
  -1  16   0    1.50    2.90
  -1 -16   0   -3.30    3.10
  -1  16   0   -6.00    2.50
   1 -16   0   -2.20    2.00
   1 -16   0   -1.40    1.90
  -1 -16   0   -0.20    6.80
   1  16   0   -2.60    4.20
   1  16   0    0.20    3.70
  -2 -16   0    8.40    6.40
   2 -16   0   15.30    8.30
   2 -16   0    0.60    2.80
   2  16   0  -13.30   11.70
  -2  16   0   -0.10    3.40
   2  16   0   10.20    5.40
   2  16   0    0.30    5.00
  -2 -16   0    2.90    3.80
  -2 -16   0    1.40    3.80
  -2  16   0    1.90    3.60
  -2 -16   0    2.20    3.60
   2  16   0    4.50    5.90
   2 -16   0    4.30    3.40
  -3  16   0   -5.20    3.10
  -3 -16   0    1.80    4.10
   3  16   0    7.90    6.70
   3  16   0    8.60   12.20
   3  16   0   10.00    4.80
   3 -16   0    2.80    3.70
  -3  16   0   -3.30    3.10
   3  16   0    5.80    6.50
  -3 -16   0   -5.70    4.60
  -3 -16   0   -4.10    4.70
  -3 -16   0    4.80    6.10
   3 -16   0   -6.40    6.00
  -3 -16   0    7.70    5.60
   3 -16   0    7.70    5.70
  -4 -16   0   16.40    8.40
   4 -16   0   26.80    5.80
   4 -16   0   33.60   13.60
  -4 -16   0   21.30    8.70
  -4  16   0   24.20    6.40
   4  16   0   28.80   14.30
   4 -16   0   26.30    5.20
  -4 -16   0   16.60    7.50
  -4 -16   0   11.10    9.70
   4  16   0    5.40    6.50
   4  16   0   41.70   11.80
   4  16   0   27.00    9.30
  -4 -16   0   32.10   10.20
  -4  16   0   34.60    7.70
  -5  16   0   -1.30    3.10
   5  16   0    1.70    3.20
   5 -16   0    3.20    8.10
   5 -16   0   -0.10    1.40
   5  16   0  -15.50    9.80
   5  16   0   12.50    8.10
  -5 -16   0    0.70    6.60
  -5  16   0   -6.40    2.80
  -5 -16   0   -8.50    5.20
   5 -16   0   -1.40    1.90
   5  16   0   -9.10    5.20
  -5 -16   0   -2.20    4.80
  -5 -16   0   -2.20    4.10
  -6 -16   0   20.40    9.50
  -6 -16   0   -3.40    6.60
   6  16   0   -4.80   11.70
   6  16   0   -5.00    7.50
  -6 -16   0    9.50   11.00
   6 -16   0   -0.10   10.10
  -6  16   0    2.10    4.00
  -6  16   0   -0.10    3.60
  -6 -16   0    3.60    7.80
   6 -16   0    3.00    5.80
  -6 -16   0   -4.10    8.80
   6  16   0    9.70    8.70
   6 -16   0    1.50    5.10
  -7 -16   0  -10.20    6.10
   7 -16   0  -10.80    5.20
  -7 -16   0   12.40   11.10
   7  16   0  -27.20   11.60
  -7 -16   0   -4.70    7.50
   7  16   0    4.00    4.00
  -7 -16   0   -5.00    7.90
   7 -16   0   -0.50   11.70
   7  16   0    3.50    5.90
   7  16   0  -13.70    5.20
   7 -16   0   -8.00    4.40
  -8 -16   0   18.30   11.60
   8  16   0    2.90   15.60
   8 -16   0    2.20   13.90
  -8 -16   0   -1.60   10.80
   8  16   0   -1.80    8.00
   8 -16   0   22.50    7.20
  -8 -16   0    0.70    9.70
   8  16   0   29.50   13.20
   8 -16   0    2.60    8.90
   9  16   0   -4.40   15.90
   9  16   0   18.60   12.20
   9 -16   0   13.30    6.80
  -9 -16   0  -15.30    7.90
  -9 -16   0    8.70   11.60
   9 -16   0  -12.70    6.70
 -10 -16   0    5.30   16.60
 -10 -16   0   10.40   18.40
   0 -17   0   -0.40    2.50
   0 -17   0   -8.80    5.40
   0 -17   0   -6.20    2.90
   0 -17   0   -1.40    4.40
   0  17   0    7.80    3.50
   0 -17   0   -0.70    2.70
  -1  17   0   -5.10    3.00
   1  17   0   -0.40    4.30
   1 -17   0    2.00    3.80
  -1  17   0    4.70    3.80
   1  17   0   -0.20    4.10
   1 -17   0   -3.40    4.30
   1 -17   0   -1.20    3.70
   1 -17   0   -2.60    7.90
  -1 -17   0   -4.90    3.20
   1  17   0    1.60   11.10
   1  17   0    4.60    5.70
  -1 -17   0    5.20    4.80
  -1 -17   0   -1.10    3.30
  -1 -17   0   -3.20    5.10
  -1 -17   0  -10.30    6.40
  -2 -17   0   40.90   11.30
  -2 -17   0   57.59   12.50
   2 -17   0   49.00   10.10
  -2 -17   0   38.70   11.30
  -2  17   0   43.20   10.60
  -2 -17   0   63.79   15.00
   2 -17   0   71.59   19.60
   2 -17   0   44.60    9.70
   2  17   0   43.90   11.00
   2  17   0   37.40   18.00
  -2  17   0   39.20    9.50
   2  17   0   42.80   12.40
   2  17   0   33.60   10.70
  -2 -17   0   28.20   13.50
  -3 -17   0   -5.50    7.30
  -3  17   0    2.90    3.50
   3 -17   0   -1.10    2.50
  -3 -17   0    2.50    5.00
   3  17   0    4.10    5.80
  -3  17   0   -1.70    3.50
   3  17   0    1.70    5.00
   3 -17   0    1.00    2.20
   3  17   0   -9.70   11.80
  -3 -17   0    3.00    4.20
   3  17   0    3.40    5.90
  -3 -17   0   -3.10    6.40
   3 -17   0    2.80    6.70
  -3 -17   0    5.70    4.50
  -4  17   0   16.70    6.60
  -4 -17   0   14.10    6.80
   4 -17   0    3.00    7.40
   4  17   0   18.30    7.30
   4  17   0   -0.50    5.60
   4  17   0    4.00    7.10
  -4 -17   0   14.70   11.10
  -4  17   0    7.80    4.80
  -4 -17   0   16.60   10.50
  -4 -17   0   -1.40    5.80
   4  17   0    9.70   12.70
  -4 -17   0    8.60   12.40
   4 -17   0    8.10    3.50
   4 -17   0   15.80    4.40
  -5  17   0    3.40    4.50
  -5 -17   0  -10.40    6.20
   5  17   0   -9.10    6.50
   5  17   0    2.60   11.70
   5  17   0   -9.30    6.80
   5 -17   0   -0.80    1.10
  -5 -17   0    2.70    8.90
  -5 -17   0   -0.90    4.60
   5 -17   0   -0.10    1.70
   5  17   0   -2.00    3.60
  -5  17   0   -1.00    3.30
   5 -17   0    5.80   10.00
  -5 -17   0   -5.40    7.10
  -5 -17   0    5.30    6.20
  -6 -17   0    8.80    6.90
   6  17   0   -5.70    5.30
  -6 -17   0    5.40    7.20
  -6 -17   0    9.80    6.90
  -6 -17   0    0.10    7.70
  -6  17   0   -3.90    3.60
   6  17   0  -18.20   13.50
   6 -17   0   33.60   11.00
   6 -17   0   15.40    5.90
  -6  17   0   -4.30    3.60
   6  17   0    5.30    5.10
   6  17   0   -1.10    8.00
   6 -17   0   -0.10    4.60
   7 -17   0   10.30    4.70
  -7 -17   0   -6.50    8.90
  -7 -17   0   10.20    7.20
   7  17   0   -2.80   11.90
   7  17   0   -4.10   10.60
  -7  17   0    1.20    3.40
  -7 -17   0    2.40    6.60
   7 -17   0   -2.10    4.00
  -7  17   0   -1.50    3.00
   8  17   0  -12.20    9.50
   8  17   0  -16.20   14.60
  -8 -17   0   17.40    9.00
   8 -17   0   -5.30    5.50
   8 -17   0    0.30    6.90
  -8 -17   0   -5.20    7.70
  -9 -17   0    2.30   12.80
   9 -17   0    4.40    7.60
  -9 -17   0  -18.90   11.40
   0  18   0    2.50    5.40
   0 -18   0    3.10    5.00
   0 -18   0   -4.40    4.90
   0 -18   0   16.00    5.40
   0 -18   0    0.50    4.50
   0 -18   0    1.60    5.00
   1 -18   0   -5.00    3.20
   1  18   0   -1.10    5.00
   1  18   0    0.20    4.20
   1 -18   0    0.20    4.00
   1  18   0   -2.10    5.00
   1 -18   0    4.10    3.80
  -1  18   0   -5.40    3.50
  -1 -18   0  -10.40    5.10
   1 -18   0    1.90    7.00
  -1 -18   0    4.80    5.20
  -1 -18   0    1.80    4.10
   1 -18   0    4.90    3.50
  -1  18   0    2.10    7.40
  -1 -18   0    3.10    4.50
  -2 -18   0    0.10    3.40
   2 -18   0    1.40    4.80
  -2  18   0    8.20    5.20
   2  18   0    6.60    5.90
   2  18   0   -5.80    4.40
   2  18   0   15.10   14.10
   2  18   0   -4.60    4.10
  -2 -18   0    3.30    5.20
  -2 -18   0    1.70    7.70
   2 -18   0   -0.80    2.40
   2 -18   0  -16.00    7.50
   2 -18   0    7.30    4.40
  -2  18   0    8.30    5.40
  -2 -18   0    6.70    6.40
  -3 -18   0    3.60    7.00
   3 -18   0    9.80    8.20
   3  18   0    5.20    3.70
  -3 -18   0    0.40    4.60
  -3  18   0   -1.50    5.70
   3 -18   0    8.00    6.30
  -3 -18   0   -8.80    6.20
  -3  18   0   -4.50    3.10
  -3 -18   0    4.60    3.00
   3 -18   0    6.10    3.50
  -3 -18   0   -1.90    5.80
   3  18   0    3.90    6.50
   3  18   0    7.90   13.90
   3 -18   0   -1.90    3.00
   3  18   0   -1.20    5.60
   4  18   0   -3.40    3.70
   4  18   0   -2.70   15.20
   4 -18   0   -0.50    2.50
  -4 -18   0    7.80    5.60
   4  18   0    3.60    9.20
  -4  18   0   -6.40    3.40
  -4  18   0   -6.70    2.80
  -4 -18   0    1.90    7.20
   4 -18   0    3.90    9.30
   4  18   0   -5.50    7.30
   4 -18   0    1.40    2.50
  -4 -18   0   -4.10    3.50
   5  18   0   -5.30    5.40
  -5 -18   0    1.00    6.00
  -5  18   0   -2.00    3.10
   5  18   0    8.50    5.40
   5  18   0   -2.70    7.70
  -5  18   0   -5.00    3.20
   5  18   0    5.10   10.20
   5 -18   0    0.60    1.70
  -5 -18   0    0.40    5.60
  -5 -18   0   -8.30    6.50
  -5 -18   0    7.30    6.80
   5 -18   0    6.50    8.60
  -5 -18   0  -12.30    6.90
   6  18   0    7.40    7.80
   6 -18   0   28.50    9.20
  -6  18   0   -1.30    4.60
  -6 -18   0   -5.70    5.90
  -6 -18   0   -8.70    4.40
   6 -18   0   -0.40    5.40
  -6 -18   0   -9.20    5.50
   6 -18   0   -7.90    5.70
   6  18   0   13.40   12.00
  -6 -18   0  -18.30    7.70
   7  18   0    4.20   10.90
   7  18   0   -5.70    5.40
   7 -18   0    5.80    5.40
  -7 -18   0   -3.40    8.50
  -7 -18   0   15.30    7.90
   7 -18   0   -1.40    5.70
  -7  18   0    2.60    4.10
   7  18   0  -19.40   19.10
  -7 -18   0   -9.60   10.70
   8 -18   0   -5.70    6.70
   8  18   0  -16.50   11.00
  -8 -18   0    9.20    7.70
  -8 -18   0    3.90    9.50
   8  18   0  -28.40   15.90
   9 -18   0   15.00   12.90
  -9 -18   0   12.40   15.90
   0  19   0   -7.50    5.20
   0 -19   0   -1.30    3.50
   0 -19   0    2.20    5.10
   0 -19   0   -1.00    3.70
   0 -19   0    1.60    5.00
   0 -19   0   -9.00    6.10
  -1 -19   0   -8.40    5.50
   1 -19   0   -1.10    3.10
   1 -19   0   -1.70    3.00
   1 -19   0   -7.40    4.70
  -1  19   0   -0.90    4.20
  -1 -19   0   -8.00    3.80
  -1  19   0    2.10    4.60
  -1 -19   0    2.70    2.40
   1  19   0    2.20    4.00
   1 -19   0   15.40    5.90
  -1 -19   0   12.80    7.30
   1  19   0    7.10    5.00
  -1 -19   0   -4.20    4.60
   1 -19   0    8.70    8.60
  -2 -19   0   38.30   13.90
  -2  19   0   20.80   11.50
  -2 -19   0   68.59   17.00
   2 -19   0   42.30   10.20
   2  19   0   48.40   12.10
  -2 -19   0   48.00   12.60
   2 -19   0   44.40   10.20
   2 -19   0   40.70   11.00
  -2 -19   0   51.39   13.30
  -2  19   0   51.29   11.50
   2  19   0   60.59   14.70
  -2 -19   0   44.50   15.90
   2  19   0   35.70   18.80
   2 -19   0   52.29   18.00
   2  19   0   38.20   13.90
   3  19   0  -14.40   11.50
  -3 -19   0   -2.70    4.40
   3  19   0   11.00    7.50
  -3 -19   0   -5.00    5.30
  -3  19   0   -0.90    4.20
   3  19   0   -3.20    6.90
  -3 -19   0    2.90    7.80
   3 -19   0    1.10    3.10
   3 -19   0    6.80    6.10
  -3 -19   0    1.60    3.30
   3 -19   0    0.90    4.80
  -3 -19   0    6.50    6.60
   3  19   0    4.70    4.30
   3 -19   0   -6.90    5.60
  -4 -19   0   -1.90    4.20
   4  19   0    0.20    9.50
  -4 -19   0   -8.70    6.40
  -4 -19   0    5.00    6.30
  -4 -19   0   -3.40    5.10
   4  19   0    5.10    6.00
  -4 -19   0  -11.70    9.70
   4 -19   0    6.20    3.00
   4 -19   0  -11.40    6.30
   4  19   0   -7.50    3.40
   4 -19   0    5.80    3.60
  -4  19   0   -5.20    4.20
   4 -19   0    5.90    4.80
   4  19   0  -22.20   11.80
   5  19   0   -2.00    4.60
  -5 -19   0    1.70    6.00
   5 -19   0   -7.20    4.30
   5  19   0    5.50    9.70
   5  19   0   -1.80   14.30
  -5 -19   0   -2.80    6.30
  -5  19   0   -6.20    4.80
  -5 -19   0   -4.60    7.10
   5  19   0   -8.70    7.40
   5 -19   0   -2.40    1.90
   5 -19   0    3.30    2.60
  -6 -19   0   58.79   25.10
  -6 -19   0   26.20   17.70
   6  19   0   -1.70   10.20
   6  19   0  -11.90   13.00
   6  19   0   25.00   11.90
  -6 -19   0   38.10   13.10
   6 -19   0   23.00    9.20
   6 -19   0   23.00    9.20
  -6  19   0   37.10   11.80
   7  19   0   11.10   17.60
   7  19   0   -8.80    9.90
   7  19   0   -1.70   11.00
   7 -19   0    1.10    5.40
  -7 -19   0    3.30    8.70
  -7 -19   0  -20.20   10.80
   7 -19   0   10.70    7.80
  -7  19   0    0.20    4.60
  -7 -19   0  -12.70    7.70
   8 -19   0   16.40    7.50
  -8 -19   0   14.50   10.30
   8  19   0  -15.60   13.10
   8  19   0    2.00   18.90
  -9 -19   0    7.90   15.80
   0 -20   0   -3.10    6.00
   0 -20   0   10.20    4.90
   0  20   0   -2.90    5.50
   0  20   0   -4.50    3.90
   0 -20   0   -0.30    4.20
   0 -20   0   -4.40    4.60
  -1 -20   0   15.80   10.00
   1 -20   0   -2.30    5.10
   1  20   0    3.50    7.00
  -1 -20   0    3.00    5.70
  -1 -20   0   -4.60    6.20
   1 -20   0    1.40    3.60
   1 -20   0   -2.40    4.10
  -1  20   0    4.00    4.80
   1 -20   0   -1.90    6.90
   1 -20   0    9.80    5.20
   2 -20   0   38.40   14.20
  -2 -20   0   34.60   10.50
  -2 -20   0   19.40   14.10
   2  20   0   28.70   10.00
   2 -20   0   37.60    9.10
   2 -20   0   34.30    9.80
   2  20   0   45.70   12.80
  -2 -20   0   40.70    9.80
   2  20   0   29.00   12.10
   2 -20   0   20.80    7.50
  -2 -20   0   46.10   14.30
   3 -20   0    6.10    3.70
   3  20   0   -5.60   11.70
  -3 -20   0   -5.10    5.80
   3  20   0   -1.50    8.30
   3  20   0   -3.50    8.00
  -3 -20   0   -3.60    5.00
  -3 -20   0   12.50   10.90
   3 -20   0   -0.20    4.30
  -3  20   0   10.20    4.70
   3 -20   0   -3.80    2.50
  -3 -20   0   -3.30    6.90
   3  20   0   -0.70    4.40
   4  20   0   58.39   17.20
   4 -20   0   38.80   14.40
   4 -20   0   61.09    8.30
   4  20   0   47.00   20.00
  -4 -20   0   53.89   15.40
  -4 -20   0   43.00   12.00
   4 -20   0   54.29   12.40
   4  20   0   41.50   15.00
   4 -20   0   15.20   18.00
  -4  20   0   57.69   11.80
  -4 -20   0   45.40   14.40
   4  20   0   31.10   10.40
   5 -20   0   -1.70    2.00
  -5 -20   0    4.40    8.20
  -5 -20   0    5.50   11.50
  -5  20   0    3.70    4.80
   5  20   0   10.10    6.30
   5  20   0  -16.10    6.50
   5  20   0   13.40    8.70
   5 -20   0    4.00    2.70
   5  20   0    8.40   14.80
   6 -20   0    2.50    6.70
  -6 -20   0    7.00   19.90
  -6 -20   0  -11.20   10.00
   6  20   0   19.60   11.80
  -6  20   0    3.60    5.60
  -6 -20   0   18.70    8.30
   7 -20   0    1.40    7.80
  -7 -20   0    3.30    7.40
  -7 -20   0    3.70    9.80
  -7  20   0   -3.80    5.50
   7  20   0    9.80   17.90
   8 -20   0   21.90    8.50
  -8 -20   0   12.90   15.60
   0 -21   0   -3.70    3.60
   0 -21   0   -5.60    6.00
   0  21   0    8.10   11.00
   0 -21   0    6.60    4.70
   0 -21   0    0.40    8.50
  -1 -21   0   -8.60    7.00
  -1 -21   0    0.30    6.10
   1 -21   0   11.00    8.10
  -1  21   0   -2.60    5.70
   1 -21   0    3.20    4.70
   1  21   0   -4.70    5.30
   1 -21   0   -1.40    3.40
  -1 -21   0   -1.00    5.20
   1 -21   0   -6.10    8.30
   2 -21   0   16.30    6.90
   2 -21   0    9.60    9.90
   2  21   0    8.10    6.10
  -2 -21   0   -5.80    7.90
  -2 -21   0    8.90    9.80
  -2 -21   0   29.40   11.60
   2 -21   0   16.40    5.60
  -2 -21   0   24.20    9.50
   3 -21   0    3.70    4.20
   3  21   0   -0.80    3.90
   3  21   0   -7.20    6.70
  -3 -21   0   -0.90    8.40
   3 -21   0    5.60    4.50
  -3 -21   0    9.00   10.40
  -3 -21   0   -7.20    5.60
  -3  21   0    3.00    6.20
  -3 -21   0   -2.20    5.60
  -4 -21   0   30.30   13.30
  -4 -21   0   31.40   11.30
   4  21   0   29.30    9.80
  -4 -21   0   41.70   15.70
   4 -21   0   13.50    5.40
   4  21   0   19.20   12.10
  -4  21   0   33.20    9.00
   4 -21   0   31.60    7.60
  -5 -21   0    6.90   11.50
   5 -21   0    1.70    2.50
  -5  21   0   -2.90    7.10
   5  21   0   -1.30    6.80
  -5 -21   0   -8.70    7.50
   5  21   0   -4.30    7.80
  -6 -21   0   12.00    8.30
  -6 -21   0   -9.20   11.50
   6 -21   0   -4.60    6.50
  -6  21   0   -9.00    6.60
  -7 -21   0   13.80   12.20
  -7  21   0   -9.10    9.70
   0  22   0   10.70    6.80
   0 -22   0   -9.90    4.90
   0 -22   0    1.30    8.50
  -1 -22   0    9.50    9.40
   1 -22   0  -21.00    9.90
   1 -22   0   -4.70    4.10
  -1  22   0   -2.40    5.50
  -1 -22   0    2.50    5.90
  -1 -22   0   -8.40    8.20
  -2 -22   0    7.30    8.60
   2  22   0    3.30    8.70
  -2 -22   0   38.10   17.10
  -2 -22   0   28.40   13.20
   2 -22   0   19.50    7.50
   2  22   0   19.10    6.70
   3 -22   0   -2.20    3.90
  -3 -22   0    1.50    8.10
  -3  22   0  -11.50    6.10
   3  22   0    1.30    8.90
  -3 -22   0   -5.00    5.90
  -3 -22   0  -19.30    9.90
   3  22   0   -2.10    4.70
   4  22   0   -0.50    4.10
   4  22   0   -1.40    7.50
   4 -22   0   -9.30    3.70
  -4  22   0   -7.20    7.20
   5  22   0   -1.60    7.70
   5 -22   0    0.80    2.30
  -5 -22   0   12.60   11.30
  -5  22   0   -7.20    8.80
  -6  22   0   -9.00    8.80
  -6 -22   0  -12.30   12.40
   6  22   0   -6.30    9.60
   0 -23   0   -0.70    7.00
   0 -23   0  -11.00    7.60
   0  23   0   -0.30    8.80
   1  23   0    0.30    9.10
   1 -23   0    2.10    5.10
  -1 -23   0   -6.90   11.80
  -1 -23   0   -3.00    5.60
  -1  23   0   -8.30    7.10
   2 -23   0   -1.90    5.50
   2  23   0   11.50   12.30
  -2 -23   0  -19.00   10.30
  -2 -23   0   17.30    8.20
   3 -23   0   -4.90    4.20
   3  23   0    6.60   12.40
  -3  23   0   -9.40    7.60
  -3 -23   0   -1.30    9.50
   3  23   0   -4.70    5.10
   4 -23   0    2.90    5.00
   4  23   0   -6.30   11.90
  -4  23   0    5.40    7.90
   4  23   0   -2.80    7.50
  -5 -23   0    4.20   15.40
   5  23   0    2.90   10.10
   6  23   0   24.90   11.60
   0 -24   0   52.39   15.70
   0  24   0   82.09   19.50
   1 -24   0  -17.60    8.20
  -1 -24   0   -7.40   11.80
   1  24   0    4.80   12.10
  -1  24   0   -8.10    8.90
  -2 -24   0  -22.70   12.80
   2  24   0   23.10   11.00
   3  24   0   -3.20    5.50
   4  24   0    4.00   12.80
   5  24   0    6.30   14.70
   0 -25   0  -14.40   12.80
   1  25   0   -9.90   15.90
   2  25   0  -21.60   15.20
   3  25   0    4.40   13.40
   4  25   0    1.80   18.90
   1   0   1    0.30    0.60
   1   0   1    0.20    0.30
   1   0  -1    0.20    0.50
   1   0  -1    0.20    0.40
   1   0   1   -0.30    0.40
   1   0  -1    0.00    0.30
   1   0  -1   -0.20    0.90
   1   0   1    0.10    0.50
  -1   0  -1    0.20    0.50
   2   0  -1    0.60    0.90
  -2   0   1    0.70    1.20
   2   0  -1    0.40    1.10
   2   0   1    1.40    1.60
  -2   0   1    1.80    1.40
  -2   0  -1    0.60    1.30
   2   0   1    0.30    1.10
   2   0  -1    0.20    1.20
   2   0  -1    1.20    2.10
  -2   0   1    0.30    1.10
  -2   0  -1    0.70    1.20
   2   0   1    0.60    0.90
   2   0   1    0.30    1.50
  -2   0   1   -1.60    1.60
   3   0  -1    0.40    0.80
  -3   0   1    0.30    1.00
  -3   0  -1    0.10    0.90
   3   0   1    0.40    1.00
  -3   0  -1    0.30    0.60
   3   0  -1    0.20    1.00
   3   0  -1    1.60    1.10
  -3   0  -1   -0.60    1.70
   3   0   1   -0.70    1.10
  -3   0   1    0.00    2.20
   3   0  -1    0.20    1.90
  -3   0   1   -0.40    1.00
  -3   0   1    0.80    1.30
   3   0   1    0.90    0.40
  -4   0  -1    3.20    2.60
   4   0   1    0.20    2.00
   4   0   1    1.30    1.80
  -4   0  -1    0.30    0.70
   4   0   1   -0.30    1.40
  -4   0   1    1.40    3.00
  -4   0   1    1.90    2.00
   4   0  -1    0.40    1.60
   4   0   1   -0.30    2.00
  -4   0   1    0.80    1.60
   4   0  -1    0.00    1.30
  -4   0  -1   -0.30    1.40
   4   0  -1    0.20    1.10
  -4   0   1    1.10    1.10
   4   0  -1   -0.50    0.70
   5   0  -1    4.40    2.40
   5   0   1    0.70    2.10
   5   0  -1   -1.90    1.50
   5   0   1   -4.10    2.40
  -5   0  -1   -1.60    2.30
   5   0  -1   -1.50    0.90
  -5   0  -1    0.00    0.80
  -5   0  -1   -0.60    1.40
  -5   0  -1   -1.90    1.50
   5   0  -1    2.20    2.40
  -5   0   1    2.50    3.90
  -5   0   1   -0.90    1.00
  -5   0   1   -1.00    1.00
   5   0   1   -2.10    2.20
  -5   0   1   -0.70    1.80
   5   0   1    0.60    1.90
  -6   0  -1   -2.50    3.40
  -6   0  -1    1.50    2.30
   6   0  -1   -0.80    1.60
   6   0   1    0.30    1.90
   6   0   1   -3.30    2.70
   6   0   1   -1.30    2.20
  -6   0   1    1.10    3.70
   6   0  -1   -0.50    1.40
  -6   0  -1    1.70    2.00
  -6   0   1   -2.90    1.50
  -6   0   1   -2.50    1.80
  -6   0   1    0.70    2.00
   6   0   1    0.90    2.10
   6   0  -1    0.40    3.00
   6   0  -1    0.80    1.00
  -7   0  -1    0.60    5.30
  -7   0   1    0.70    1.70
  -7   0   1   -3.20    2.40
  -7   0   1   -2.50    4.40
   7   0  -1    0.10    1.80
   7   0   1   -5.40    4.60
   7   0   1    5.60    2.30
   7   0  -1    0.10    3.20
   7   0  -1    0.60    2.10
  -7   0  -1   -0.80    2.00
  -7   0  -1   -1.20    2.60
  -7   0   1    0.70    2.00
   7   0   1    0.00    2.70
   7   0   1    4.20    3.80
  -8   0   1   -5.10    5.70
  -8   0  -1    6.20    4.80
  -8   0  -1    2.90    2.80
   8   0  -1    1.70    3.60
   8   0   1   -1.90    3.30
  -8   0   1   -0.20    3.50
  -8   0  -1   -2.60    4.30
   8   0  -1   -3.00    2.20
   8   0   1    0.80    2.10
   8   0  -1    6.70    4.90
  -8   0   1    1.50    3.10
   9   0  -1    4.30    4.00
  -9   0  -1    1.20    7.50
   9   0   1    4.60    3.80
   9   0  -1   -2.40    4.00
   9   0   1    0.10    3.90
  -9   0   1    3.30    4.20
  -9   0   1   -8.30    6.90
  -9   0   1   -1.00    3.40
  -9   0  -1   -3.40    2.80
   9   0   1    0.40    3.60
   9   0  -1    2.80    2.70
  -9   0  -1   -7.50    4.00
 -10   0   1   -3.00   10.70
  10   0   1   -3.00    2.70
  10   0   1    3.60    4.30
  10   0  -1    5.70    3.40
  10   0  -1   -5.20    2.90
  10   0   1    2.90    4.50
  10   0  -1    2.30    3.60
 -10   0   1   -5.90    4.20
 -10   0  -1    2.20    3.30
 -11   0  -1    3.50    5.50
 -11   0   1   -2.00    4.40
  11   0   1    1.50    4.20
   1   1  -1   50.29    4.30
  -1  -1  -1   47.10    4.20
   1   1  -1   49.20    4.70
  -1  -1  -1   47.30    4.20
   1  -1   1   53.49    3.50
   1  -1   1   49.20    3.40
  -1  -1  -1   58.09    6.20
   1  -1   1   50.69    3.60
   1   1  -1   42.70    3.60
  -1  -1  -1   52.39    5.10
  -1   1   1   54.19    5.10
   1   1  -1   48.60    4.20
  -1   1   1   65.49    5.70
   1   1   1   53.39    4.30
   1  -1  -1   50.19    3.90
  -1  -1   1   46.50    4.70
  -1   1  -1   47.30    3.60
  -1  -1   1   50.29    4.90
   1   1   1   51.69    4.50
   1  -1  -1   54.29    4.50
  -1  -1   1   51.99    4.30
   1   1   1   47.10    4.20
   1   1   1   47.00    4.20
  -2  -1  -1  255.57   15.00
   2  -1   1  248.68   11.60
   2  -1   1  250.47   13.50
   2   1  -1  264.57   14.80
   2  -1   1  256.87   14.50
  -2   1   1  268.17   13.40
  -2  -1  -1  243.18   14.60
  -2  -1  -1  246.88   12.10
   2   1  -1  257.27   16.10
  -2  -1  -1  247.78   15.20
  -2   1   1  252.77   12.70
   2  -1   1  246.48   13.20
   2   1  -1  254.97   14.80
  -2   1   1  242.48   13.70
   2   1  -1  230.48   13.00
  -2   1   1  265.37   15.80
  -2  -1   1  252.67   16.90
  -2   1  -1  238.48   13.50
   2   1   1  246.28   14.80
   2  -1  -1  248.88   12.60
  -2  -1   1  240.08   14.70
  -2   1  -1  246.18   14.70
   2   1   1  252.57   15.00
   2  -1  -1  236.38   15.20
   2   1   1  274.37   15.20
  -2  -1   1  253.37   13.80
  -2   1  -1  249.08   13.30
   2  -1  -1  259.97   12.80
   2   1   1  244.38   15.20
   2  -1  -1  257.97   13.50
   3  -1   1  150.18   11.50
  -3  -1  -1  146.19   11.10
   3  -1   1  149.09    7.60
   3   1  -1  146.19   12.60
  -3  -1  -1  155.68   12.80
   3  -1   1  156.58   10.20
   3  -1   1  152.88   10.30
   3   1  -1  148.29   11.00
   3   1  -1  142.59    9.20
  -3   1   1  150.58    9.40
  -3   1   1  164.78   13.10
  -3  -1  -1  160.08   11.70
  -3   1   1  151.98    9.90
   3   1  -1  149.99   11.30
  -3  -1  -1  144.49    8.60
  -3  -1  -1  159.68   12.00
  -3   1   1  143.49    9.50
   3   1   1  153.48   12.20
  -3   1  -1  138.99   11.70
   3  -1  -1  157.78    9.90
  -3  -1   1  145.09   11.20
   3   1   1  141.59   11.10
  -3   1  -1  147.49   10.00
   3  -1  -1  144.09    9.50
  -3   1  -1  146.19   10.30
   3   1   1  154.08   13.30
  -3  -1   1  156.68   10.20
  -3  -1   1  120.79   12.30
   3  -1  -1  153.58    9.60
   3  -1  -1  160.08   12.80
   3   1   1  154.58   11.50
  -4   1   1  224.98   18.70
  -4  -1  -1  246.88   19.30
  -4   1   1  252.57   15.70
  -4  -1  -1  236.38   17.10
   4  -1   1  249.28   11.30
   4   1  -1  210.48   17.90
   4  -1   1  234.88   15.50
   4   1  -1  240.68   16.40
   4  -1   1  239.08   17.80
   4   1  -1  243.38   13.60
  -4  -1  -1  251.87   19.50
  -4   1   1  249.88   15.20
   4   1  -1  247.18   16.90
   4  -1   1  229.08   17.30
   4  -1   1  245.78   15.60
  -4  -1  -1  249.38   13.50
  -4   1   1  224.58   13.60
   4   1   1  254.67   17.30
   4   1   1  244.08   17.40
   4  -1  -1  257.97   15.50
   4  -1  -1  241.88   15.00
   4   1   1  227.58   17.80
  -4  -1   1  240.48   14.90
  -4  -1   1  212.78   19.00
  -4   1  -1  260.87   19.10
   4  -1  -1  238.58   18.10
   4   1   1  248.38   17.10
  -4   1  -1  235.58   15.40
  -4  -1   1  256.37   17.40
   4  -1  -1  273.07   14.40
  -4   1  -1  246.28   16.10
  -5   1   1   54.09    6.50
  -5   1   1   39.90    9.20
  -5  -1  -1   50.99    9.30
   5   1  -1   49.60    7.40
   5   1  -1   58.29    5.10
  -5  -1  -1   54.39    5.00
  -5  -1  -1   48.90   11.00
  -5   1   1   49.90    8.00
   5  -1   1   51.79   10.10
  -5   1   1   57.79    5.50
   5  -1   1   47.60   10.40
   5   1  -1   58.49    7.90
   5   1  -1   56.89    9.10
   5  -1   1   50.69    8.00
   5  -1   1   63.49    7.40
   5  -1  -1   63.09    7.00
  -5   1  -1   65.19    7.40
  -5  -1   1   52.29    8.90
   5   1   1   44.80    8.40
  -5  -1   1   51.29    6.10
   5   1   1   68.69    9.10
   5  -1  -1   54.99    8.70
   5  -1  -1   58.59    6.80
   5   1   1   54.99    9.40
  -5   1  -1   51.19   10.80
   5   1   1   55.29    8.50
  -5   1  -1   54.39    7.30
   5  -1  -1   56.79    5.30
  -5  -1   1   49.40   10.50
   6  -1   1    2.40    3.20
  -6   1   1    1.30    1.50
   6  -1   1   -1.20    3.00
  -6  -1  -1    3.80    1.70
  -6  -1  -1    5.30    4.40
   6   1  -1    3.30    1.30
   6  -1   1    1.80    1.70
  -6  -1  -1   -0.80    2.80
   6  -1   1    1.80    2.40
   6   1  -1    2.80    2.30
  -6   1   1    0.60    4.00
   6   1  -1    3.10    3.20
   6   1  -1   -1.00    1.70
  -6   1   1    3.00    2.70
   6  -1  -1    3.40    1.30
  -6  -1   1   -1.60    1.90
  -6  -1   1    2.90    2.40
   6   1   1    2.10    2.20
  -6  -1   1   -2.10    3.00
   6   1   1    2.80    2.00
  -6   1  -1    3.70    2.30
   6   1   1    4.10    3.40
  -6   1  -1    2.20    3.70
  -6   1  -1    1.60    2.70
  -6  -1   1    1.00    2.30
   6  -1  -1   -1.20    2.40
   6  -1  -1    2.90    2.00
   6  -1  -1    4.80    3.10
  -7  -1  -1   16.40    8.50
  -7   1   1   17.30    8.10
  -7   1   1   37.50    7.90
   7   1  -1   27.80    8.30
   7  -1   1   25.20    8.10
   7   1  -1   41.10    8.60
   7  -1   1   31.90    6.90
   7   1  -1   28.60    7.80
  -7  -1  -1   18.00    6.10
   7  -1   1   29.10    7.40
  -7   1   1   30.30    6.50
   7  -1   1   20.50    7.70
  -7   1  -1   29.90    7.00
  -7  -1   1   21.60    8.10
   7  -1  -1   24.60    2.60
   7   1   1   25.60    7.00
   7   1   1   28.70    7.80
   7  -1  -1   21.50    7.10
  -7   1  -1   39.30    8.20
   7   1   1   22.40    6.90
   7  -1  -1   31.00    6.70
  -7  -1   1   24.10    6.60
  -7   1  -1   28.90   11.50
   7  -1  -1   30.10    6.60
  -7  -1   1   30.20    5.20
  -7  -1   1   29.50    7.40
   8   1  -1   36.00    8.50
   8  -1   1   35.40    7.90
   8   1  -1   27.50    7.60
  -8   1   1   21.20    6.70
  -8   1   1   11.60    7.10
   8  -1   1   23.80    8.20
  -8   1   1   28.30    7.20
   8  -1   1   42.10    8.90
  -8  -1  -1   29.40    8.10
  -8  -1  -1   14.40    8.20
   8   1  -1   31.70    9.50
   8  -1   1   31.40    9.80
  -8  -1  -1   40.80   10.50
  -8   1  -1   34.30    7.70
   8   1   1   38.70    9.50
   8  -1  -1   49.40   12.00
   8  -1  -1   30.40    7.50
  -8  -1   1   22.40   10.40
   8   1   1   37.70    8.70
  -8  -1   1   49.70   11.30
   8   1   1   24.40    8.20
  -8  -1   1   34.10    7.70
   8  -1  -1   41.20    8.10
  -8   1  -1   38.40    9.90
  -8  -1   1   32.20    3.90
  -8   1  -1   10.80    7.70
  -9  -1  -1   87.29   15.70
  -9   1   1   79.49   11.20
   9  -1   1   81.09   11.20
   9  -1   1   66.99   11.50
   9   1  -1   78.69   11.20
   9  -1   1   88.69   13.70
  -9  -1  -1   94.69   12.30
  -9   1   1   48.60   14.30
  -9   1   1   80.19   14.00
   9   1  -1   81.39   12.90
   9   1  -1   74.29   13.00
   9  -1  -1   73.19    9.90
   9   1   1   89.19   11.90
   9   1   1   91.29   15.20
   9   1   1   81.79   13.40
  -9  -1   1   83.09   12.10
   9  -1  -1   67.59   15.00
  -9   1  -1   89.29   15.10
  -9   1  -1   88.39   12.10
   9  -1  -1   72.19   10.30
  -9  -1   1   92.79   15.40
 -10   1   1    4.10   11.30
 -10  -1  -1    4.60    4.20
  10  -1   1    3.30    3.20
  10   1  -1    1.10    4.20
  10  -1   1    1.10    3.50
  10  -1   1    0.80    3.80
 -10  -1  -1   11.90   10.10
 -10   1   1   -0.90    3.60
  10   1  -1    4.60    3.50
 -10   1  -1   -1.40    3.60
  10   1   1    9.00    5.20
  10   1   1    6.10    3.70
  10  -1  -1   -6.30    4.20
 -10  -1   1  -11.60    9.40
  10  -1  -1    3.20    3.30
 -10   1  -1  -10.50   10.20
 -10  -1   1    1.70    3.80
 -11   1   1    3.60    5.90
 -11   1   1   -4.50   12.00
  11  -1   1   13.50    6.40
  11   1  -1   -6.50    5.20
 -11  -1  -1   10.30    7.80
  11  -1   1    5.90    6.70
  11   1   1    5.80    4.70
  11   1   1    5.70    5.80
 -11   1  -1  -15.70   11.60
  11  -1  -1    4.00    4.00
  11  -1  -1    2.90    5.70
 -11   1  -1   10.60    8.40
  12  -1  -1    7.90    4.30
   0  -2   1 2756.72  121.49
   0  -2   1 2982.00  120.79
   0  -2  -1 2627.94  121.19
   0  -2  -1 3070.09  122.69
  -1  -2  -1 2934.71  139.29
   1   2  -1 3375.36  139.89
   1   2  -1 3367.76  139.99
   1  -2   1 3263.67  137.29
  -1  -2  -1 3384.46  139.79
   1   2  -1 3307.27  138.59
  -1  -2  -1 3296.07  139.79
   1   2  -1 3169.28  139.69
  -1  -2  -1 3504.45  139.59
   1   2   1 3354.16  139.69
  -1  -2   1 3321.87  139.79
  -1  -2   1 2859.51  139.39
  -1  -2   1 2984.80  139.49
  -1  -2   1 3587.54  138.79
  -1   2  -1 3073.19  137.59
  -1   2  -1 3269.27  137.39
   1   2   1 3172.98  138.99
   1   2   1 3327.67  139.79
  -1  -2   1 3299.37  138.59
   1   2   1 3213.88  139.59
  -2   2   1 2689.93  111.69
   2   2  -1 2508.55  115.79
  -2  -2  -1 2722.63  117.29
   2  -2   1 2569.64  113.89
   2   2  -1 2898.21  113.99
  -2  -2  -1 2713.83  116.29
   2   2  -1 2733.53  116.59
  -2  -2  -1 2553.44  116.09
   2  -2   1 2304.57  112.39
  -2   2   1 2607.64  115.59
   2   2  -1 2758.12  117.59
   2  -2   1 2691.13  113.09
  -2  -2  -1 2998.50  113.29
  -2  -2  -1 2653.53  115.89
   2   2   1 2786.82  116.09
   2  -2  -1 2631.64  115.39
   2  -2  -1 2759.02  114.29
   2   2   1 2609.24  116.19
   2   2   1 2543.45  116.09
  -2  -2   1 2569.24  117.49
  -2  -2   1 2395.86  113.99
  -2   2  -1 2691.73  114.49
   2   2   1 2714.63  116.49
  -2  -2   1 2550.94  116.19
  -2  -2   1 2636.54  116.29
   2  -2  -1 2727.03  111.39
  -2   2  -1 2783.12  113.59
  -2   2  -1 2336.47  112.79
   3   2  -1  118.99   11.30
   3  -2   1  126.89    7.40
   3   2  -1  121.59   10.50
   3   2  -1  119.69   10.10
  -3   2   1  123.79    7.60
  -3   2   1  126.29    8.00
  -3  -2  -1  135.79   11.00
  -3  -2  -1  123.19   10.70
  -3   2   1   98.89   10.20
   3  -2   1  116.29    8.30
  -3  -2  -1  125.59    8.00
  -3  -2  -1  107.59   10.80
  -3  -2  -1  113.49   10.10
   3   2  -1  111.79    7.90
   3  -2   1  120.79    9.60
   3  -2   1  122.49    8.20
   3   2   1  113.89   10.30
   3  -2  -1  120.39    7.40
   3   2   1  113.79   10.30
   3  -2  -1  115.49    8.50
  -3  -2   1  111.49   10.00
  -3  -2   1  111.89    8.80
  -3   2  -1  120.59   10.50
   3   2   1  121.29   10.90
  -3  -2   1   96.69   11.10
   3  -2  -1  124.59   10.70
  -3   2  -1  116.09    8.40
  -3  -2   1  125.99   10.60
  -3   2  -1  117.39    8.20
   3  -2  -1  122.19    7.50
  -4   2   1   29.90    4.00
   4  -2   1   35.30    4.80
   4  -2   1   25.40    5.90
  -4   2   1   30.50    7.20
   4   2  -1   26.20    7.00
  -4  -2  -1   29.00    3.90
   4   2  -1   28.10    6.10
  -4   2   1   24.60    4.60
  -4  -2  -1   28.40    6.50
   4   2  -1   30.50    3.80
  -4  -2  -1   24.80    5.50
  -4  -2  -1   22.00    4.80
   4  -2   1   30.00    3.10
   4   2  -1   25.80    5.60
  -4  -2  -1   40.30    9.20
   4  -2   1   33.50    4.60
  -4  -2   1   29.60    4.50
  -4   2  -1   35.00    4.60
  -4  -2   1   25.80    5.60
   4  -2  -1   30.40    4.00
   4   2   1   32.30    7.30
   4  -2  -1   42.00    8.10
  -4  -2   1   20.50    6.60
  -4  -2   1   32.60    6.50
   4  -2  -1   27.90    3.80
  -4   2  -1   28.70    5.00
   4   2   1   44.40    8.00
   4  -2  -1   30.00    4.10
   4   2   1   27.90    5.60
   4   2   1   41.00    7.80
  -4   2  -1   25.30    6.00
  -5  -2  -1  271.47   22.50
   5   2  -1  255.27   14.30
  -5   2   1  238.28   16.30
  -5  -2  -1  241.88   14.80
   5  -2   1  258.97   17.30
  -5  -2  -1  253.57   19.00
  -5   2   1  216.18   19.80
   5  -2   1  234.48   18.60
   5   2  -1  261.17   19.30
  -5  -2  -1  218.18   18.50
  -5   2   1  235.08   15.50
   5   2  -1  265.37   21.30
   5  -2   1  261.87   16.50
   5   2  -1  242.58   18.50
   5  -2   1  241.48   11.90
   5  -2  -1  252.17   14.80
  -5  -2   1  275.97   20.00
   5  -2  -1  282.87   20.50
   5  -2  -1  260.57   15.70
   5   2   1  231.38   18.50
  -5  -2   1  244.78   16.80
   5   2   1  252.97   18.70
  -5   2  -1  238.98   16.80
   5  -2  -1  235.68   15.30
  -5  -2   1  235.98   18.40
   5   2   1  234.78   18.90
  -5  -2   1  244.98   22.30
  -5   2  -1  222.48   15.80
   5   2   1  246.48   20.10
  -5   2  -1  257.37   20.40
  -6  -2  -1    9.00    2.90
   6   2  -1    7.30    3.70
  -6  -2  -1    6.20    3.50
   6  -2   1    9.40    3.30
  -6   2   1   10.30    4.60
   6  -2   1   10.10    4.00
   6  -2   1    8.10    4.80
  -6   2   1    1.80    4.90
   6  -2   1    8.10    3.50
  -6   2   1    5.80    3.00
   6   2  -1    8.60    3.80
  -6  -2  -1   15.00    5.60
  -6  -2  -1    3.90    4.60
   6   2  -1    3.80    3.70
  -6   2  -1    6.70    4.50
  -6  -2   1    8.10    5.70
  -6   2  -1    4.30    3.20
   6  -2  -1    7.30    3.10
  -6  -2   1   10.60    4.40
   6   2   1   13.20    5.10
  -6  -2   1    6.10    3.60
   6  -2  -1    8.50    2.20
  -6   2  -1   11.70    3.90
   6   2   1    7.10    4.10
   6  -2  -1    9.80    5.60
  -6  -2   1   11.20    3.60
   6  -2  -1    6.20    3.00
   6   2   1   12.80    5.20
   7   2  -1   24.50    7.10
  -7  -2  -1   27.50    7.60
  -7  -2  -1   23.10    4.10
   7  -2   1   20.10    7.30
   7  -2   1   22.00    5.80
  -7  -2  -1   24.10    6.70
  -7   2   1   30.70    9.90
   7   2  -1   17.40    4.90
  -7  -2  -1   18.00    8.00
   7   2  -1   17.60    8.40
   7  -2   1   30.90    6.70
   7  -2   1   30.70    9.60
  -7   2   1   13.00    7.50
  -7   2   1   26.00    6.80
   7  -2  -1   30.50    6.40
  -7  -2   1   29.30    8.00
   7   2   1   18.90    6.70
   7  -2  -1   23.30    8.30
  -7   2  -1   27.50    6.30
   7  -2  -1   26.30    5.80
  -7  -2   1   26.20    5.50
   7  -2  -1   21.50    2.60
  -7   2  -1   14.60    6.10
  -7   2  -1   38.60    8.10
  -7  -2   1   14.80    7.50
   7   2   1   30.30    7.90
   8  -2   1  105.09   11.40
  -8  -2  -1  100.69   14.20
   8   2  -1   96.59   13.10
   8   2  -1   90.79   12.50
   8  -2   1   96.99   10.90
  -8  -2  -1  114.29   15.90
   8   2  -1   96.39   14.60
  -8   2   1  110.59   11.70
   8  -2   1  118.29   26.80
   8  -2   1   79.89   16.40
  -8   2   1   99.29   12.90
  -8  -2   1   95.09   16.30
   8   2   1  104.89   13.80
  -8   2  -1  105.69   12.40
   8   2   1  100.99   13.30
  -8   2  -1   90.49   12.10
  -8  -2   1   96.39    9.20
   8  -2  -1  101.49   10.40
   8   2   1   96.19   14.30
   8  -2  -1  114.29   15.00
   8  -2  -1   98.99   10.90
  -8  -2   1   79.09   18.30
   9   2  -1   -3.20    3.60
   9  -2   1    1.80    4.20
   9   2  -1   -4.20    3.90
  -9   2   1  -12.30    6.70
   9   2  -1   -0.60    3.60
   9  -2   1   -2.60    2.30
  -9  -2  -1   -0.90    4.20
  -9   2   1   -0.40    4.20
   9  -2   1   -2.60    2.50
  -9   2   1   -0.90    2.60
  -9  -2  -1   -2.00    6.50
   9  -2   1   -2.20    5.80
  -9  -2   1  -11.00    5.70
   9   2   1   -0.40    3.40
   9   2   1    2.60    2.90
   9  -2  -1    6.70    5.30
  -9   2  -1   -0.20    7.20
  -9   2  -1    2.30    3.40
  -9   2  -1   -2.40    4.60
  -9  -2   1    4.10    4.80
   9  -2  -1    3.00    2.90
  -9  -2   1   -2.00    5.10
   9   2   1   -2.80    3.00
   9  -2  -1    0.20    2.00
  10   2  -1    1.70    4.80
  10   2  -1    7.60    5.30
  10  -2   1    6.80    3.60
 -10  -2  -1   -7.50    7.00
 -10   2   1   -0.90    9.40
 -10  -2  -1    0.20    4.40
  10   2  -1    8.60    4.40
  10  -2   1    3.00    3.90
 -10   2   1   -4.90    3.80
  10  -2   1   10.00    4.50
  10   2   1   13.00    4.40
 -10  -2   1    1.20    4.10
  10  -2  -1    4.20    2.20
 -10   2  -1   -1.40    3.90
 -10  -2   1    3.50   10.50
  10   2   1    6.40    4.50
 -10   2  -1   -0.30   10.70
  10  -2  -1    0.10    3.80
  10   2   1    5.20    3.90
 -11   2   1   -0.10   13.60
 -11   2   1   -5.40    4.60
  11  -2   1    8.80    7.60
 -11  -2  -1    3.90    5.90
  11   2   1   -0.50    4.70
 -11   2  -1    4.50    5.80
 -11  -2   1    0.90    5.90
  11  -2  -1   -3.40    4.20
  11  -2  -1   -7.10    3.00
 -11   2  -1    5.80   12.20
  11   2   1    3.20    5.10
  12  -2   1    3.80    3.00
  12  -2   1   -1.00    6.30
  12  -2  -1    8.60    3.10
   0   3  -1    0.60    2.00
   0   3   1    0.30    0.70
   0   3  -1   -0.40    0.80
   0  -3  -1   -0.10    0.80
   0  -3   1    0.90    1.20
   0  -3  -1   -0.60    0.90
   0   3   1   -0.60    0.50
   0  -3  -1    2.20    2.50
   0  -3  -1   -0.40    1.00
   0   3   1   -0.40    1.60
   0  -3   1    0.30    0.70
   0   3  -1    1.00    1.00
   0  -3   1    0.80    1.10
   0  -3   1   -0.60    2.30
   0   3  -1    0.20    0.60
   1   3  -1    0.20    1.30
  -1  -3  -1    0.90    1.60
  -1   3   1    0.90    0.90
  -1  -3  -1   -0.20    1.00
  -1   3   1    0.30    0.80
   1   3  -1    7.10    2.90
   1   3  -1    0.50    1.50
  -1   3   1    1.40    3.00
  -1  -3  -1   -0.30    1.70
  -1  -3  -1   -0.30    1.20
   1  -3   1    0.80    0.90
   1   3  -1   -1.20    2.40
   1  -3   1    0.40    0.70
  -1  -3   1    1.40    1.50
   1  -3  -1   -0.20    0.70
  -1   3  -1    1.30    0.90
  -1   3  -1    0.20    0.90
   1   3   1    1.90    1.70
   1   3   1    3.00    1.60
  -1  -3   1    4.40    2.50
   1   3   1   -0.10    1.40
  -1  -3   1    0.60    1.30
  -1  -3   1    1.40    1.10
   1  -3  -1    0.50    0.80
   1  -3  -1    2.50    3.10
   1   3   1    0.10    2.10
  -1  -3   1    1.60    1.80
   2  -3   1    3.80    1.20
   2   3  -1    4.00    2.20
  -2  -3  -1    6.00    2.80
  -2   3   1    3.60    0.90
   2   3  -1    1.80    1.70
  -2  -3  -1    1.60    1.50
  -2  -3  -1    2.50    1.90
   2   3  -1    5.30    2.70
   2   3  -1    4.40    1.80
   2  -3   1    3.10    1.20
  -2   3   1    2.80    0.80
  -2   3   1    1.70    2.40
  -2  -3   1    2.80    2.30
  -2  -3   1    2.70    2.00
  -2   3  -1    3.70    2.00
   2   3   1    1.70    2.20
  -2  -3   1    0.70    1.20
  -2   3  -1    3.40    1.20
   2  -3  -1    2.20    1.70
   2   3   1    3.30    2.10
  -2   3  -1    1.00    1.10
  -2  -3   1    1.70    2.20
   2  -3  -1    4.20    1.90
   2   3   1    0.20    1.10
  -2  -3   1    3.70    2.20
   2   3   1    3.90    2.30
   2  -3  -1    4.90    3.50
   3   3  -1  253.37   18.50
  -3   3   1  287.67   14.40
   3  -3   1  285.67   14.90
   3  -3   1  299.07   15.50
   3   3  -1  274.77   15.70
   3  -3   1  296.17   15.10
   3   3  -1  288.87   20.00
  -3   3   1  271.17   14.00
  -3  -3  -1  284.57   18.70
  -3  -3  -1  298.07   15.90
  -3  -3  -1  269.47   18.80
   3  -3   1  281.87   16.80
   3   3  -1  247.88   18.10
  -3  -3  -1  273.07   19.90
  -3  -3  -1  286.17   19.00
   3   3   1  274.27   19.00
   3   3   1  277.57   19.00
   3  -3  -1  294.37   18.20
  -3   3  -1  325.47   20.00
  -3   3  -1  276.47   15.50
   3  -3  -1  279.67   13.40
   3   3   1  278.27   18.80
   3  -3  -1  282.07   16.50
  -3  -3   1  273.87   19.00
  -3   3  -1  278.87   15.30
  -3  -3   1  266.27   18.60
  -3  -3   1  274.67   20.30
  -3  -3   1  296.57   17.30
   3   3   1  299.17   18.30
   4  -3   1  135.89    9.40
  -4   3   1  138.39    9.40
  -4  -3  -1  126.39   12.20
   4  -3   1  129.89   11.50
  -4  -3  -1  140.89   14.40
   4   3  -1  130.99    9.40
   4   3  -1  150.18   14.30
  -4   3   1  116.79   12.50
   4  -3   1  139.89    9.50
  -4   3   1  130.29    8.80
   4  -3   1  135.59    9.10
  -4  -3  -1  149.99   13.50
  -4  -3  -1  140.59   11.60
   4   3  -1  123.39   12.00
   4   3  -1  131.39   12.70
  -4  -3   1  134.89   10.80
  -4   3  -1  144.79   12.80
  -4   3  -1  136.89   10.20
  -4  -3   1  125.79   12.50
   4  -3  -1  125.39   10.00
   4   3   1  138.49   12.70
  -4  -3   1  149.39   13.60
   4  -3  -1  134.19    8.30
  -4  -3   1  102.19   13.10
   4   3   1  131.29   12.90
   4  -3  -1  143.49   12.80
   4  -3  -1  138.59    8.50
   4   3   1  130.99   12.10
   4   3   1  135.49   13.20
  -4   3  -1  130.09    9.60
  -5   3   1   29.80    5.90
   5  -3   1   41.20    8.50
  -5  -3  -1   34.30    9.40
  -5   3   1   38.10    6.10
  -5  -3  -1   48.00   10.20
   5  -3   1   31.90    3.70
   5   3  -1   29.60    7.50
   5   3  -1   43.80    8.30
   5   3  -1   36.30    8.10
  -5   3   1   20.30    5.80
  -5  -3  -1   33.50    8.10
  -5  -3  -1   29.40    6.40
   5  -3   1   35.50    5.80
  -5  -3  -1   40.40    8.30
   5  -3   1   42.20    5.10
  -5  -3   1   39.50    6.10
  -5   3  -1   23.80    6.50
  -5  -3   1   31.90    8.00
  -5   3  -1   40.00    6.50
   5  -3  -1   40.20    5.30
   5   3   1   35.90    8.10
  -5  -3   1   29.60    9.50
  -5  -3   1   32.50    6.80
  -5   3  -1   34.70    5.70
   5   3   1   42.20    8.70
   5  -3  -1   36.20    4.40
   5   3   1   34.80    7.60
   5  -3  -1   45.00    8.80
  -6  -3  -1   20.60   13.60
  -6   3   1   22.40    6.00
  -6  -3  -1   20.30    5.20
   6   3  -1   29.10    8.20
  -6  -3  -1   20.20    6.50
  -6   3   1   28.10    5.50
   6  -3   1   24.90    5.20
  -6  -3  -1   13.20    5.10
   6   3  -1   26.50    7.10
   6   3  -1   21.20    6.60
  -6   3   1    5.20    5.10
   6  -3   1   25.20    5.00
   6  -3   1   16.50    6.00
  -6   3  -1   15.30    5.90
  -6  -3   1   10.40    5.30
  -6   3  -1   16.10    4.40
  -6   3  -1   19.40    5.20
   6   3   1   23.70    7.80
   6   3   1   16.70    5.60
   6  -3  -1   19.50    3.80
   6  -3  -1   16.60    3.70
  -6  -3   1   25.00    5.70
   6  -3  -1   17.50    4.10
   6  -3  -1   26.20    7.50
  -6  -3   1   15.60    5.20
  -6  -3   1   26.80    7.90
   6   3   1   23.40    6.40
   7  -3   1   -1.10    2.50
   7  -3   1    1.50    2.20
   7  -3   1    1.80    1.60
  -7   3   1    0.90    2.80
  -7  -3  -1    2.30    4.00
  -7  -3  -1    1.20    4.90
  -7  -3  -1    0.10    2.30
   7  -3   1    5.60    5.80
   7   3  -1    0.70    3.20
  -7   3   1   -0.30    2.60
   7   3  -1    4.00    3.40
   7   3  -1   -5.90    2.60
  -7   3   1   -5.20    5.20
   7   3   1    0.20    2.70
  -7   3  -1   -4.40    4.50
  -7   3  -1   -0.60    1.90
   7  -3  -1    0.50    1.20
  -7  -3   1   -1.90    2.50
  -7  -3   1    2.00    3.10
   7  -3  -1    1.30    2.00
   7   3   1   -0.30    2.30
   7   3   1    1.40    3.10
  -7  -3   1   -0.40    4.60
  -7  -3   1   -2.70    4.10
   7  -3  -1   -0.80    2.70
   7  -3  -1    1.30    4.30
  -7   3  -1    2.50    2.60
   7  -3  -1    0.50    3.60
  -8  -3  -1  275.67   15.40
   8  -3   1  263.27   25.10
  -8  -3  -1  272.77   23.40
   8  -3   1  277.47   18.90
   8  -3   1  263.87   23.10
   8   3  -1  232.58   22.00
   8   3  -1  258.87   25.10
  -8  -3  -1  258.87   28.90
   8  -3   1  255.47   18.50
  -8  -3  -1  278.57   25.90
  -8   3   1  247.18   19.90
  -8   3   1  247.28   18.70
   8   3  -1  235.88   21.50
  -8   3  -1  244.68   19.20
   8   3   1  239.68   23.00
  -8   3  -1  189.68   24.10
  -8  -3   1  242.08   28.60
   8   3   1  258.87   24.50
   8   3   1  269.47   23.40
   8  -3  -1  280.07   24.70
   8  -3  -1  249.48   17.00
   8  -3  -1  289.07   27.10
  -8  -3   1  274.17   25.50
  -8   3  -1  274.07   21.50
  -8  -3   1  263.27   17.70
   8  -3  -1  250.97   17.20
  -8  -3   1  241.88   22.30
  -9  -3  -1   10.00   10.80
   9   3  -1    8.80    6.30
  -9  -3  -1    4.40    6.30
   9  -3   1   14.90    4.30
  -9  -3  -1   12.10    6.10
   9   3  -1    7.30    5.80
  -9   3   1   16.60    5.80
   9   3  -1    6.80    4.20
   9  -3   1    6.20    3.80
  -9   3   1    5.30    4.70
   9  -3   1   16.30    5.90
  -9   3   1    2.00    5.80
   9  -3  -1   12.80    5.60
  -9  -3   1    3.30    3.10
  -9  -3   1    0.40    5.00
   9   3   1    7.60    5.20
  -9  -3   1   -1.20    6.30
   9   3   1    7.70    5.20
   9  -3  -1   12.10    3.60
  -9  -3   1   -2.70    5.50
  -9   3  -1   -5.40    3.90
  -9   3  -1   10.30    4.40
   9   3   1   13.60    5.60
  -9   3  -1   -8.00    7.20
 -10   3   1    9.80    5.70
 -10   3   1   -3.80    9.20
  10   3  -1    4.30    4.90
  10  -3   1    5.20    4.10
  10  -3   1   12.60    4.20
  10   3  -1    6.50    7.90
  10  -3   1   17.30    6.30
 -10  -3  -1    4.30    9.30
 -10  -3  -1    6.80    4.90
  10   3  -1    7.00    4.20
  10  -3  -1    7.90    5.90
  10  -3  -1    6.50    3.10
  10  -3  -1    9.90    3.10
 -10   3  -1    7.30    4.30
  10   3   1    5.70    5.20
 -10   3  -1  -13.40    7.80
 -10  -3   1    2.20    9.10
  10   3   1    5.40    4.60
  11   3  -1    0.50    5.60
 -11   3   1    0.50    4.40
  11  -3   1    1.40    3.30
  11  -3   1   -0.90    4.60
 -11   3   1    3.10   11.80
  11   3   1   14.40    5.80
 -11   3  -1   13.20   13.40
  11   3   1    1.10    6.50
 -11   3  -1   -3.80    4.50
  11  -3  -1   -1.60    5.10
 -11  -3   1   -4.00    6.40
  11  -3  -1    1.60    2.30
  12  -3   1   -1.50    5.40
   0   4  -1   15.00    3.40
   0   4  -1   12.40    3.70
   0   4   1   22.50    3.40
   0  -4   1   13.90    3.20
   0  -4  -1   29.50    4.10
   0  -4   1   20.70    3.10
   0   4  -1   26.40    3.00
   0  -4   1   30.50    6.90
   0   4   1   18.80    4.00
   0  -4  -1   26.00    3.20
   0  -4  -1   26.20    6.20
   0  -4   1   23.20    3.90
   0   4   1   27.80    7.20
   0  -4  -1   23.40    4.20
   1   4  -1 1378.66   65.59
  -1  -4  -1 1391.56   66.39
  -1   4   1 1315.07   61.99
  -1  -4  -1 1435.26   65.69
   1  -4   1 1510.25   67.09
  -1   4   1 1442.46   62.49
   1  -4   1 1407.46   62.99
  -1  -4  -1 1518.15   65.89
  -1  -4  -1 1556.24   64.99
  -1   4   1 1430.56   66.29
   1  -4   1 1438.36   62.69
   1   4  -1 1294.57   65.29
   1   4  -1 1447.26   64.59
   1   4  -1 1316.87   65.39
  -1  -4   1 1268.07   63.39
   1  -4  -1 1408.56   62.19
   1  -4  -1 1408.36   61.79
   1  -4  -1 1433.86   66.89
  -1  -4   1 1425.96   65.79
   1   4   1 1387.36   65.69
  -1   4  -1 1662.63   67.89
   1   4   1 1393.06   65.39
  -1  -4   1 1409.36   65.69
  -1  -4   1 1409.66   65.99
   1   4   1 1319.37   63.59
  -1   4  -1 1537.25   62.79
  -2  -4  -1 1404.66   63.59
  -2   4   1 1257.37   56.69
   2   4  -1 1310.87   62.89
   2   4  -1 1333.07   61.59
  -2  -4  -1 1379.86   63.29
   2  -4   1 1265.37   57.69
  -2  -4  -1 1351.46   62.79
   2   4  -1 1185.58   62.09
   2  -4   1 1326.67   59.19
   2   4  -1 1289.07   62.99
  -2   4   1 1346.17   56.59
  -2  -4  -1 1286.67   62.79
   2  -4  -1 1247.98   62.39
  -2   4  -1 1238.18   57.99
   2   4   1 1356.36   62.69
   2   4   1 1250.47   62.59
   2   4   1 1407.06   63.69
  -2   4  -1 1323.57   58.19
  -2  -4   1 1369.16   63.49
   2  -4  -1 1307.57   59.59
  -2  -4   1 1367.36   61.49
   2   4   1 1365.86   62.29
  -2  -4   1 1458.25   61.09
  -2  -4   1 1364.96   63.39
  -2  -4   1 1196.98   62.79
  -3   4   1  273.27   15.50
  -3  -4  -1  282.87   19.40
   3  -4   1  275.47   15.90
  -3  -4  -1  244.88   18.10
   3  -4   1  265.47   14.00
  -3  -4  -1  310.27   16.50
   3   4  -1  242.78   18.40
  -3  -4  -1  255.87   19.70
  -3   4   1  267.97   13.50
  -3  -4  -1  278.67   19.50
   3  -4   1  260.77   13.90
   3   4  -1  274.17   19.40
   3   4  -1  255.17   19.30
  -3   4  -1  255.27   14.60
  -3   4  -1  270.07   15.00
  -3  -4   1  307.77   20.20
   3   4   1  294.57   19.50
   3   4   1  276.27   19.60
   3   4   1  263.67   18.00
  -3  -4   1  288.77   19.60
  -3  -4   1  296.07   20.90
   3  -4  -1  249.68   16.30
   3  -4  -1  270.37   17.20
  -3  -4   1  234.28   16.30
   3   4   1  264.57   19.00
  -4   4   1  321.97   16.70
   4   4  -1  291.57   21.70
   4  -4   1  332.37   21.70
   4   4  -1  334.37   23.80
  -4   4   1  304.37   16.30
  -4  -4  -1  303.97   22.60
   4   4  -1  341.67   23.30
  -4  -4  -1  327.97   22.20
   4  -4   1  336.37   17.00
  -4  -4  -1  342.07   22.90
  -4  -4  -1  309.17   24.00
  -4  -4  -1  302.17   18.60
   4  -4   1  331.37   17.00
   4  -4   1  301.07   17.80
   4   4   1  324.57   22.80
   4   4   1  320.07   22.50
  -4  -4   1  324.57   20.10
  -4  -4   1  310.77   22.40
  -4   4  -1  288.67   17.30
   4   4   1  309.07   21.10
   4  -4  -1  318.27   20.90
   4  -4  -1  305.97   19.00
  -4  -4   1  312.97   22.90
  -4   4  -1  296.17   17.70
  -4  -4   1  299.77   24.20
   4   4   1  362.76   23.90
   5  -4   1  189.78   12.50
  -5  -4  -1  181.38   19.00
  -5  -4  -1  194.28   18.10
   5   4  -1  186.88   17.20
   5   4  -1  183.78   17.90
  -5  -4  -1  197.98   14.10
  -5  -4  -1  225.48   17.80
  -5   4   1  181.28   12.40
   5  -4   1  185.38   15.20
   5   4  -1  204.48   17.40
  -5  -4  -1  186.58   17.00
   5  -4   1  189.88   12.50
   5  -4   1  188.18   12.20
  -5   4   1  191.88   12.10
  -5  -4   1  194.58   18.00
   5  -4  -1  180.28   15.90
  -5  -4   1  164.08   18.90
   5  -4  -1  210.28   14.20
   5   4   1  182.98   17.50
   5  -4  -1  197.78   10.70
   5  -4  -1  200.08   10.90
   5   4   1  193.78   17.70
  -5   4  -1  196.48   16.70
   5   4   1  199.58   17.50
  -5  -4   1  185.38   17.00
  -5  -4   1  184.88   14.60
  -5   4  -1  194.98   15.90
   5   4   1  190.88   16.00
  -5   4  -1  188.68   13.40
   6  -4   1    5.90    2.10
  -6   4   1   -3.30    3.60
   6   4  -1    4.50    3.40
  -6  -4  -1    4.80    3.70
   6  -4   1    2.40    2.00
  -6   4   1    8.00    3.00
   6   4  -1    5.80    4.30
  -6   4   1    2.80    5.30
   6  -4   1    3.50    2.80
  -6  -4  -1    4.70    2.60
  -6  -4  -1   10.10    5.80
   6  -4   1    6.90    2.80
  -6  -4  -1    5.10    3.90
   6   4  -1    8.60    3.80
  -6  -4  -1    5.80    4.20
   6   4   1    7.30    4.20
   6   4   1    5.40    3.40
   6  -4  -1    1.20    2.70
  -6  -4   1    3.50    2.90
  -6   4  -1    6.80    5.30
  -6  -4   1    1.30    3.50
  -6  -4   1    4.20    3.30
   6  -4  -1    6.40    1.90
   6  -4  -1    5.00    2.00
  -6   4  -1    2.80    1.70
  -6  -4   1    4.80    5.00
   6  -4  -1    5.90    3.30
  -6   4  -1    5.30    2.80
   6   4   1   11.00    5.50
  -7  -4  -1  252.17   22.90
  -7  -4  -1  206.18   19.80
  -7  -4  -1  219.78   16.10
   7   4  -1  215.88   20.80
   7   4  -1  211.98   20.00
   7  -4   1  223.78   15.00
  -7   4   1  211.58   16.10
   7  -4   1  236.68   15.70
  -7  -4  -1  186.18   23.30
   7  -4   1  220.18   19.40
   7   4  -1  203.98   21.70
   7  -4   1  224.18   22.60
  -7   4   1  218.28   15.60
  -7  -4   1  213.18   21.90
   7  -4  -1  237.18   13.70
  -7   4  -1  211.58   16.90
   7   4   1  224.98   21.90
   7  -4  -1  217.68   13.50
   7   4   1  233.78   21.80
  -7  -4   1  223.48   20.80
  -7   4  -1  228.58   16.70
   7  -4  -1  214.58   20.20
   7  -4  -1  236.08   14.30
   7   4   1  203.08   19.90
  -7  -4   1  206.28   16.90
  -7  -4   1  196.28   23.70
  -8   4   1   -1.70    2.40
  -8  -4  -1    2.70    5.60
   8   4  -1   -0.40    3.10
  -8  -4  -1    4.70    4.60
   8  -4   1   -0.60    2.50
   8   4  -1   -0.60    3.40
   8  -4   1    1.30    2.20
  -8   4   1    2.90    3.30
  -8  -4  -1    0.60    2.30
   8  -4   1    0.80    3.30
   8   4  -1    0.70    3.30
  -8  -4  -1    3.50    7.40
   8  -4   1    5.60    5.10
  -8   4   1   -2.30    6.40
  -8  -4   1    6.30    6.20
   8   4   1    2.80    3.90
  -8   4  -1    4.80    2.90
  -8  -4   1    3.30    3.00
   8  -4  -1    2.60    1.90
   8  -4  -1   -1.20    4.50
   8   4   1    2.20    3.00
  -8   4  -1   12.80    7.70
   8  -4  -1   -1.50    3.00
  -8  -4   1   -2.20    5.00
  -8  -4   1    2.80    1.90
   8   4   1    4.10    4.40
  -8   4  -1    7.80    3.20
   9  -4   1   29.90    9.20
   9  -4   1   24.40    5.50
  -9   4   1   16.40    6.10
   9  -4   1   34.40   10.50
   9  -4   1   20.00    4.90
  -9  -4  -1   26.10    3.80
  -9   4   1   27.40    7.70
  -9   4   1    2.70    8.00
  -9  -4  -1   45.50   12.00
   9   4  -1   24.50    6.80
   9   4  -1   25.10    8.20
  -9  -4  -1   51.99   12.40
   9   4  -1   23.40    8.50
  -9  -4   1    3.50   11.00
  -9  -4   1   23.90   10.50
  -9   4  -1    3.60    8.60
  -9  -4   1   18.10    5.70
  -9   4  -1   25.50    6.20
   9   4   1   20.00    7.80
   9  -4  -1   17.00    4.20
   9   4   1   23.00    7.80
   9  -4  -1   18.80    8.00
   9   4   1   27.30    8.00
   9  -4  -1   22.20    4.10
  -9  -4   1   29.20    8.70
 -10   4   1   45.30    8.50
  10   4  -1   41.10    9.70
 -10  -4  -1   21.20   11.90
  10  -4   1   46.40   11.80
 -10  -4  -1   34.50    9.90
  10   4  -1   35.00   10.40
  10  -4   1   55.19    6.40
  10   4  -1   51.59   12.00
  10  -4   1   42.30   14.30
  10   4   1   33.60   10.30
  10  -4  -1   46.40   12.20
  10   4   1   31.20    9.20
 -10   4  -1   39.90    8.70
 -10  -4   1   41.30   11.90
  10   4   1   64.59   13.50
 -11  -4  -1   -7.70    6.00
  11  -4   1   -6.40    4.70
 -11   4   1   -1.20    4.70
 -11   4   1   -8.90   11.80
 -11   4  -1   -8.50    4.30
 -11  -4   1  -16.00    9.10
  11  -4  -1   -2.00    4.70
  11   4   1    8.50    6.30
  12  -4   1    3.50    5.10
  12  -4  -1   -3.80    5.50
   0  -5   1    1.30    1.80
   0   5   1    4.20    4.10
   0  -5  -1    0.60    1.80
   0   5  -1    1.80    1.90
   0  -5   1   -0.10    1.80
   0  -5  -1    1.50    0.90
   0   5  -1   10.40    4.80
   0   5  -1    3.70    2.40
   0  -5  -1    1.10    1.30
   0   5  -1   -0.70    1.00
   0  -5   1    2.10    4.90
   0   5   1    2.50    1.50
   0  -5   1    0.00    1.00
   0   5   1    1.60    1.60
   0  -5  -1    3.00    2.90
   0   5   1    0.90    1.20
  -1  -5  -1 4302.97  185.78
   1  -5   1 4285.77  183.18
   1   5  -1 3916.41  183.38
   1   5  -1 4171.48  185.78
  -1  -5  -1 4429.36  187.58
  -1   5   1 4309.97  186.88
   1  -5   1 4186.38  182.38
   1  -5   1 4349.56  189.88
   1   5  -1 4325.07  186.18
   1   5  -1 4252.47  186.18
  -1  -5  -1 3832.92  183.58
  -1   5   1 4466.75  182.68
  -1  -5  -1 4447.25  186.08
  -1   5   1 4037.00  181.98
  -1  -5   1 4453.85  184.08
  -1  -5   1 4183.48  185.68
  -1  -5   1 4298.97  186.48
   1   5   1 3954.60  183.08
   1   5   1 4042.40  185.68
   1  -5  -1 4375.46  181.88
   1   5   1 4529.75  186.08
  -1  -5   1 4583.84  186.88
  -1  -5   1 4153.98  184.58
   1   5   1 4567.64  187.68
  -1   5  -1 4424.96  182.38
  -2   5   1   41.70    3.70
  -2  -5  -1   52.09    8.80
  -2  -5  -1   50.69    7.30
   2   5  -1   48.60    6.90
   2   5  -1   53.99    6.90
  -2   5   1   42.40    4.00
  -2  -5  -1   54.99    8.10
   2   5  -1   45.70    8.30
  -2  -5  -1   39.20    6.20
   2  -5   1   41.30    4.20
   2   5  -1   46.10    6.30
  -2   5  -1   48.10    4.50
  -2  -5   1   45.20    5.60
  -2  -5   1   51.69    7.10
   2  -5  -1   43.60    5.70
  -2  -5   1   49.20    8.50
  -2  -5   1   50.29    8.70
   2  -5  -1   52.69    3.70
   2   5   1   43.40    6.00
   2  -5  -1   43.60    3.70
  -2   5  -1   49.70    4.70
   2   5   1   48.70    7.30
   2   5   1   46.90    6.80
  -2  -5   1   48.90    7.00
   2  -5  -1   52.19    9.50
  -3  -5  -1 1390.96   71.49
  -3  -5  -1 1399.66   66.19
  -3  -5  -1 1429.66   70.39
  -3   5   1 1443.26   62.69
   3  -5   1 1485.25   63.19
   3  -5   1 1453.75   63.39
  -3  -5  -1 1335.87   70.29
  -3  -5  -1 1462.55   71.39
   3   5  -1 1472.45   71.09
   3   5  -1 1351.46   74.59
  -3   5   1 1410.76   62.59
   3   5  -1 1446.46   68.59
   3   5  -1 1467.85   71.09
   3   5   1 1449.76   70.99
  -3  -5   1 1555.24   68.19
  -3  -5   1 1536.05   72.99
  -3  -5   1 1391.36   70.89
  -3  -5   1 1448.16   68.49
   3  -5  -1 1512.05   67.89
   3  -5  -1 1411.66   66.59
  -3   5  -1 1464.35   64.49
  -3  -5   1 1480.85   71.59
   3   5   1 1418.36   71.29
   3  -5  -1 1420.66   70.59
   3   5   1 1484.35   70.09
   3   5   1 1441.96   70.09
  -3   5  -1 1445.66   64.29
   4   5  -1   57.19   10.40
   4  -5   1   50.49    6.50
  -4  -5  -1   59.39    6.60
  -4  -5  -1   56.29   10.10
   4  -5   1   54.09    4.60
   4   5  -1   55.19    8.70
  -4  -5  -1   59.19   11.60
  -4  -5  -1   53.59    8.40
   4  -5   1   47.90    6.00
  -4   5   1   46.60    4.50
   4  -5   1   49.30    4.50
   4   5  -1   35.80    7.50
  -4   5   1   54.09    4.60
  -4  -5  -1   48.10    8.80
  -4  -5   1   66.69   10.60
  -4   5  -1   56.69    6.60
   4   5   1   36.20    7.70
  -4  -5   1   44.60    8.60
  -4   5  -1   50.49    5.40
   4  -5  -1   57.89    6.90
   4   5   1   39.70    8.50
  -4  -5   1   49.90    9.30
   4   5   1   51.59    7.70
   4  -5  -1   48.30    7.50
   4   5   1   64.59   17.50
  -4  -5   1   54.39    7.20
   5  -5   1  615.14   26.60
  -5  -5  -1  506.35   36.20
  -5  -5  -1  547.05   34.30
  -5   5   1  526.65   25.90
   5  -5   1  545.65   28.30
   5   5  -1  486.95   34.20
   5  -5   1  512.05   30.00
  -5  -5  -1  525.95   34.80
   5  -5   1  499.25   25.40
  -5  -5  -1  548.35   33.50
   5   5  -1  535.35   34.00
   5   5  -1  526.35   34.50
  -5  -5  -1  501.55   29.20
  -5   5   1  514.05   26.30
   5   5   1  535.85   34.30
  -5  -5   1  525.75   34.90
  -5  -5   1  544.75   34.50
   5   5   1  532.25   32.00
   5  -5  -1  511.05   31.20
  -5   5  -1  518.05   27.70
  -5   5  -1  540.95   27.50
   5   5   1  510.25   34.00
   5  -5  -1  486.35   29.10
  -5  -5   1  507.15   30.60
  -5  -5   1  493.45   36.70
   5   5   1  513.05   34.50
  -6   5   1   -1.00    1.30
  -6  -5  -1    1.90    3.70
   6  -5   1    0.00    1.40
  -6  -5  -1    3.30    3.20
   6  -5   1   -0.80    1.20
   6   5  -1   -2.90    1.90
   6  -5   1    2.30    1.80
  -6  -5  -1    1.70    4.30
  -6  -5  -1    1.60    3.70
  -6  -5  -1    1.90    2.00
  -6   5   1    0.90    2.00
   6   5  -1   -0.70    3.20
  -6   5   1    1.40    3.60
   6   5  -1   -0.70    1.90
   6  -5   1    2.20    1.20
  -6   5  -1    2.30    2.40
  -6   5  -1    2.50    4.20
  -6  -5   1    2.00    4.40
   6   5   1    0.10    3.20
  -6   5  -1    2.10    1.70
   6  -5  -1    2.40    2.80
   6   5   1    1.50    2.60
   6   5   1    1.10    2.90
  -6  -5   1    5.00    3.60
  -6  -5   1    2.00    4.00
  -6  -5   1    2.50    2.90
   6   5   1   -1.90    2.30
   6  -5  -1   -2.00    1.90
   7  -5   1  193.68   10.40
  -7   5   1  191.78   13.90
  -7  -5  -1  183.78   15.50
  -7   5   1  214.88   15.00
   7   5  -1  157.68   18.40
  -7  -5  -1  173.18   19.20
  -7  -5  -1  194.98   24.00
   7   5  -1  200.78   21.00
   7  -5   1  198.98   11.70
  -7  -5  -1  199.98   19.90
   7   5  -1  152.68   18.40
   7  -5   1  191.28   12.80
   7  -5   1  212.88   19.90
  -7  -5   1  170.18   19.00
   7  -5  -1  178.58   18.30
  -7   5  -1  193.68   14.60
  -7  -5   1  215.88   17.40
   7  -5  -1  188.18   13.70
   7   5   1  170.08   18.50
  -7  -5   1  182.28   20.50
   7   5   1  189.98   20.10
  -7  -5   1  139.79   20.50
   7   5   1  195.98   20.50
  -7   5  -1  183.88   14.80
  -8  -5  -1   86.59   15.60
  -8   5   1   92.29    8.80
   8  -5   1   72.79   13.40
  -8  -5  -1   98.29   18.40
   8   5  -1   78.39   13.70
   8  -5   1   96.79   20.50
   8   5  -1   73.69   14.60
  -8   5   1   93.19   10.40
  -8  -5  -1   68.19    9.20
   8   5  -1   96.19   14.50
   8  -5   1   91.09    7.70
  -8  -5  -1   65.29   16.10
  -8  -5   1   93.39   11.00
   8   5   1   56.09   12.30
  -8   5  -1   92.59   10.90
  -8  -5   1  104.89   19.70
  -8  -5   1   70.29   17.20
  -8   5  -1   74.69    9.20
  -8  -5   1   70.49   13.80
   8  -5  -1   78.29   12.00
   8  -5  -1   82.59    6.70
   8   5   1   87.39   17.60
   8   5   1   67.49   13.10
  -9  -5  -1  114.39   21.10
   9  -5   1   78.19   12.30
   9   5  -1  102.79   17.40
  -9  -5  -1  102.99   15.00
  -9  -5  -1   55.39   16.80
  -9  -5  -1   97.99    9.70
   9   5  -1   77.09   14.50
   9  -5   1   83.99    7.40
  -9   5   1  103.39   11.10
   9  -5   1   94.49   18.70
   9   5  -1  103.69   15.70
  -9   5   1  100.69   16.60
  -9   5  -1   99.79   11.10
  -9  -5   1  116.39   16.60
   9   5   1   99.59   15.10
   9  -5  -1  109.49   16.60
  -9  -5   1   55.99   16.70
  -9  -5   1   92.69   11.10
   9   5   1   77.09   14.10
   9   5   1  104.19   18.20
  -9  -5   1   88.79   17.60
  -9   5  -1   92.39   11.70
   9  -5  -1   87.79   13.90
 -10   5   1   -5.10    3.00
 -10  -5  -1   -8.80    4.40
  10   5  -1    1.70    4.70
  10   5  -1    0.30    4.30
  10  -5   1   -0.30    7.00
 -10   5   1    6.70   10.70
  10  -5   1   -1.60    4.00
  10   5  -1   -1.60    3.20
  10   5   1   -2.70    3.60
  10   5   1    0.40    4.10
 -10  -5   1    1.60    5.20
  10   5   1   -3.10    4.90
 -10   5  -1  -15.80    9.00
  10  -5  -1   -0.90    5.10
 -10   5  -1   -0.10    4.20
 -11   5   1   38.40    8.80
  11  -5   1   34.20   10.00
 -11  -5  -1   30.10   10.10
  11   5  -1   41.30   10.60
 -11   5  -1   32.50    9.20
  11  -5  -1   35.50    9.80
 -11  -5   1   20.70   11.10
  11   5   1   37.20   10.70
  12  -5   1   23.60    8.30
  12  -5  -1   -1.60    6.70
   0   6   1 1742.13   79.99
   0   6  -1 1756.42   78.29
   0   6   1 1826.32   84.99
   0  -6  -1 1675.73   84.59
   0  -6   1 1782.02   84.89
   0  -6  -1 1832.62   81.69
   0  -6   1 1715.43   78.99
   0   6   1 1842.92   81.99
   0   6  -1 1809.92   81.99
   0  -6   1 1760.42   81.39
   0   6  -1 1783.02   81.89
   0   6   1 1841.22   81.79
   0  -6  -1 1690.83   80.99
   0  -6  -1 1787.82   79.19
   0  -6   1 1955.80   82.79
  -1  -6  -1   54.89    6.50
   1   6  -1   54.89    7.30
  -1   6   1   43.40    8.20
  -1  -6  -1   63.29    7.50
   1   6  -1   62.29    8.50
   1   6  -1   60.09    7.60
  -1  -6  -1   53.79    7.20
   1  -6   1   55.49    5.80
  -1   6   1   52.29    5.80
  -1  -6  -1   55.39    8.50
   1  -6   1   65.69   10.60
   1   6  -1   64.19    7.80
  -1   6   1   54.89    5.90
   1  -6   1   51.49    6.00
   1  -6  -1   61.49    6.10
   1   6   1   51.49    7.00
   1  -6  -1   60.49    5.50
  -1  -6   1   53.89    6.70
   1   6   1   51.69    7.30
  -1  -6   1   54.39    6.30
  -1   6  -1   52.29    5.60
  -1  -6   1   77.09    8.50
  -1  -6   1   59.49    8.50
   1  -6  -1   68.29    9.20
   1   6   1   71.89    6.90
  -1  -6   1   56.39    7.20
   1  -6  -1   61.49    5.90
   1   6   1   55.89    8.60
   2   6  -1  810.92   44.60
  -2  -6  -1  824.82   44.50
  -2   6   1  823.12   38.60
   2  -6   1  855.81   45.90
   2   6  -1  822.62   45.90
  -2  -6  -1  800.82   43.50
  -2  -6  -1  851.11   44.80
   2  -6   1  830.62   38.90
  -2   6   1  851.11   38.20
   2   6  -1  832.72   43.10
   2   6  -1  803.22   43.60
  -2  -6  -1  816.92   44.30
   2  -6   1  858.41   39.70
   2  -6  -1  922.41   38.70
  -2   6  -1  852.91   39.10
   2  -6  -1  838.62   37.80
  -2  -6   1  805.02   53.39
  -2  -6   1  778.02   41.40
   2   6   1  805.32   45.60
  -2  -6   1  765.92   43.70
   2   6   1  852.21   45.10
   2   6   1  870.81   42.80
   2   6   1  853.21   45.20
   2  -6  -1  801.32   45.30
  -2  -6   1  880.41   44.80
  -2   6  -1  814.02   39.50
   3   6  -1  212.08   16.10
  -3   6   1  188.38   10.60
  -3  -6  -1  168.28   15.90
  -3  -6  -1  205.28   14.10
  -3  -6  -1  215.68   17.60
  -3  -6  -1  218.48   17.80
   3   6  -1  158.38   15.50
   3   6  -1  153.68   15.50
   3  -6   1  190.08   11.10
  -3  -6  -1  195.68   16.10
   3   6  -1  206.68   16.40
  -3   6   1  185.88   10.50
  -3  -6   1  193.08   14.40
  -3   6  -1  188.48   11.80
  -3  -6   1  181.98   15.20
   3  -6  -1  187.48   17.60
   3   6   1  185.28   15.50
  -3  -6   1  159.58   15.70
  -3  -6   1  180.18   16.90
   3   6   1  204.58   16.60
   3  -6  -1  192.18   13.30
  -3   6  -1  178.68   11.60
   3   6   1  180.18   16.20
   3   6   1  174.18   16.50
  -3  -6   1  169.18   16.50
  -4  -6  -1  107.59   15.40
  -4   6   1  137.89    8.50
   4  -6   1  147.59    8.50
  -4   6   1  139.09    8.70
  -4  -6  -1  141.19   14.40
   4   6  -1  139.29   14.50
   4   6  -1  142.49   14.80
  -4  -6  -1  149.09   15.40
   4  -6   1  140.59   10.10
   4   6  -1  149.59   13.70
  -4  -6  -1  111.99   10.90
  -4  -6  -1  160.88   16.60
   4  -6  -1  147.79   12.50
  -4   6  -1  140.19    9.70
  -4  -6   1  145.59   16.10
   4   6   1  139.69   13.90
  -4  -6   1  155.88   13.60
   4   6   1  153.38   15.40
  -4  -6   1  137.29   15.20
  -4  -6   1  156.88   15.40
   4   6   1  122.59   14.20
  -4  -6   1  116.49   11.80
  -4   6  -1  140.69   10.20
   4  -6  -1  130.09   15.20
  -5  -6  -1   27.30    8.00
  -5  -6  -1   18.50    6.00
   5   6  -1   17.90    6.30
  -5   6   1   25.80    4.10
  -5  -6  -1   26.80   11.00
   5   6  -1   27.40    8.30
  -5   6   1   21.70    3.80
   5  -6   1   20.10    2.80
   5  -6   1   24.00    5.80
  -5  -6  -1   14.50    4.40
   5   6  -1   14.10    5.80
   5  -6   1   19.90    2.90
   5   6   1   24.40    7.00
  -5  -6   1   33.30    8.50
  -5   6  -1   15.40    3.60
   5  -6  -1   25.80    5.90
   5  -6  -1   14.40    4.70
  -5  -6   1   19.00    6.60
  -5   6  -1   22.30    4.50
   5   6   1   16.30    6.30
  -5  -6   1   23.50    6.10
   5   6   1   18.90    6.20
   5  -6  -1   21.70    8.10
  -6   6   1   45.60    5.90
   6  -6   1   49.00    4.40
  -6  -6  -1   50.59    7.90
  -6  -6  -1   53.49   11.70
   6  -6   1   50.99    7.70
   6  -6   1   47.30    4.70
  -6  -6  -1   37.50   10.20
  -6   6   1   50.39    5.50
   6   6  -1   72.09   16.30
  -6  -6  -1   54.79   14.30
   6  -6   1   44.20    6.40
   6   6  -1   50.09   12.00
  -6   6  -1   51.99    6.30
  -6  -6   1   44.30   10.00
  -6  -6   1   47.70   13.10
   6   6   1   43.50   10.90
   6  -6  -1   45.70    6.80
   6   6   1   54.49   12.70
  -6  -6   1   49.50   11.30
  -6  -6   1   44.90    9.00
   6   6   1   51.29   11.10
   6   6   1   41.70   10.40
   6  -6  -1   51.79   10.00
   6  -6  -1   22.80    8.80
  -6   6  -1   43.60    6.10
  -7  -6  -1   17.50    7.50
  -7   6   1   24.20    5.00
  -7  -6  -1    4.90    5.30
  -7  -6  -1   15.60    7.10
  -7   6   1   19.10    4.40
   7   6  -1   17.80    7.50
   7  -6   1   20.70    6.00
  -7  -6  -1    9.90    4.80
   7   6  -1   11.10    5.00
   7   6  -1   17.40    7.20
  -7   6   1   -1.40    7.30
   7  -6   1   11.10    3.80
   7   6   1   18.60    6.50
  -7  -6   1   11.90    6.90
  -7  -6   1    8.40    4.80
  -7   6  -1   10.30    6.30
  -7  -6   1   26.10    6.90
   7   6   1   21.80    7.20
  -7  -6   1   22.90    9.30
  -7   6  -1   19.30    4.80
  -7   6  -1   21.60    5.30
  -8   6   1   -0.10    3.10
  -8  -6  -1    2.00    3.40
  -8  -6  -1   -2.70    3.00
  -8  -6  -1    1.60    6.00
  -8   6   1  -11.70    8.60
   8  -6   1   -1.60    2.90
   8   6  -1    4.90    4.50
   8   6  -1    7.40    3.70
  -8   6   1   -0.50    1.90
  -8  -6  -1   -3.40    6.00
   8   6  -1   14.50    5.00
  -8   6  -1   -2.00    2.90
  -8  -6   1    0.80    5.20
   8  -6  -1   -3.30    3.00
  -8  -6   1    3.90    4.60
   8   6   1   -3.60    3.40
  -8  -6   1   -5.20    7.10
  -8   6  -1   -0.90    5.60
   8   6   1    5.20    4.30
   8  -6  -1   -1.00    1.90
   8   6   1   -0.10    3.30
   8  -6  -1   -5.00    7.20
  -8  -6   1    1.90    3.80
   9  -6   1   39.00   13.70
  -9  -6  -1   21.30    6.50
   9  -6   1   29.50   11.70
   9   6  -1   35.50   11.00
  -9   6   1   23.50   10.30
  -9  -6  -1   26.90    8.90
  -9   6   1   27.70    6.20
  -9  -6  -1   35.20   11.10
  -9  -6  -1    5.70    8.40
   9   6  -1   29.90   10.30
  -9   6  -1   34.60    8.30
  -9  -6   1   23.80    7.00
  -9  -6   1   35.30   12.70
   9   6   1   37.40   15.00
   9   6   1   25.50    8.30
   9  -6  -1   24.00    8.00
   9   6   1   28.40   10.10
  -9   6  -1   33.40    7.40
   9  -6  -1   39.60   11.30
  -9  -6   1   32.80    9.10
  -9  -6   1   11.70    9.00
 -10  -6  -1    1.30    6.60
 -10   6   1   -8.10   10.70
  10   6  -1   -3.70    4.00
  10  -6   1   15.30    5.80
 -10   6   1    2.30    4.80
  10  -6   1  -10.00    7.10
  10   6  -1    3.20    4.90
  10   6   1   -2.90    4.20
  10  -6  -1   11.20    6.80
 -10  -6   1   -3.70    4.20
  10   6   1    6.50    6.20
 -10  -6   1  -11.00    4.50
 -10   6  -1    0.40    4.60
  10   6   1    6.20    5.50
  10  -6  -1    0.80    4.00
 -11   6   1   15.80    5.60
  11  -6   1   10.40    6.20
  11   6  -1    9.40    7.10
 -11   6   1   29.10   17.90
 -11  -6  -1    6.20    9.10
 -11   6  -1   22.40   13.90
 -11  -6   1   -0.60    7.30
  11   6   1    5.40    7.70
 -11   6  -1    0.20    4.80
  11  -6  -1    8.40    5.90
 -12   6   1   12.20    8.10
 -12   6  -1   54.09   23.80
  12  -6  -1    2.50    6.80
   0   7  -1   -1.30    1.10
   0   7   1   -0.20    3.10
   0   7   1   -0.10    1.50
   0   7   1    0.70    1.50
   0  -7   1    1.60    1.10
   0   7  -1    0.90    1.30
   0  -7  -1    0.20    1.10
   0   7   1    0.20    1.30
   0  -7  -1    0.20    1.20
   0  -7   1    1.70    1.60
   0   7  -1    0.40    1.40
   0  -7  -1   -3.10    2.70
   0  -7   1   -4.30    2.70
   0   7  -1    0.40    3.40
   0  -7   1    0.60    1.70
   0  -7  -1    2.40    1.80
   1  -7   1  296.97   22.40
   1   7  -1  256.97   19.70
   1   7  -1  247.38   19.20
  -1  -7  -1  288.97   20.00
   1   7  -1  275.87   20.90
   1  -7   1  292.57   18.30
  -1  -7  -1  268.77   21.30
  -1  -7  -1  296.67   18.60
  -1   7   1  282.17   17.90
  -1   7   1  306.87   22.00
  -1  -7  -1  294.27   20.20
   1   7  -1  279.07   17.60
   1  -7   1  288.97   17.60
  -1   7   1  274.47   17.60
   1   7   1  263.87   19.80
   1   7   1  287.27   19.90
  -1  -7   1  275.07   21.20
   1  -7  -1  306.97   17.60
   1   7   1  254.27   17.30
   1  -7  -1  273.27   16.50
  -1  -7   1  274.97   19.90
  -1  -7   1  311.77   20.90
   1   7   1  292.07   21.90
   1  -7  -1  303.47   18.00
   1  -7  -1  310.17   22.80
  -1  -7   1  336.17   19.80
  -2   7   1 1053.59   45.20
  -2  -7  -1 1052.29   52.09
  -2   7   1  952.70   45.40
   2  -7   1 1000.80   45.50
   2   7  -1  905.21   48.70
   2   7  -1  921.01   51.19
   2   7  -1  979.40   51.29
   2  -7   1 1003.70   46.40
  -2  -7  -1 1020.20   52.19
  -2  -7  -1 1048.80   52.29
   2   7  -1  920.21   50.89
  -2  -7  -1  906.41   49.80
   2  -7   1 1024.00   53.39
   2  -7  -1 1000.30   53.49
  -2  -7   1  935.71   51.29
  -2  -7   1  846.82   49.60
   2   7   1  988.90   52.09
  -2   7  -1  967.50   46.20
  -2  -7   1  930.81   51.09
   2   7   1  921.21   55.29
   2  -7  -1  927.51   44.90
  -2  -7   1  984.40   51.59
   2  -7  -1  965.60   44.40
  -2   7  -1  985.10   45.60
   2   7   1 1003.10   49.00
   2   7   1  876.81   50.89
   3  -7   1   16.50    3.30
  -3  -7  -1    9.40    4.70
  -3  -7  -1   10.30    5.10
  -3  -7  -1   15.60    5.90
  -3   7   1   14.90    3.00
   3  -7   1   20.30    7.10
   3   7  -1    9.30    4.20
  -3   7   1   13.20    2.80
   3   7  -1   14.70    5.20
   3   7  -1   17.00    5.80
  -3  -7  -1   15.30    4.10
   3  -7   1   20.00    3.80
  -3  -7  -1   14.10    5.00
   3   7  -1   20.50    6.40
   3   7   1   15.40    5.20
   3  -7  -1   18.80    7.60
  -3   7  -1   15.00    3.60
   3   7   1   11.80    4.70
   3  -7  -1   13.50    2.40
   3   7   1   17.30    5.80
  -3  -7   1   11.00    5.30
  -3   7  -1   12.10    3.00
  -3  -7   1    9.20    3.90
   3  -7  -1   19.50    4.90
  -3  -7   1   14.70    5.10
   3   7   1   14.40    5.40
  -3  -7   1   11.70    4.20
  -3  -7   1   22.90    6.70
   4   7  -1  188.78   16.60
  -4  -7  -1  197.48   17.60
  -4  -7  -1  182.98   18.50
   4  -7   1  194.58   10.90
  -4   7   1  189.08   11.10
  -4  -7  -1  164.18   14.10
   4  -7   1  194.58   11.40
   4   7  -1  192.68   18.10
   4   7  -1  203.28   18.00
  -4   7   1  176.58   10.90
  -4  -7  -1  183.78   17.80
   4   7  -1  172.28   17.60
  -4  -7  -1  174.98   18.10
   4  -7  -1  196.48   15.50
   4  -7  -1  181.68   18.70
  -4  -7   1  212.28   19.40
  -4  -7   1  181.58   16.30
  -4   7  -1  186.08   12.30
   4   7   1  179.58   17.50
  -4  -7   1  204.18   19.70
  -4  -7   1  182.28   15.50
   4   7   1  215.48   19.60
  -4   7  -1  196.08   12.60
   4   7   1  201.68   17.90
   4   7   1  202.98   17.60
  -4  -7   1  186.48   18.00
  -5   7   1    7.30    2.10
   5   7  -1    7.60    4.90
  -5  -7  -1    3.70    4.50
  -5  -7  -1    2.00    2.80
   5   7  -1    6.30    4.30
   5   7  -1    2.90    4.30
  -5  -7  -1   10.70    5.30
  -5   7   1    6.20    2.00
  -5  -7  -1    8.30    3.40
  -5  -7  -1    8.10    4.60
   5  -7   1    3.20    2.90
   5  -7  -1    8.70    3.80
   5   7   1    6.90    5.20
  -5  -7   1    3.70    3.90
  -5  -7   1    6.10    4.60
   5  -7  -1    7.30    3.70
  -5  -7   1    3.90    3.60
  -5  -7   1    7.90    4.80
   5   7   1    3.30    3.80
   5  -7  -1    7.70    7.00
  -5   7  -1    3.10    1.90
  -5   7  -1   10.50    2.90
   5   7   1    0.80    3.20
   5   7   1    5.30    4.40
  -6   7   1   28.40    4.50
   6   7  -1   16.70    6.10
  -6   7   1   26.10    4.30
   6  -7   1   26.40    6.00
  -6  -7  -1   34.10    9.90
   6  -7   1   27.10    6.50
  -6  -7  -1   15.30    7.60
   6   7  -1   16.40    6.20
   6   7  -1   21.70    7.90
  -6  -7  -1   27.20    8.30
  -6  -7  -1   27.40    7.60
  -6  -7  -1   21.00    6.20
   6   7   1   32.50    9.90
  -6  -7   1   43.30   11.40
   6  -7  -1   10.40    7.30
  -6  -7   1   35.40   10.20
   6   7   1   24.70    7.70
   6   7   1   31.60    9.70
  -6   7  -1   29.70    5.40
   6  -7  -1   28.40    7.10
  -6   7  -1   43.10    6.80
   6  -7  -1   29.20    6.80
  -6  -7   1   28.60    7.50
  -6  -7   1   14.50    7.40
   6   7   1   34.20    9.60
  -7  -7  -1   27.80   10.00
   7  -7   1   14.30    4.80
   7  -7   1   14.90    3.50
  -7  -7  -1   17.70    6.00
  -7   7   1   21.70    4.60
   7   7  -1   15.40    5.90
   7   7  -1   16.60    8.30
  -7   7   1   19.80    4.20
   7   7  -1   19.00    7.70
  -7  -7  -1   16.60    9.30
  -7  -7  -1   16.80    6.60
  -7   7  -1   -0.50    7.00
  -7   7  -1   23.30    5.10
  -7  -7   1   15.00    7.60
   7   7   1   11.40    6.30
  -7  -7   1   18.50    8.00
   7   7   1    7.90    5.40
   7   7   1   14.70    6.90
   7  -7  -1   21.60    6.80
  -7   7  -1   21.20    5.20
   7  -7  -1    6.00    9.40
  -7  -7   1    1.80    6.20
   7  -7  -1   20.90    5.10
  -7  -7   1   21.10    6.40
  -8   7   1    0.20    8.10
  -8   7   1   24.10    5.30
   8   7  -1   19.40    5.80
   8  -7   1   15.40    5.70
   8  -7   1   22.90    4.40
  -8  -7  -1   11.20    8.60
   8   7  -1   13.10    6.70
  -8   7   1   23.60    4.90
  -8  -7  -1   19.50    6.00
  -8  -7  -1   26.70    7.90
  -8  -7  -1   13.70    7.90
  -8  -7   1   15.20    9.30
   8  -7  -1   17.80    7.80
  -8   7  -1   14.90    5.00
   8   7   1   23.90    8.40
  -8  -7   1    4.20    6.80
   8   7   1   34.60    9.40
  -8  -7   1   27.90    9.80
  -8   7  -1   28.50    6.00
  -8  -7   1   25.70    7.80
   8   7   1   21.40    8.50
   9  -7   1    1.00    2.80
  -9  -7  -1   -3.80    3.30
  -9   7   1    3.70    2.70
   9  -7   1   10.80    8.80
   9  -7   1   11.50   10.00
  -9  -7  -1    4.20    4.70
  -9  -7  -1   -0.90    7.60
   9   7  -1    8.70    5.20
  -9   7   1   -5.10    5.20
  -9   7   1    7.30   12.80
  -9  -7  -1   -7.10    8.40
   9   7  -1   11.10    4.80
  -9   7  -1   -8.70   10.10
  -9  -7   1    9.90    7.10
  -9   7  -1    6.60    4.90
  -9  -7   1   -4.70    8.50
  -9   7  -1   -1.40    2.80
   9  -7  -1   -1.10    1.10
   9   7   1   -7.70    3.70
   9   7   1   -4.40    4.70
  -9  -7   1   -0.70    4.80
   9  -7  -1    3.20    1.50
  -9  -7   1   -1.30    4.50
 -10  -7  -1    2.80    7.00
 -10   7   1    0.50   17.40
  10   7  -1   -3.90    5.80
  10  -7   1    1.00    3.70
  10   7  -1    1.80    5.20
  10  -7   1    1.20    8.90
 -10   7   1   -3.80    3.40
 -10   7   1    3.00    4.00
 -10  -7  -1   -5.20    4.40
  10  -7  -1    3.00    4.70
 -10  -7   1    8.00   10.60
 -10  -7   1   -7.90    4.60
  10  -7  -1    5.60    7.90
  10   7   1    3.80    5.10
 -10   7  -1  -21.20   10.90
  11  -7   1    3.30   12.40
  11  -7   1    8.90    5.60
 -11  -7  -1    5.20    6.90
 -11   7   1    0.60    4.50
  11   7  -1   -6.10    6.80
 -11   7  -1   -6.40    5.20
  11  -7  -1    0.20    4.50
  11   7   1   -7.70    6.10
 -11  -7   1   -7.80    4.90
 -11   7  -1    0.80   17.60
 -11  -7   1   12.80    9.30
  12  -7   1   16.50    5.40
 -12   7   1    8.60    6.80
  12  -7  -1   -6.10    5.70
   0  -8   1   15.20    6.20
   0   8  -1   15.50    4.80
   0   8  -1   22.50    5.40
   0  -8  -1   23.10    5.50
   0   8   1   19.80    5.00
   0  -8  -1   24.00    4.90
   0  -8  -1   15.00    4.60
   0   8   1   21.40    7.70
   0  -8   1   12.40    4.10
   0  -8   1   21.50    5.50
   0   8  -1   20.10    4.40
   0  -8  -1   22.70    7.50
   0   8  -1   23.30    6.90
   0   8   1   22.90    5.40
   0   8   1   18.00    4.60
   0  -8   1   14.20    4.00
  -1  -8  -1  238.68   18.70
   1   8  -1  253.57   16.70
  -1   8   1  268.47   21.60
   1   8  -1  267.97   19.80
   1  -8   1  264.57   17.80
   1  -8   1  260.87   22.00
   1  -8   1  247.58   16.70
   1   8  -1  263.97   19.90
  -1  -8  -1  236.98   18.90
  -1  -8  -1  220.98   16.90
   1   8  -1  246.38   20.50
  -1  -8  -1  277.07   22.00
  -1   8   1  257.07   17.40
   1   8   1  245.78   19.20
  -1  -8   1  233.88   18.60
   1  -8  -1  267.37   17.40
  -1  -8   1  263.67   21.10
   1  -8  -1  247.38   16.50
  -1  -8   1  255.77   19.50
  -1  -8   1  266.57   18.30
   1   8   1  257.77   19.20
   1   8   1  274.07   21.80
   1   8   1  267.97   17.50
   1  -8  -1  247.08   14.90
   1  -8  -1  234.08   21.10
  -2  -8  -1  383.16   25.90
   2   8  -1  359.76   26.50
  -2  -8  -1  408.96   27.20
  -2  -8  -1  404.06   28.10
   2  -8   1  364.56   22.40
   2  -8   1  400.76   29.10
   2   8  -1  403.96   25.00
  -2   8   1  413.96   22.60
   2  -8   1  390.06   22.00
  -2  -8  -1  368.96   26.70
   2   8  -1  376.66   27.20
   2   8  -1  403.66   27.40
   2   8   1  388.26   26.80
   2  -8  -1  411.66   21.50
  -2  -8   1  392.86   27.30
   2   8   1  389.26   27.80
  -2   8  -1  375.26   21.90
  -2  -8   1  372.06   24.20
   2   8   1  414.06   24.90
  -2  -8   1  440.86   27.40
   2  -8  -1  402.66   29.50
  -2   8  -1  392.96   22.90
  -2  -8   1  430.66   28.60
   2  -8  -1  409.36   22.20
   2   8   1  376.06   27.10
  -2  -8   1  403.86   27.70
   3   8  -1  109.09   12.50
   3  -8   1  132.79    9.50
  -3  -8  -1  138.19   12.20
  -3  -8  -1  124.89   14.50
  -3   8   1  129.99    9.10
   3   8  -1  118.79   14.20
   3   8  -1  123.49   14.30
   3   8  -1  139.99   14.70
  -3  -8  -1  132.09   14.60
  -3  -8  -1  119.79   14.10
   3  -8   1  146.39   18.00
  -3   8   1  127.59    9.50
   3  -8   1  132.69   10.10
  -3  -8  -1  134.99   14.60
   3  -8  -1  146.39   17.20
   3   8   1  123.99   14.50
  -3  -8   1  131.19   14.60
   3   8   1  137.89   15.10
   3  -8  -1  130.99    8.70
  -3   8  -1  129.59   10.30
  -3  -8   1  137.19   12.80
  -3  -8   1  149.59   15.50
  -3  -8   1  141.99   14.60
   3   8   1  144.59   13.50
  -3  -8   1  149.88   15.60
   3   8   1  143.29   14.90
  -3   8  -1  126.59    9.80
   4   8  -1    1.60    4.60
   4   8  -1   -2.30    2.60
  -4   8   1    2.50    1.60
   4  -8   1    4.20    2.00
   4   8  -1   -0.80    2.00
  -4  -8  -1    3.30    4.00
  -4  -8  -1    2.70    3.60
  -4  -8  -1    3.50    2.80
  -4  -8  -1    4.90    4.40
   4  -8   1    4.40    1.50
   4   8  -1    3.10    4.30
  -4  -8  -1    7.70    4.40
  -4   8   1    4.10    1.80
  -4  -8   1    1.60    3.20
   4   8   1    7.30    3.70
   4  -8  -1    2.90    5.20
  -4  -8   1    4.80    2.90
  -4  -8   1    3.60    3.40
  -4  -8   1    2.50    3.60
  -4  -8   1    6.40    3.30
   4  -8  -1    6.00    3.40
   4   8   1    1.00    2.00
  -4   8  -1    2.60    1.70
   4   8   1    2.90    4.20
   4   8   1    5.50    5.00
  -4   8  -1    2.20    1.80
  -5   8   1  145.79    9.40
  -5  -8  -1  130.39   16.20
  -5  -8  -1  150.18   13.90
   5   8  -1  124.99   15.30
  -5   8   1  136.39    9.20
   5  -8   1  153.98   13.80
  -5  -8  -1  122.69   17.00
   5   8  -1  162.88   17.70
  -5  -8  -1  159.38   18.20
   5   8  -1  152.38   16.10
   5   8  -1  131.09   16.40
  -5  -8   1  141.79   15.40
  -5   8  -1  145.49   10.80
  -5   8  -1  139.09   10.50
  -5  -8   1  119.89   16.20
   5   8   1  138.59   16.80
   5   8   1  142.99   16.70
   5  -8  -1  135.49   12.90
  -5  -8   1  152.88   15.10
   5   8   1  137.09   15.70
   5   8   1  151.48   16.60
  -5  -8   1  152.08   18.40
   5  -8  -1  128.89   18.00
  -5  -8   1  155.28   17.50
   5  -8  -1  143.69   13.80
  -6  -8  -1  122.29   20.50
  -6  -8  -1   88.59   13.90
   6   8  -1   74.49   12.70
  -6  -8  -1  107.69   12.20
   6  -8   1  104.19   11.00
  -6  -8  -1   59.79   14.90
  -6  -8  -1  107.99   15.10
   6   8  -1  114.19   15.20
  -6   8   1   98.79    7.50
   6   8  -1   94.69   14.10
  -6   8   1   95.39    7.50
  -6  -8   1  114.09   13.60
  -6   8  -1   96.79    8.80
   6   8   1  120.39   15.80
   6   8   1   93.59   13.50
  -6  -8   1  118.79   19.40
   6   8   1   88.79   15.30
   6   8   1  100.99   13.90
   6  -8  -1   92.09   11.20
  -6  -8   1  116.19   20.10
  -6  -8   1   81.69   18.70
   6  -8  -1   99.39   11.80
  -6   8  -1   94.29    8.60
   7  -8   1    3.90    2.80
   7  -8   1   -2.40    1.60
  -7  -8  -1    5.40    6.00
   7  -8   1   -0.90    2.60
  -7  -8  -1    0.00    3.70
  -7   8   1    2.20    1.70
   7   8  -1    1.30    4.00
   7   8  -1   -3.10    2.30
   7  -8   1  -10.20    5.10
  -7   8   1   -2.30    1.70
  -7  -8  -1    2.50    4.20
  -7  -8  -1    7.10    6.20
   7   8  -1   -4.30    3.30
  -7  -8  -1    0.60    6.00
  -7   8  -1   -3.60    2.20
  -7  -8   1    1.00    4.60
   7   8   1   -0.90    3.00
  -7  -8   1   -5.70    3.10
  -7   8  -1    2.10    2.40
  -7  -8   1    0.20    5.60
  -7  -8   1   -3.80    3.10
   7   8   1    5.30    4.40
   7  -8  -1    0.50    3.00
   7   8   1   -3.00    3.90
   7  -8  -1   -1.00    6.00
   7  -8  -1   -3.30    2.00
  -8  -8  -1   -5.70    4.10
   8   8  -1   -3.40    2.70
  -8  -8  -1    0.50    7.10
   8   8  -1   -0.60    3.30
  -8  -8  -1    6.90    7.30
  -8  -8  -1    1.50    4.00
   8   8  -1   -0.30    3.90
  -8   8   1    0.60    2.00
   8  -8   1   -2.30    1.80
  -8   8   1   -0.50    2.50
   8   8   1    4.30    5.00
  -8  -8   1    5.40    5.30
   8   8   1   -3.20    5.20
  -8  -8   1    4.80    3.60
  -8   8  -1   -1.30    2.10
   8  -8  -1   -5.00    2.60
  -8  -8   1   -6.60    5.90
  -8   8  -1   -0.80    2.50
  -8  -8   1   -3.30    6.10
   8  -8  -1   -3.40    3.60
   9   8  -1    6.10    4.80
   9   8  -1    3.60    5.40
   9  -8   1    4.90    3.40
  -9  -8  -1   10.40    8.90
  -9  -8  -1    9.20    4.70
  -9  -8  -1    8.80    5.50
  -9   8   1    8.90    3.70
  -9   8   1   13.60    4.60
   9   8  -1   10.50    5.70
   9  -8  -1    6.30    3.40
   9  -8  -1    8.50    2.60
  -9  -8   1    8.30    7.40
  -9  -8   1    1.20    9.40
   9   8   1   11.00    6.30
   9   8   1   15.40    5.90
  -9  -8   1   -8.40    5.80
  -9   8  -1    1.70    3.90
  -9   8  -1    5.40    3.80
   9  -8  -1    9.80    6.40
   9   8   1   10.40    6.30
 -10  -8  -1    2.30    5.80
 -10   8   1    2.70    3.90
 -10   8   1    1.40    3.20
  10  -8   1   13.80   11.00
 -10  -8  -1    5.40    5.70
  10   8  -1   13.80    9.70
  10  -8   1    4.10    4.40
  10   8   1    3.90    7.40
 -10   8  -1    2.00    3.40
  10  -8  -1   18.10   11.10
 -10  -8   1    0.50    6.80
  10  -8  -1   -1.30    9.80
 -10  -8   1    5.50    8.30
 -11  -8  -1    1.90    5.00
  11  -8   1   -0.80    5.00
 -11  -8  -1  -15.30    8.80
 -11  -8   1   15.40    6.70
 -11  -8   1   -7.20   10.00
 -11   8  -1   -7.10    5.10
  11  -8  -1   -6.30    3.80
  11  -8  -1  -17.30   10.90
  12  -8  -1   -2.00    6.50
   0  -9  -1   -3.90    2.50
   0   9  -1    4.00    5.20
   0   9   1    2.60    1.90
   0  -9   1   -0.60    1.70
   0   9   1   -3.90    4.50
   0   9   1   -0.50    2.20
   0   9   1   -2.70    1.40
   0  -9  -1    3.30    1.80
   0  -9   1    1.00    1.60
   0  -9   1    0.30    2.10
   0   9  -1   -2.10    1.40
   0  -9  -1    1.30    1.60
   0  -9  -1    5.00    2.60
   0  -9   1   -4.30    4.00
   0   9  -1   -0.40    1.10
  -1   9   1  115.89   14.90
  -1   9   1   96.49   10.20
   1  -9   1   97.79   10.50
   1  -9   1  103.59   10.20
   1   9  -1   97.89   13.40
  -1  -9  -1   97.49   11.70
   1   9  -1  102.89    9.70
   1   9  -1  113.09   12.60
   1  -9   1  134.79   16.00
  -1  -9  -1   89.79   11.50
   1   9  -1  123.19   12.80
  -1  -9  -1  107.69   14.20
  -1  -9  -1   90.99   10.10
   1  -9  -1   97.29   14.30
   1   9   1  115.19   12.70
  -1  -9   1   89.99   10.20
   1   9   1  109.29   14.90
   1  -9  -1  106.29    8.40
   1  -9  -1  100.99    9.80
   1  -9  -1  122.19   10.80
   1   9   1  103.89   11.80
  -1  -9   1   93.99   11.60
   1   9   1  100.89   10.50
  -1  -9   1   95.99   13.40
   2   9  -1  364.06   26.20
  -2  -9  -1  369.96   26.40
  -2   9   1  353.36   21.60
  -2  -9  -1  353.56   26.00
  -2  -9  -1  330.57   26.70
   2   9  -1  397.66   27.40
   2   9  -1  329.87   23.00
   2  -9   1  360.26   21.10
   2  -9   1  364.16   29.30
   2   9  -1  380.26   27.20
  -2  -9  -1  359.86   25.10
   2  -9   1  356.76   22.20
  -2  -9   1  317.67   22.90
  -2  -9   1  373.46   26.50
   2  -9  -1  355.36   28.80
  -2  -9   1  359.06   27.10
  -2  -9   1  361.56   25.50
  -2  -9   1  354.26   26.40
   2  -9  -1  365.16   21.30
  -2   9  -1  362.16   21.40
   2   9   1  342.97   23.10
   2   9   1  391.56   28.50
   2   9   1  359.76   26.30
   2   9   1  357.16   26.00
   2  -9  -1  366.16   20.60
  -2   9  -1  352.66   22.10
  -3   9   1  129.29   10.70
   3  -9   1  146.99   20.10
   3   9  -1  128.89   15.30
   3   9  -1  151.68   15.90
   3  -9   1  130.49    9.90
  -3  -9  -1  140.49   12.80
  -3  -9  -1  133.59   15.20
   3   9  -1  121.19   15.20
  -3  -9  -1  132.69   15.40
  -3  -9  -1  133.49   15.40
  -3   9   1  136.89    9.90
  -3  -9  -1  146.19   15.60
  -3  -9   1  129.49   15.00
   3   9   1  136.39   15.10
   3   9   1  148.49   15.80
   3   9   1  124.09   15.40
   3  -9  -1  113.69    9.00
  -3  -9   1  128.09   14.70
  -3  -9   1  138.39   13.10
  -3  -9   1  113.49   14.20
  -3   9  -1  139.49   11.10
  -3  -9   1  131.29   15.50
   3   9   1  138.39   15.60
  -3   9  -1  134.99   10.50
   4   9  -1    1.70    2.50
   4   9  -1    5.40    5.40
  -4  -9  -1   -1.90    2.50
  -4  -9  -1   -0.20    2.00
   4  -9   1    0.70    1.20
   4   9  -1    2.50    3.10
  -4  -9  -1    3.20    2.60
  -4   9   1    2.20    1.30
   4   9  -1   -1.20    4.80
   4  -9   1   -8.50    6.00
  -4  -9  -1    1.50    2.10
  -4   9   1   -0.90    1.50
   4  -9   1    0.00    1.20
  -4  -9   1    1.10    2.40
  -4  -9   1    2.80    3.70
   4   9   1    3.10    3.00
  -4  -9   1   -1.30    1.80
   4  -9  -1   -5.80    3.40
   4   9   1   -0.80    2.80
   4   9   1   -0.80    4.10
   4   9   1   -0.80    1.80
  -4   9  -1   -3.40    1.40
  -4   9  -1   -1.00    1.60
  -4  -9   1    3.00    3.40
   5   9  -1   31.40    9.00
  -5  -9  -1   24.40    7.10
   5  -9   1   41.80    8.60
  -5  -9  -1   39.20   11.50
   5  -9   1   13.70    7.60
  -5  -9  -1   27.80    9.50
   5   9  -1   32.90    8.80
   5   9  -1   21.10    8.40
  -5  -9  -1   36.50   10.30
  -5  -9  -1   33.60    8.10
  -5   9   1   49.90    5.00
  -5   9   1   34.00    4.60
   5   9  -1   36.70   10.30
   5  -9  -1   35.30    6.90
  -5   9  -1   35.30    5.10
   5  -9  -1   34.70    8.40
   5   9   1   30.40    9.00
  -5  -9   1   38.50   11.90
  -5   9  -1   37.40    5.40
   5   9   1   25.60    7.70
   5   9   1   37.90   10.30
   5   9   1   31.80    8.90
  -5  -9   1   29.60   11.80
  -5  -9   1   41.30   10.00
   5  -9  -1   35.10    9.90
  -5  -9   1   22.40    9.00
  -5  -9   1   41.20    9.60
  -6  -9  -1   52.59   13.20
   6   9  -1   22.50    8.80
   6   9  -1   21.40    7.10
  -6  -9  -1    8.60    5.90
   6  -9   1   27.80    6.60
  -6  -9  -1   21.30    9.20
  -6   9   1   22.80    4.10
   6   9  -1   14.30    6.70
  -6  -9  -1   17.70    6.10
  -6   9   1   28.10    3.90
   6  -9   1    9.80    9.80
  -6  -9  -1   28.20    8.00
  -6  -9   1   24.90   11.30
  -6  -9   1   20.20    8.00
  -6  -9   1   33.50    9.50
   6   9   1   27.50   10.10
   6   9   1   27.20    9.00
   6  -9  -1    3.50    8.20
   6  -9  -1   30.50    7.50
  -6  -9   1   13.10    6.60
   6   9   1   37.90   11.10
  -6   9  -1   29.70    5.50
   6  -9  -1   33.30    7.20
  -6   9  -1   23.20    4.60
   6   9   1   16.20    6.90
  -6  -9   1   18.60    7.50
  -7  -9  -1  102.49   16.00
  -7  -9  -1  134.19   19.50
  -7  -9  -1  106.19   13.50
   7   9  -1  104.49   19.10
   7  -9   1   97.99   11.10
  -7   9   1   89.89    7.40
   7   9  -1  101.69   15.10
   7  -9   1   97.49    9.50
   7   9  -1   79.09   15.00
  -7  -9  -1   96.19   20.80
  -7  -9  -1   83.49   15.80
   7  -9  -1   95.39   11.80
   7   9   1   89.19   17.60
  -7   9  -1  101.09    9.30
   7   9   1  114.89   18.30
  -7  -9   1   90.99   16.20
  -7  -9   1   83.39   18.50
  -7  -9   1  108.39   14.20
   7   9   1   92.09   14.20
  -7   9  -1  112.09    9.40
   7   9   1  107.39   15.60
  -7  -9   1   98.79   18.30
   7  -9  -1  105.29   12.20
   8  -9   1   27.50    5.20
  -8  -9  -1   33.00   11.10
  -8  -9  -1   24.80   18.50
   8   9  -1   28.70    8.60
   8  -9   1   31.10    7.50
   8   9  -1   50.19   14.30
   8  -9   1   28.40    6.80
  -8  -9  -1   25.80    7.40
  -8  -9  -1   12.70    9.60
   8   9  -1   27.10    9.60
   8   9   1   25.60    8.00
  -8  -9   1   37.70   10.00
  -8  -9   1   20.90   11.00
  -8  -9   1   33.80   11.50
  -8   9  -1   29.60    5.60
   8   9   1   35.70   10.40
  -8  -9   1   31.80    9.10
  -8   9  -1   43.10    7.10
   8  -9  -1   29.80    8.40
   8  -9  -1   25.60    7.20
   8   9   1   33.30   11.50
   9  -9   1   18.60    4.00
   9   9  -1   16.30    6.90
   9   9  -1    0.10    4.70
   9   9  -1   11.80    6.20
  -9  -9  -1   17.20    6.20
   9  -9   1   15.80    6.10
  -9  -9  -1   14.40    7.80
   9  -9   1    8.90   11.10
   9  -9  -1   18.40    6.40
   9   9   1   12.90    8.10
   9  -9  -1   12.70    4.40
  -9   9  -1   15.70    4.80
   9   9   1   23.90    8.30
  -9  -9   1   14.70    8.00
  -9  -9   1    1.70    5.50
   9  -9  -1   16.90    4.30
   9  -9  -1    2.60    9.00
  -9   9  -1   20.80    5.00
   9   9   1   35.00   10.10
  10  -9   1   19.10   14.00
  10   9  -1   10.10    9.60
 -10  -9  -1   12.80    8.80
 -10  -9  -1   -1.20    7.40
 -10  -9   1    6.10    7.20
  10   9   1   26.00    9.40
 -10  -9   1   28.60   10.10
 -10   9  -1   14.80    4.10
  10  -9  -1   14.90    6.80
  11  -9   1   -6.90    4.90
 -11  -9  -1    1.20    8.50
  11  -9   1   -7.20   11.90
  11  -9   1  -17.40   10.70
 -11  -9  -1    2.00   10.70
 -11  -9   1   -5.00   10.40
 -11  -9   1   15.90    7.60
 -11   9  -1   -2.60    4.40
  11  -9  -1    1.00    6.00
   0 -10   1   33.10    7.00
   0  10  -1   46.10   10.90
   0 -10   1   36.90    6.10
   0  10   1   42.70    8.80
   0  10  -1   36.40    8.50
   0 -10  -1   26.20    6.10
   0 -10   1   47.60    9.40
   0  10   1   46.70    6.80
   0  10  -1   29.40    6.10
   0 -10  -1   51.19    6.30
   0 -10  -1   38.30   10.90
   0 -10   1   49.10   11.30
   0  10   1   47.50   11.60
   0  10   1   27.00    6.30
   0  10  -1   33.90    7.90
   0 -10  -1   32.20    7.50
  -1 -10  -1  150.68   15.20
  -1  10   1  152.88   18.30
  -1 -10  -1  133.79   14.50
  -1  10   1  161.68   14.10
   1  10  -1  159.78   12.80
   1 -10   1  150.38   13.00
   1  10  -1  151.68   17.40
  -1 -10  -1  144.39   17.50
   1  10  -1  149.69   15.30
   1  10  -1  171.88   16.30
  -1 -10  -1  155.78   13.80
   1 -10   1  157.38   11.10
   1 -10  -1  159.38   13.20
   1 -10  -1  138.09   10.70
  -1 -10   1  142.39   14.70
  -1  10  -1  148.09   14.70
   1  10   1  144.49   18.00
   1  10   1  146.99   15.40
   1  10   1  124.59   14.00
   1 -10  -1  145.19   18.90
  -1 -10   1  149.88   17.80
  -1 -10   1  145.69   15.10
   1  10   1  165.18   14.40
  -1 -10   1  160.08   14.40
   2  10  -1  367.06   27.40
  -2 -10  -1  353.46   26.70
   2 -10   1  369.86   23.30
  -2 -10  -1  372.26   27.20
   2  10  -1  398.16   24.70
   2  10  -1  354.96   27.20
  -2 -10  -1  337.27   28.20
   2 -10   1  344.17   21.80
  -2  10   1  358.46   22.80
   2 -10   1  373.26   30.20
  -2 -10  -1  366.56   26.00
   2  10  -1  360.96   28.20
   2  10   1  353.16   26.80
  -2 -10   1  357.56   28.20
   2 -10  -1  392.46   30.90
   2 -10  -1  361.26   22.20
  -2 -10   1  350.36   24.50
   2  10   1  317.87   26.40
  -2 -10   1  378.96   27.60
  -2  10  -1  356.16   23.20
  -2  10  -1  395.66   22.90
   2  10   1  419.26   25.20
  -2 -10   1  359.86   27.00
  -2 -10   1  415.46   27.50
   2  10   1  357.36   29.00
   2 -10  -1  316.17   20.00
   2 -10  -1  351.76   21.50
  -3 -10  -1  193.28   19.90
  -3  10   1  249.48   19.80
   3  10  -1  212.98   18.60
   3  10  -1  259.07   22.00
   3 -10   1  264.07   15.70
  -3  10   1  233.08   15.10
   3 -10   1  220.78   15.90
   3 -10   1  216.38   25.20
  -3 -10  -1  229.88   21.60
  -3 -10  -1  218.38   20.90
  -3 -10  -1  271.87   19.60
   3  10  -1  234.38   22.00
   3  10  -1  218.68   21.40
  -3 -10  -1  202.68   20.10
   3 -10  -1  225.88   23.50
  -3 -10   1  261.67   22.40
  -3 -10   1  222.68   21.20
  -3 -10   1  254.77   22.10
  -3 -10   1  267.07   22.40
   3 -10  -1  230.48   14.80
  -3  10  -1  221.38   15.60
   3  10   1  229.88   21.70
   3  10   1  215.98   18.40
   3  10   1  240.08   22.80
   3  10   1  261.87   22.30
  -3 -10   1  233.68   18.90
  -3  10  -1  223.58   16.30
   4 -10   1    3.40    1.80
  -4  10   1    4.10    1.80
  -4 -10  -1    4.40    4.80
  -4 -10  -1    9.00    5.10
  -4  10   1    2.50    1.90
   4  10  -1    7.10    7.20
  -4 -10  -1   -3.00    4.50
   4  10  -1    5.60    3.90
   4  10  -1    8.00    5.30
   4  10  -1    0.70    2.70
   4 -10   1    4.70    1.80
  -4 -10  -1    3.90    4.40
  -4 -10  -1    6.20    3.90
  -4  10  -1    0.50    1.90
  -4 -10   1   -2.60    3.50
   4  10   1    2.80    2.40
   4  10   1   -3.60    4.90
  -4  10  -1   -1.60    2.00
  -4 -10   1    2.00    2.10
  -4 -10   1    8.00    5.70
   4 -10  -1    9.60    7.30
  -4 -10   1    3.30    4.60
   4  10   1    4.60    4.50
  -4 -10   1    9.30    6.90
   5 -10   1   -8.80    6.30
  -5  10   1    5.00    2.70
   5  10  -1   11.70    6.60
  -5 -10  -1    6.20    5.20
  -5 -10  -1    2.60    4.70
  -5  10   1    6.30    2.70
   5  10  -1    2.00    4.00
   5  10  -1   11.90    7.80
   5  10  -1    7.20    4.10
  -5 -10  -1    6.70    5.10
  -5 -10  -1    1.90    3.20
   5  10   1    8.80    5.40
  -5 -10   1    4.50    4.40
  -5 -10   1    1.80    4.10
   5 -10  -1    0.80    5.50
  -5 -10   1   10.50    5.50
  -5  10  -1    0.90    2.30
   5 -10  -1   -0.50    3.30
   5  10   1    8.10    4.20
   5  10   1   12.10    5.40
  -5  10  -1    6.80    2.80
  -5 -10   1    3.70    4.20
  -5 -10   1    7.80    5.50
   5  10   1    6.60    5.80
  -6 -10  -1   94.09   16.80
   6  10  -1  127.79   18.00
  -6 -10  -1  111.29   16.50
   6  10  -1  120.69   15.60
  -6 -10  -1  102.19   18.70
  -6  10   1  102.59    7.90
   6 -10   1   97.09   12.30
   6  10  -1   89.79   16.90
  -6 -10  -1  105.19   13.60
   6  10  -1  116.19   16.80
  -6 -10  -1  114.69   18.40
  -6 -10   1  103.39   17.80
   6  10   1  144.99   19.00
   6  10   1  117.49   16.00
  -6  10  -1   98.89    9.40
  -6 -10   1  115.59   15.10
   6  10   1  109.09   15.20
  -6 -10   1   98.39   18.10
   6 -10  -1  111.89   13.30
  -6 -10   1  134.79   16.80
  -6  10  -1  115.29    9.80
   6  10   1  144.79   18.50
  -6 -10   1  105.99   22.70
   7  10  -1   13.50    6.20
  -7 -10  -1    9.00    6.30
  -7 -10  -1    4.40    7.10
   7 -10   1   15.20    4.70
  -7 -10  -1   13.30    6.20
   7 -10   1   17.70    6.30
   7 -10   1   -6.20    7.70
  -7 -10  -1   11.10    9.70
  -7 -10  -1   15.60    8.80
   7  10  -1   10.30    6.00
   7  10  -1    9.80    5.50
  -7  10  -1   12.40    3.90
  -7 -10   1   18.20    6.30
  -7 -10   1   10.00    6.30
   7  10   1    8.00    5.40
   7  10   1    6.60    5.50
   7  10   1   10.60    8.20
  -7 -10   1    3.30    6.40
   7 -10  -1    7.90    9.00
  -7  10  -1   13.70    3.70
   7 -10  -1    5.90    3.80
   7  10   1    5.60    4.50
  -7 -10   1   17.40    8.00
  -8 -10  -1   -0.40    6.60
   8 -10   1   -6.60    7.30
   8 -10   1    3.00    4.20
  -8 -10  -1   -4.70    7.50
  -8 -10  -1    6.90    6.30
   8  10  -1    6.00    5.20
   8  10  -1   10.80    6.60
   8  10  -1    6.40    4.70
   8 -10   1    2.80    3.40
   8  10   1    6.00    4.60
   8 -10  -1   10.40    8.30
   8  10   1    1.10    3.90
  -8 -10   1    2.00    6.10
  -8 -10   1    7.30    6.10
  -8  10  -1    3.40    2.90
  -8  10  -1   11.20    3.50
   8  10   1   -0.80    6.80
  -8 -10   1    2.70    5.50
  -8 -10   1    8.90    8.50
   8 -10  -1    4.60    4.10
   9  10  -1   -5.50    3.30
   9  10  -1   -6.90    5.50
   9 -10   1    2.20    2.90
  -9 -10  -1   -6.60    6.20
   9 -10   1   -4.00   10.50
   9  10  -1    0.50    3.60
   9 -10   1   -3.00    3.00
   9 -10  -1   -8.80    9.40
   9 -10  -1   -4.40    3.50
   9  10   1   13.40    5.90
   9  10   1   -7.20    6.10
  -9 -10   1   -3.40    5.30
  -9  10  -1    4.20    3.30
  -9  10  -1   -5.90    2.90
   9 -10  -1    0.70    2.60
   9  10   1    2.60    4.10
  -9 -10   1    0.50    5.60
   9 -10  -1    0.40    3.70
 -10 -10  -1  -12.70    6.50
 -10 -10  -1   16.90    8.10
  10  10  -1   -3.90    6.80
 -10 -10   1   -4.50    6.40
  10 -10  -1    4.60    8.10
 -10 -10   1    5.50   10.80
  10 -10  -1   -6.30    3.90
  10  10   1   12.20    7.60
 -11 -10  -1    1.80   13.10
  11 -10   1   -6.10    4.70
  11 -10   1    6.10   16.90
 -11 -10   1   -4.40   13.70
  11 -10  -1    9.80    5.50
  11 -10  -1   -0.20   13.30
   0 -11   1   -6.60    4.70
   0  11   1   -0.50    1.80
   0  11   1   -6.60    6.10
   0 -11  -1   -2.70    1.30
   0  11  -1   -1.40    6.30
   0 -11  -1    1.00    4.20
   0  11  -1    1.30    2.50
   0  11   1    0.40    2.10
   0  11  -1   -1.30    2.00
   0 -11  -1   -1.70    2.10
   0  11  -1   -0.60    1.90
   0 -11   1    2.70    2.30
   0  11   1    1.80    3.10
   0 -11  -1    1.70    2.30
   0 -11   1   -0.60    1.50
   0 -11   1   -0.70    1.70
   1  11  -1  179.28   17.70
   1 -11   1  217.28   16.90
   1 -11   1  202.18   17.00
  -1 -11  -1  209.38   22.40
   1 -11   1  207.58   14.00
   1  11  -1  186.28   21.00
  -1  11   1  182.48   21.10
   1  11  -1  229.28   16.40
  -1 -11  -1  181.98   20.60
  -1  11   1  201.18   16.90
   1  11  -1  185.08   18.20
  -1 -11  -1  213.88   17.10
  -1 -11  -1  180.58   17.70
   1 -11   1  184.28   22.20
  -1 -11   1  255.87   18.60
  -1 -11   1  156.18   16.90
   1  11   1  171.68   16.20
   1  11   1  201.28   18.60
  -1  11  -1  237.28   18.20
   1 -11  -1  222.78   14.40
   1 -11  -1  194.58   16.10
  -1 -11   1  167.08   17.40
   1 -11  -1  205.78   22.40
  -1 -11   1  203.08   17.20
   1  11   1  215.68   22.20
   1 -11  -1  201.98   16.40
  -1 -11   1  171.28   20.20
   1  11   1  185.88   18.40
   2 -11   1   23.10    5.30
  -2 -11  -1   16.40    6.00
   2  11  -1   22.50    9.00
   2  11  -1   39.10    8.60
  -2  11   1   20.40    5.60
   2  11  -1   14.00    6.30
  -2 -11  -1   18.50    6.60
   2 -11   1   25.30    9.80
   2  11  -1   14.20    5.50
   2 -11   1   27.20    6.10
  -2 -11  -1   33.10   10.50
  -2 -11  -1   16.10    6.00
  -2 -11   1   28.00    7.60
   2 -11  -1   33.80   10.80
   2  11   1   18.50    8.30
   2  11   1   24.00    6.70
   2 -11  -1   30.10    6.10
   2  11   1   15.10    6.90
   2  11   1   20.30    7.10
  -2 -11   1   27.10    8.10
  -2 -11   1   19.40    7.10
   2 -11  -1   25.40    5.70
  -2 -11   1   11.70    4.70
  -2  11  -1   22.50    5.50
  -2  11  -1   26.70    6.50
  -3 -11  -1   75.09   10.40
  -3 -11  -1   52.99   12.20
   3  11  -1   55.69   11.30
  -3 -11  -1   87.19   12.50
  -3 -11  -1   69.19   14.30
   3  11  -1   74.19   14.40
   3 -11   1   75.39    8.80
   3  11  -1   81.59   15.50
   3 -11   1   82.99   17.20
   3  11  -1   57.09    9.10
  -3 -11  -1   77.59   14.10
   3 -11   1   59.79    7.10
   3 -11  -1   74.29    7.80
  -3 -11   1   95.69   13.30
   3  11   1   64.29   12.20
  -3 -11   1   51.69   10.40
   3  11   1   65.19    9.60
   3  11   1   61.59   12.30
  -3  11  -1   82.29    8.70
  -3  11  -1   84.69    9.20
   3 -11  -1   81.19   17.60
   3  11   1   69.59   14.80
  -3 -11   1   67.29    9.90
  -4  11   1    1.60    2.00
  -4  11   1   -2.70    1.60
   4  11  -1    3.60    3.40
  -4 -11  -1    5.20    5.10
   4 -11   1    2.40    1.50
   4  11  -1    1.30    3.70
   4 -11   1    0.70    1.50
  -4 -11  -1   -3.50    4.20
  -4 -11  -1   -3.20    2.00
   4  11  -1    1.00    3.30
  -4 -11  -1    6.10    5.20
  -4 -11  -1    1.40    3.10
   4  11  -1    4.10    6.40
   4 -11   1   -5.00    7.10
  -4 -11   1    2.30    5.40
   4  11   1    1.60    2.60
   4 -11  -1   -0.70    1.10
   4 -11  -1   -0.60    1.10
   4  11   1   -5.50    2.50
  -4 -11   1    2.10    5.70
  -4 -11   1    2.90    3.20
  -4  11  -1   -0.40    1.80
  -4 -11   1    1.40    4.70
  -4  11  -1   -3.50    2.20
   4  11   1    6.40    7.00
   4 -11  -1   -2.80    6.10
  -5 -11  -1    1.80    5.50
  -5 -11  -1   -0.20    5.00
   5  11  -1    9.60    8.60
  -5  11   1    0.10    1.80
   5  11  -1    2.60    2.60
  -5 -11  -1    5.70    5.00
   5 -11   1   -7.60    6.20
   5  11  -1   -0.60    4.60
   5  11  -1   -0.90    3.10
  -5 -11  -1   -5.60    4.20
  -5  11   1   -1.50    1.60
  -5 -11  -1   -2.90    2.40
   5  11   1    0.90    3.20
  -5 -11   1    5.50    5.40
  -5 -11   1    0.90    4.40
   5  11   1   -1.00    3.90
   5  11   1    4.70    6.20
  -5  11  -1    3.70    2.60
   5 -11  -1    1.80    3.20
  -5 -11   1    6.50    4.80
   5  11   1    1.80    4.50
  -5 -11   1   -0.70    3.80
  -5  11  -1   -1.80    1.80
  -5 -11   1   -7.20    3.30
   6  11  -1   50.29   11.70
   6  11  -1   59.49   14.40
  -6  11   1   53.49    5.40
  -6 -11  -1   57.19   12.60
  -6  11   1   55.89    6.00
  -6 -11  -1   64.39   17.30
  -6 -11  -1   49.00   11.10
  -6 -11  -1   58.39   13.80
   6  11  -1   54.19   13.50
  -6 -11  -1   67.79   17.70
   6  11  -1   57.39   12.90
   6 -11  -1   55.59   11.50
   6  11   1   64.59   15.50
  -6  11  -1   52.39    6.80
   6  11   1   52.49   12.70
   6 -11  -1   28.90   12.90
  -6 -11   1   50.89   20.10
  -6 -11   1   60.99   14.50
  -6 -11   1   24.70    9.80
   6  11   1   51.39   11.60
   6  11   1   58.49   15.00
  -6  11  -1   50.19    6.60
  -6 -11   1   52.99   14.40
  -6 -11   1   55.29   12.30
   7  11  -1   43.50   12.30
   7  11  -1   33.90    9.70
  -7 -11  -1   44.70   11.80
   7 -11   1    0.30    8.80
   7  11  -1   23.10    9.20
   7 -11   1   24.40    6.40
  -7 -11  -1   33.90    9.70
  -7 -11  -1   33.90   12.10
   7  11  -1   42.30   12.70
  -7 -11  -1   21.50    8.30
  -7 -11  -1   28.40   14.60
  -7 -11   1   29.50    9.70
   7 -11  -1   29.30    9.50
  -7 -11   1   10.20    8.90
  -7 -11   1   23.40    8.90
   7  11   1   30.30    8.70
  -7  11  -1   27.60    5.40
   7  11   1   17.10    8.80
  -7 -11   1   40.10   13.10
   7  11   1   31.90    9.80
   7 -11  -1    2.50   10.00
  -7  11  -1   23.20    4.80
  -8 -11  -1  -10.90    6.90
   8  11  -1    2.80    5.80
  -8 -11  -1    5.70    5.30
   8  11  -1   -3.00    3.10
   8 -11   1    6.00   10.20
  -8 -11  -1  -10.30    4.40
  -8 -11  -1   -1.90    8.20
   8 -11   1   -6.70    3.00
   8 -11   1    1.80    2.50
   8  11  -1    0.90    4.60
  -8 -11   1   -1.20    8.80
  -8  11  -1    1.80    2.70
   8  11   1   13.00   10.50
   8  11   1    0.80    5.90
  -8 -11   1   -0.50    3.20
  -8 -11   1   -7.90    7.40
  -8 -11   1    2.50   10.30
   8  11   1   13.50    5.90
  -8  11  -1   -2.80    2.60
   8 -11  -1   -6.80    7.30
   8 -11  -1   -8.00    6.40
   8  11   1    1.00    3.00
   9  11  -1    5.30    5.60
  -9 -11  -1   -2.70    7.50
   9 -11   1   -3.60    2.50
  -9 -11  -1    3.50    7.20
   9 -11   1   12.00    8.80
   9  11  -1   -2.40    4.60
   9 -11   1   -2.00    3.60
  -9 -11   1    2.50    9.20
   9  11   1   21.90   10.40
  -9 -11   1    1.70    5.00
   9 -11  -1  -10.60    9.10
   9 -11  -1    5.80    3.60
   9 -11  -1   -5.90    3.80
   9  11   1   -6.90    5.00
   9  11   1   -6.20    7.40
 -10 -11  -1  -14.50    8.60
  10  11  -1  -14.20    5.80
 -10 -11  -1  -11.90    6.50
  10 -11  -1   -2.30    3.30
  10 -11  -1    0.60    2.70
  10  11   1   -7.80    7.60
 -10 -11   1  -12.20    7.40
  10 -11  -1   10.60   11.60
 -10 -11   1    6.70    9.00
  11 -11   1   -7.50   12.30
   0  12   1   59.49   11.20
   0 -12  -1   52.69    9.80
   0  12  -1   55.59    7.80
   0  12  -1   62.89   11.20
   0 -12  -1   48.70    7.50
   0  12  -1   38.40   10.90
   0  12  -1   41.90    9.30
   0 -12   1   89.69   18.70
   0 -12  -1   44.80   12.50
   0  12   1   57.59   11.10
   0  12   1   52.69    7.90
   0 -12   1   64.79   11.20
   0 -12   1   50.39    9.80
   0 -12   1   48.30    7.50
   0 -12  -1   53.69   10.40
   0  12   1   45.30   13.20
   1  12  -1  204.38   23.20
   1  12  -1  228.68   17.60
  -1 -12  -1  222.08   23.50
   1 -12   1  205.28   14.90
   1 -12   1  207.98   17.40
  -1  12   1  187.38   20.10
   1  12  -1  196.88   19.60
  -1 -12  -1  173.38   18.40
   1 -12   1  200.08   23.50
   1  12  -1  247.98   21.10
   1 -12   1  223.28   18.80
  -1 -12  -1  228.68   23.80
  -1 -12  -1  198.48   17.60
   1  12   1  222.98   20.60
   1  12   1  223.28   23.70
  -1 -12   1  198.48   19.10
   1 -12  -1  199.58   17.00
  -1 -12   1  212.98   19.90
  -1 -12   1  205.68   18.00
  -1 -12   1  230.28   23.90
   1 -12  -1  203.08   17.50
   1 -12  -1  221.78   15.30
   1  12   1  199.08   19.10
  -1 -12   1  227.98   22.00
   1  12   1  202.28   17.80
  -1  12  -1  207.18   18.30
   1 -12  -1  202.38   23.90
   2  12  -1  272.07   24.60
   2  12  -1  285.87   24.30
   2 -12   1  282.97   28.00
   2 -12   1  257.87   20.00
  -2 -12  -1  292.17   26.90
  -2  12   1  281.97   20.60
  -2 -12  -1  295.47   24.70
   2  12  -1  281.67   26.30
  -2 -12  -1  260.57   22.40
   2  12  -1  282.37   21.00
  -2  12   1  280.67   19.60
  -2 -12  -1  254.67   23.20
   2 -12   1  241.48   18.60
   2 -12  -1  250.47   26.90
   2  12   1  275.67   21.70
  -2 -12   1  254.57   21.30
  -2  12  -1  282.07   21.00
   2  12   1  287.17   24.50
  -2 -12   1  244.98   23.20
   2 -12  -1  273.87   18.90
   2  12   1  302.77   25.50
  -2 -12   1  270.17   25.40
  -2  12  -1  303.97   20.50
   2 -12  -1  268.87   19.40
  -2 -12   1  248.38   23.10
  -2 -12   1  278.37   23.10
   2  12   1  244.48   25.40
  -3  12   1   25.40    5.60
  -3 -12  -1   38.90   10.50
   3 -12   1   31.00    6.50
  -3  12   1   25.70    7.00
   3  12  -1   20.10    7.20
   3 -12   1   21.20   11.70
  -3 -12  -1   19.70    6.50
   3  12  -1   18.10    5.70
  -3 -12  -1   16.80    8.40
   3 -12   1   27.10    5.70
   3  12  -1   35.70   12.30
   3  12  -1   26.90    8.50
  -3 -12  -1   21.70    7.70
  -3 -12  -1   20.10    7.60
   3  12   1   22.80    7.60
   3 -12  -1   25.90   11.90
   3 -12  -1   26.70    5.40
   3  12   1   27.70   10.60
  -3 -12   1   27.90    8.70
  -3  12  -1   24.30    6.00
  -3 -12   1   34.40   11.50
   3  12   1   21.80    7.90
   3  12   1   43.60    9.50
  -3  12  -1   24.20    5.90
  -3 -12   1   38.60   10.40
  -3 -12   1   36.30    8.50
  -3 -12   1   20.30    8.20
   4 -12   1  131.39   11.00
   4 -12   1  132.79   13.90
   4  12  -1  151.38   19.30
   4 -12   1  128.99   24.00
  -4 -12  -1  156.88   19.20
  -4  12   1  149.99   12.80
  -4 -12  -1  173.78   16.90
  -4 -12  -1  151.98   19.00
   4  12  -1  172.58   21.70
  -4 -12  -1  158.08   19.40
   4  12  -1  158.28   19.00
   4  12  -1  144.09   16.40
  -4 -12  -1  158.48   20.00
  -4  12   1  152.08   11.90
  -4 -12   1  146.99   16.20
   4 -12  -1  141.39   22.10
  -4 -12   1  176.28   20.60
  -4  12  -1  156.38   13.60
   4  12   1  165.88   19.30
   4 -12  -1  147.69   10.40
   4  12   1  161.28   23.90
   4  12   1  182.18   17.60
   4  12   1  156.98   19.30
  -4  12  -1  149.88   12.80
  -4 -12   1  146.79   18.70
  -4 -12   1  204.18   21.70
   4 -12  -1  149.19   10.10
  -4 -12   1  156.58   18.50
  -5 -12  -1   14.20    8.40
  -5 -12  -1   15.80    8.90
   5 -12   1   -1.40    8.50
  -5 -12  -1   26.60    8.30
  -5  12   1   21.60    4.70
   5 -12   1   23.60    3.80
  -5  12   1   23.80    5.00
  -5 -12  -1   17.90    7.80
   5  12  -1   23.50    9.70
   5  12  -1   23.10    8.70
  -5 -12  -1   19.10    7.80
   5  12  -1   18.30    6.50
   5  12  -1   21.50   11.00
  -5 -12   1   16.40    9.30
   5  12   1   13.10    6.30
  -5  12  -1   18.70    5.20
  -5  12  -1   20.60    4.40
  -5 -12   1   13.80    7.30
  -5 -12   1   14.00    7.70
  -5 -12   1   18.20    7.10
  -5 -12   1   20.20    7.20
   5 -12  -1    4.90    7.70
   5 -12  -1   14.10    6.80
   5  12   1   25.90   10.00
   5  12   1   23.00    8.10
   6 -12   1    4.00   12.00
   6 -12   1   32.40    9.10
   6  12  -1   38.60   11.50
  -6  12   1   42.20    5.20
   6  12  -1   49.40   13.60
  -6 -12  -1   33.40   12.30
  -6 -12  -1   63.79   14.90
  -6 -12  -1   34.80   10.80
  -6 -12  -1   57.29   16.70
   6  12  -1   27.90   12.60
  -6 -12  -1   40.40   10.50
   6  12  -1   36.20    9.30
  -6  12   1   45.60    5.80
  -6 -12   1   34.60   10.50
   6  12   1   52.59   15.20
  -6  12  -1   45.40    6.60
   6 -12  -1   39.60   11.10
   6  12   1   64.69   15.30
   6  12   1   25.00    7.70
  -6 -12   1   42.30   11.00
  -6  12  -1   45.90    7.40
  -6 -12   1   61.59   15.70
  -6 -12   1   39.30   12.00
   6 -12  -1   17.10   11.90
  -6 -12   1   40.80   15.00
   6  12   1   58.49   15.00
   7  12  -1    5.20    4.10
   7 -12   1    3.50    2.60
  -7 -12  -1   -3.10    5.20
   7  12  -1    5.40    4.80
  -7 -12  -1   -4.70    4.00
   7 -12   1    2.40    4.30
  -7 -12  -1    0.60    7.00
   7  12  -1  -20.70    8.70
  -7 -12  -1    1.00    4.30
   7  12  -1   -5.00    5.00
  -7  12  -1   -2.30    2.10
   7 -12  -1  -18.60    8.90
  -7 -12   1    2.10    6.60
  -7 -12   1   -1.20    6.10
   7  12   1    0.40    3.90
  -7 -12   1   -0.50    6.40
   7  12   1  -10.70    4.30
   7  12   1   -7.00    8.70
  -7 -12   1    3.20    8.40
  -7 -12   1    1.70    4.50
   7 -12  -1   -1.90    4.50
   7  12   1   -1.00    3.20
  -7  12  -1   -2.60    2.30
  -8 -12  -1   -0.90    8.20
   8 -12   1    7.20    6.40
  -8 -12  -1   -4.40    5.10
   8 -12   1   -7.20    4.20
   8  12  -1    1.50    7.20
   8  12  -1   -2.10    4.20
  -8 -12  -1    0.50    7.10
   8 -12   1    4.20    3.40
   8  12   1    2.20    4.30
  -8 -12   1   -6.40    7.00
   8  12   1   -7.70    3.50
   8 -12  -1    1.00    4.10
   8  12   1  -18.40    9.90
   8  12   1   -6.30    6.90
  -8 -12   1    3.10    5.80
  -8 -12   1    9.40    8.50
   8 -12  -1    2.10    6.50
   9  12  -1   -3.50    4.80
   9  12  -1    4.10    7.30
  -9 -12  -1    5.40    7.90
  -9 -12  -1    2.40    6.80
   9 -12   1   -2.50    3.20
   9 -12  -1    3.90    4.10
  -9 -12   1   -5.90    7.90
  -9 -12   1    3.30    7.20
   9 -12  -1    1.60    7.70
  10 -12   1    9.80   14.00
  10 -12   1    0.40    3.30
  10  12  -1   12.10    9.60
 -10 -12  -1   -4.10    9.30
 -10 -12  -1    9.80    9.70
 -10 -12   1    1.90   10.10
  10 -12  -1    2.40   12.60
  10 -12  -1    1.00    4.50
  10 -12  -1    2.20    4.00
  10  12   1   -0.60    7.90
 -10 -12   1   -8.30    9.00
  11 -12   1   22.30   15.00
  11 -12  -1   69.19   20.90
   0  13  -1   -2.30    2.50
   0 -13  -1    1.80    2.50
   0 -13  -1   -3.40    4.20
   0  13  -1    6.90    2.70
   0  13  -1   -1.60    2.20
   0  13   1    0.50    1.70
   0  13   1   -1.20    3.10
   0 -13   1    3.10    2.30
   0 -13  -1   -0.20    2.10
   0  13   1   -1.60    1.70
   0 -13   1   -1.50    2.70
   0 -13   1   -1.30    5.20
   0 -13  -1   -3.60    1.70
   0  13   1   -9.20    6.40
   0 -13   1    3.00    3.10
   1 -13   1  104.39   12.90
   1 -13   1   91.69   11.40
  -1  13   1   69.49   16.00
   1  13  -1  119.99   12.80
  -1 -13  -1  111.09   14.00
  -1 -13  -1  101.99   13.60
  -1  13   1   97.09   12.20
  -1 -13  -1   98.39   19.00
   1 -13   1  102.79   10.10
   1  13  -1  109.19   17.40
   1  13  -1   97.49   13.70
   1 -13   1  120.49   21.80
  -1  13   1   97.89   12.70
  -1 -13  -1   99.59   12.00
  -1  13  -1  115.09   13.60
   1 -13  -1  105.89   12.10
  -1  13  -1  101.59   12.10
   1  13   1  119.19   20.10
   1  13   1   98.59   13.90
  -1 -13   1  128.99   23.00
  -1 -13   1   92.99   13.10
   1  13   1   89.49   12.00
  -1 -13   1   76.29   11.60
   1  13   1  119.39   15.00
  -1 -13   1   99.49   13.20
   1 -13  -1   92.79   11.30
  -1 -13   1  105.49   12.60
   1 -13  -1  128.79   24.10
   1 -13  -1   93.59   10.00
   2  13  -1   79.49   10.40
   2  13  -1   68.09   13.40
  -2 -13  -1  106.29   19.90
  -2 -13  -1   63.79   12.70
  -2  13   1   93.99   11.40
  -2 -13  -1  111.29   14.80
   2  13  -1   68.49   13.00
  -2 -13  -1   69.09   11.30
   2 -13   1   78.29   17.10
   2  13  -1  103.39   18.50
   2 -13   1   87.09   10.40
  -2  13   1   76.59   10.10
  -2 -13   1  109.99   20.00
   2  13   1  103.89   14.80
  -2  13  -1   87.39   11.30
   2  13   1  107.39   12.90
  -2 -13   1  107.49   14.40
  -2 -13   1   61.89    9.90
  -2  13  -1   94.49   10.90
   2 -13  -1  104.59   20.40
   2  13   1  106.29   19.30
  -2 -13   1   84.79   12.40
  -2 -13   1  109.69   14.30
   2 -13  -1   98.79    8.90
   2  13   1  113.29   14.80
   2 -13  -1   79.59    9.60
  -3 -13  -1  276.77   25.80
  -3 -13  -1  291.77   27.90
  -3  13   1  277.17   19.50
   3  13  -1  342.47   34.40
   3 -13   1  269.57   20.20
   3 -13   1  272.57   19.00
  -3 -13  -1  300.97   26.30
   3  13  -1  281.57   26.30
   3  13  -1  294.77   33.10
  -3 -13  -1  306.67   24.20
  -3 -13  -1  261.77   25.90
   3  13  -1  298.57   23.40
  -3  13   1  268.37   20.80
   3  13   1  284.77   25.90
  -3 -13   1  268.87   26.00
   3 -13  -1  283.07   24.80
  -3 -13   1  315.47   27.10
  -3 -13   1  325.57   24.90
  -3 -13   1  263.57   26.00
   3 -13  -1  264.17   29.30
  -3  13  -1  299.67   20.40
  -3 -13   1  242.88   24.70
   3 -13  -1  285.77   19.40
  -3  13  -1  269.17   20.90
   3  13   1  288.17   28.40
   3  13   1  265.07   27.90
   3  13   1  315.67   24.00
  -4 -13  -1   27.30   10.40
  -4 -13  -1   16.80    6.60
  -4 -13  -1   31.10    9.90
   4 -13   1   20.60    9.90
  -4  13   1   29.70    5.90
   4  13  -1   40.10   13.40
   4  13  -1   20.30    6.90
  -4 -13  -1   24.70   10.40
  -4  13   1   24.60    5.90
   4 -13   1   31.00    5.80
  -4 -13  -1   28.60    7.30
   4 -13   1   20.00    5.30
   4  13  -1   23.50   10.60
   4  13  -1   32.00    9.80
   4  13   1   27.60   11.50
  -4 -13   1   18.30    8.50
   4  13   1   29.20    8.30
   4 -13  -1   27.30    4.50
   4 -13  -1   25.00   12.30
  -4 -13   1   26.60    7.90
  -4 -13   1   24.90    9.60
   4  13   1   27.50    8.90
  -4 -13   1   23.00    9.00
  -4  13  -1   30.00    7.00
  -4  13  -1   28.70    6.40
  -4 -13   1   23.50    8.30
   4 -13  -1   23.00    4.40
   4  13   1   16.40   11.90
  -5 -13  -1   25.00    7.80
  -5  13   1   15.30    4.10
   5 -13   1    3.00   10.10
   5  13  -1    0.60    7.90
   5 -13   1   26.30    4.30
  -5 -13  -1   30.50   10.70
  -5 -13  -1   16.20    8.70
  -5 -13  -1   32.80    9.40
   5  13  -1   23.90   13.40
  -5 -13  -1   20.20    8.30
   5  13  -1   21.10    6.80
  -5  13   1   25.60    5.80
   5  13  -1   23.30   10.80
  -5 -13   1   15.60    7.10
  -5 -13   1   22.00    9.00
   5 -13  -1   17.30    8.20
   5  13   1   22.50   12.90
  -5  13  -1   31.20    6.60
  -5  13  -1   21.40    5.70
   5  13   1   37.80   13.70
   5 -13  -1   26.00   11.30
  -5 -13   1   20.30    9.40
   5  13   1   16.60    6.50
  -5 -13   1   24.80    8.40
   5  13   1   24.50   17.50
  -5 -13   1   37.20   11.00
   6 -13   1   14.10   12.80
  -6 -13  -1   -0.80    6.30
  -6 -13  -1    4.10    4.30
  -6 -13  -1    2.90    5.20
  -6 -13  -1    1.30    6.40
   6  13  -1   11.50   10.80
  -6  13   1    1.90    2.40
  -6  13   1   -0.10    2.10
   6  13  -1   -3.80    6.50
   6  13  -1    2.00    5.90
   6  13  -1    1.80    3.10
   6 -13   1   -4.30    3.40
  -6 -13  -1    4.10    6.70
   6  13   1    2.40    3.20
   6  13   1   -6.90    4.40
  -6 -13   1    3.40    5.20
   6 -13  -1   -2.00    4.60
  -6 -13   1   13.10    9.20
  -6 -13   1   -1.60    5.90
  -6 -13   1    8.40    5.70
   6  13   1   13.70    9.90
  -6 -13   1   -3.50    6.30
   6 -13  -1  -14.90    6.80
  -6  13  -1    2.40    2.70
   6  13   1    5.60    6.40
   7 -13   1   63.39   12.80
   7  13  -1   69.39   13.90
   7 -13   1   66.39   11.00
  -7 -13  -1   77.69   18.50
  -7 -13  -1   79.79   14.90
   7  13  -1   58.49   15.50
   7  13  -1   74.49   16.50
  -7 -13  -1   58.69   15.20
  -7 -13  -1   70.99   14.00
  -7 -13  -1   85.19   21.50
   7  13  -1  101.49   15.90
   7 -13  -1   62.99   12.90
  -7 -13   1   38.30   14.40
   7  13   1   45.50   17.00
  -7 -13   1   86.69   17.10
  -7 -13   1   70.09   15.70
  -7 -13   1   58.59   13.00
   7  13   1   50.59   13.00
  -7 -13   1   77.79   19.10
  -7  13  -1   77.79    8.50
  -7  13  -1   68.69    7.80
   7  13   1   76.29   14.60
   7  13   1   76.39   18.30
   8  13  -1    4.60    5.60
  -8 -13  -1    8.70    7.80
  -8 -13  -1   13.30    7.70
   8  13  -1   14.90    6.60
   8 -13   1   17.50    8.70
  -8 -13  -1    0.00    7.60
  -8 -13  -1    0.80   12.10
   8  13  -1   24.20   12.30
   8 -13   1    9.00    6.60
   8  13  -1   17.10    8.60
  -8 -13   1    4.20    8.00
   8  13   1    9.70    7.40
  -8 -13   1    6.10   12.50
   8 -13  -1    1.00    4.50
   8  13   1   11.70    7.60
   8 -13  -1   11.30    6.10
   8  13   1    0.10   10.30
  -8 -13   1    5.10    8.50
   8  13   1   15.90    9.60
   9  13  -1  -11.90    7.90
   9 -13   1    3.60    5.90
   9 -13   1   -4.70    3.90
  -9 -13  -1   26.80   10.70
  -9 -13  -1    6.30    9.10
   9  13   1   14.00   10.40
   9 -13  -1   -8.20    8.30
   9 -13  -1    5.70    6.00
  -9 -13   1   -4.00    6.90
  -9 -13   1   -4.20    7.00
 -10 -13  -1   -1.40   10.90
 -10 -13  -1    7.60   12.40
  10 -13   1   16.70    9.90
 -10 -13   1    0.90   10.80
  10 -13  -1   -1.90    6.60
   0  14   1   27.20    7.90
   0  14   1   25.70    7.80
   0  14  -1   46.70   10.40
   0 -14   1   12.00    8.90
   0 -14  -1   31.40    7.70
   0  14   1   40.90   13.40
   0  14   1   36.20    8.00
   0 -14   1   20.20    6.40
   0 -14   1   22.40    7.50
   0 -14  -1   26.20    6.50
   0 -14  -1   35.60   13.70
   0 -14   1   35.20    8.30
   0 -14   1   27.30    7.60
   0 -14  -1   36.70    9.30
   0  14  -1   36.40    8.10
   1  14  -1   18.70   10.50
  -1  14   1   15.30    5.80
   1 -14   1   20.80    6.60
   1  14  -1    6.10    5.20
   1 -14   1   17.90   10.50
   1 -14   1   11.70    4.40
   1 -14   1    9.90    5.00
  -1 -14  -1   11.20    4.10
  -1 -14  -1   14.40    6.40
  -1 -14  -1   17.20    9.40
  -1 -14  -1   20.20    7.10
  -1  14   1   13.20    5.20
   1  14  -1   14.90    6.70
   1 -14  -1    3.20    6.60
   1 -14  -1   15.80    5.40
   1 -14  -1   11.50    4.50
   1 -14  -1   15.10    5.60
  -1 -14   1   14.50    5.50
  -1 -14   1    9.20    5.10
  -1 -14   1   12.90    6.10
  -1  14  -1    6.60    4.10
  -1  14  -1    9.30    4.90
   1  14   1   25.00   11.70
  -1 -14   1   14.40    6.40
   1  14   1    7.30    3.70
   1  14   1   10.60    5.20
   1  14   1   15.70    7.10
  -2 -14  -1   56.69   12.90
   2 -14   1   74.99    9.90
   2 -14   1   57.19   10.80
  -2 -14  -1   91.79   13.30
  -2 -14  -1   93.49   11.90
   2 -14   1   59.19   16.10
   2  14  -1   87.29   19.50
   2  14  -1   87.99   16.20
   2  14  -1   90.59   11.50
  -2  14   1   73.69    9.90
   2  14  -1   65.89   14.40
  -2  14   1   78.39   11.20
  -2 -14  -1   52.29   14.00
  -2 -14   1   66.49   14.10
   2  14   1   88.79   15.70
  -2 -14   1   94.09   22.10
   2  14   1   97.49   20.20
   2  14   1   67.79   11.00
   2 -14  -1   72.79   10.00
  -2 -14   1   76.49   11.40
   2 -14  -1   73.69    9.40
   2  14   1   69.69   14.80
  -2  14  -1   77.39   11.30
   2 -14  -1   81.19    8.40
  -2 -14   1   79.29   15.60
   2 -14  -1   79.39   18.80
  -2  14  -1   67.79    9.80
  -3 -14  -1   66.79   14.90
  -3  14   1   76.59   10.50
   3 -14   1   73.19    8.80
  -3  14   1   72.29    8.90
   3 -14   1   45.60   15.20
  -3 -14  -1   77.79   15.70
  -3 -14  -1   62.69   15.00
   3  14  -1  102.29   20.20
  -3 -14  -1   84.99   21.30
   3 -14   1   68.39    9.50
   3  14  -1   54.29   12.20
   3  14  -1   93.79   18.00
  -3 -14  -1   68.29   12.80
   3 -14  -1   72.89    8.90
   3 -14  -1   89.99   10.10
  -3  14  -1   73.39   10.70
  -3 -14   1   58.19   11.60
   3 -14  -1   86.39   20.20
   3  14   1   41.30   11.10
   3  14   1   77.99   16.30
  -3 -14   1   50.39   16.90
  -3 -14   1   89.29   19.60
  -3  14  -1   71.89    9.50
  -3 -14   1   65.19   14.80
   3  14   1   73.99   17.80
  -3 -14   1   76.09   15.90
   3  14   1   73.09   14.30
   4  14  -1    0.00    4.10
  -4  14   1   -2.70    2.50
   4  14  -1   -1.20    3.10
  -4 -14  -1    0.30    5.30
   4 -14   1    0.40    8.70
   4  14  -1    0.90    4.50
   4 -14   1    2.30    2.30
  -4 -14  -1    4.60    5.50
  -4 -14  -1   -5.40    3.10
  -4  14   1   -1.20    2.50
   4 -14   1    2.90    2.10
   4  14  -1   15.00   11.30
  -4 -14  -1    1.70    3.40
  -4 -14  -1   -2.50    4.20
  -4 -14   1    3.80    4.40
   4  14   1   -1.00    9.40
   4 -14  -1    1.80    2.30
  -4 -14   1    8.30    7.20
   4 -14  -1   -0.50    1.50
  -4 -14   1    0.40    5.60
   4  14   1    3.10    4.20
  -4 -14   1   -0.30    4.60
   4  14   1    1.50    5.30
  -4  14  -1   -3.90    2.40
   4 -14  -1   -0.90    8.40
  -4  14  -1    9.00    3.60
   4  14   1    6.20    3.90
  -4 -14   1   -0.10    5.80
  -5 -14  -1   39.50   10.20
  -5  14   1   42.00    7.50
  -5 -14  -1   53.59   14.70
   5 -14   1   40.30    5.10
  -5 -14  -1   28.50   10.90
  -5 -14  -1   33.40   11.60
   5  14  -1   46.40   16.20
   5  14  -1   52.49   14.50
   5  14  -1   28.10    7.90
  -5 -14  -1   43.20   13.10
   5  14  -1   41.70   12.10
   5 -14   1   50.29    5.60
   5  14   1   34.90    9.50
   5  14   1   35.60   14.30
   5 -14  -1   12.60   11.60
  -5 -14   1   39.10   10.70
   5  14   1   53.49   14.50
  -5  14  -1   52.49    8.90
   5  14   1   54.89   14.30
  -5 -14   1   47.80   15.40
  -5 -14   1   49.30   15.30
  -5  14  -1   41.90    8.00
   6 -14   1   33.30   12.50
  -6  14   1   33.20    5.90
  -6 -14  -1   25.50   10.60
  -6 -14  -1   29.30   11.20
   6 -14   1   19.50    6.50
  -6 -14  -1   36.80   15.50
   6  14  -1   26.10   12.60
   6  14  -1   46.40   14.90
  -6  14   1   33.40    6.00
   6  14  -1   42.20   12.20
  -6 -14  -1   42.80   10.70
   6  14  -1   27.10    8.70
  -6 -14  -1   28.10    9.60
  -6 -14   1   27.30   14.40
   6  14   1   15.10    6.10
   6  14   1   36.90   11.10
   6 -14  -1    9.50    9.00
  -6 -14   1   24.00    9.20
   6  14   1   29.10   11.20
   6  14   1    4.00   11.60
  -6  14  -1   21.90    6.40
   6 -14  -1   28.10   10.30
  -6 -14   1   31.70   13.70
  -6  14  -1   30.30    6.20
  -6 -14   1   29.70   11.00
   7  14  -1   -2.20    5.80
  -7 -14  -1    6.80    5.80
   7  14  -1   -5.10    3.10
  -7 -14  -1   -0.90    8.90
   7 -14   1   -0.70    3.90
  -7 -14  -1    6.20    7.50
  -7 -14  -1    2.00    6.10
   7  14  -1   12.30   11.20
   7  14  -1   -5.30    3.60
  -7 -14   1    4.40    8.00
  -7  14  -1    1.20    3.00
   7 -14  -1    2.30    4.80
  -7 -14   1    2.20    7.10
   7  14   1   -4.10   11.20
   7  14   1    3.80    5.30
  -7 -14   1    5.70    5.80
  -7 -14   1  -13.70    7.90
   8  14  -1    2.30   10.90
   8 -14   1   -2.60    4.00
   8 -14   1   -1.60    4.70
   8  14  -1    1.40    7.50
  -8 -14  -1  -11.30    5.60
  -8 -14  -1    4.30    7.90
   8 -14   1   15.80   10.80
  -8 -14  -1    7.30   11.00
  -8 -14  -1    5.80   10.40
   8  14  -1   19.10    6.70
   8 -14  -1    2.90    4.10
   8  14   1  -15.20   11.60
  -8 -14   1   -3.00    6.40
   8 -14  -1   15.50    7.60
   8  14   1    9.70   10.70
  -8 -14   1   -1.50    8.30
  -8 -14   1   -9.80    9.10
   8  14   1    8.00    5.80
   8 -14  -1    2.10    7.10
   9 -14   1    6.80    8.60
  -9 -14  -1   -9.20    8.40
   9 -14   1    8.10    6.40
  -9 -14  -1    1.20    8.60
   9 -14   1   -5.10    5.00
   9  14  -1   -4.90    7.80
  -9 -14   1  -10.60    7.30
   9 -14  -1   24.20   11.60
   9  14   1    8.70    9.30
   9 -14  -1   -4.90    6.10
  -9 -14   1   -8.20    7.20
   9 -14  -1    5.30    4.60
 -10 -14  -1    9.70   11.00
 -10 -14  -1  -15.60   14.00
 -10 -14   1    5.30   11.80
 -10 -14   1   -5.10   11.50
   0 -15   1   -5.00    2.20
   0  15   1   -1.20    3.30
   0  15  -1   -3.10    2.10
   0 -15  -1   -5.80    2.70
   0 -15   1   -1.20    3.10
   0 -15   1   -1.00    4.90
   0 -15   1   -3.30    3.00
   0 -15  -1    5.70    4.50
   0  15   1   -0.40    8.90
   0  15  -1    4.40    2.40
   0 -15   1    5.00    3.80
   0 -15  -1    1.20    6.60
   0  15   1    0.60    3.30
   0 -15  -1    1.20    3.20
  -1 -15  -1   43.80   10.10
   1 -15   1   15.90    9.30
   1 -15   1   24.20    6.80
   1  15  -1   43.20   14.00
  -1 -15  -1   30.10    9.10
   1 -15   1   54.79    9.90
   1  15  -1   30.10    7.90
   1  15  -1   21.90    7.90
  -1 -15  -1   40.30   13.80
  -1  15   1   31.20    8.10
  -1 -15  -1   29.50    9.20
   1  15  -1   37.90   10.20
   1 -15   1   41.00    9.90
   1 -15  -1   35.80    9.00
   1  15   1   29.60    9.00
   1  15   1   43.80   15.30
   1  15   1   28.90    8.30
  -1 -15   1   38.80   11.00
  -1 -15   1   37.90   14.90
  -1  15  -1   41.70   10.70
  -1 -15   1   19.30    7.50
  -1 -15   1   32.00    9.20
   1  15   1   40.80   10.90
   1 -15  -1   57.19   16.60
  -1 -15   1   42.70   10.10
  -1  15  -1   25.70    7.80
   1 -15  -1   31.90    8.20
   1 -15  -1   30.70    7.50
   2  15  -1  103.99   18.10
  -2  15   1  105.59   13.50
   2  15  -1  107.09   20.70
  -2 -15  -1   98.39   13.80
   2  15  -1   93.39   13.20
   2  15  -1  112.09   16.40
  -2 -15  -1   94.69   16.60
  -2 -15  -1   81.49   14.90
   2 -15   1  101.49   21.00
   2 -15   1   98.99   11.70
   2 -15   1  107.89   13.00
  -2 -15  -1  116.29   22.80
  -2 -15  -1  128.89   16.30
  -2  15   1   93.29   12.30
  -2 -15   1  105.79   15.10
   2  15   1  107.09   14.50
  -2 -15   1  114.99   14.80
  -2  15  -1  104.89   12.70
  -2 -15   1   78.59   13.30
  -2 -15   1  110.49   15.70
  -2 -15   1  112.89   22.80
  -2  15  -1  100.79   13.70
   2 -15  -1  101.39   11.70
   2 -15  -1  109.79   12.80
   2 -15  -1  128.09   25.10
   2  15   1   74.29   14.20
   2  15   1   79.49   14.50
   2  15   1  132.49   22.30
   3 -15   1  303.37   21.70
  -3 -15  -1  327.27   30.00
  -3 -15  -1  252.87   28.50
   3 -15   1  339.17   23.60
  -3 -15  -1  301.57   28.70
  -3  15   1  291.87   22.00
  -3 -15  -1  324.37   26.80
  -3 -15  -1  338.77   29.30
   3  15  -1  322.67   25.60
   3  15  -1  348.57   33.30
   3  15  -1  307.77   34.40
  -3  15   1  332.97   24.00
   3  15  -1  296.47   29.10
  -3 -15   1  311.87   31.00
  -3 -15   1  308.27   28.90
   3  15   1  298.67   34.40
   3 -15  -1  363.66   36.90
   3  15   1  320.67   29.60
  -3  15  -1  345.57   25.30
  -3 -15   1  270.87   25.50
  -3 -15   1  284.07   27.90
   3  15   1  347.27   30.50
  -3 -15   1  351.66   30.50
  -3  15  -1  288.17   22.60
   3 -15  -1  318.87   22.30
   3 -15  -1  294.57   20.90
   3  15   1  301.07   26.50
   4  15  -1  276.27   27.90
  -4  15   1  267.37   19.50
  -4 -15  -1  281.37   29.10
  -4 -15  -1  251.07   27.40
   4  15  -1  270.77   28.80
   4  15  -1  272.37   24.00
  -4  15   1  243.68   19.30
   4  15  -1  283.77   30.70
  -4 -15  -1  288.07   29.30
  -4 -15  -1  271.67   27.50
   4 -15   1  248.88   17.90
   4 -15   1  268.77   19.10
  -4 -15  -1  263.17   24.40
  -4 -15   1  260.87   27.10
  -4 -15   1  256.47   27.20
  -4 -15   1  258.37   24.70
   4  15   1  251.97   32.00
   4  15   1  287.57   28.40
  -4  15  -1  269.77   21.50
   4  15   1  300.07   29.80
   4 -15  -1  244.98   32.40
  -4 -15   1  312.47   29.50
  -4 -15   1  289.17   28.80
   4 -15  -1  246.18   16.90
  -4  15  -1  256.97   20.10
   4 -15  -1  276.67   17.80
   4  15   1  323.57   26.60
   5 -15   1   35.70    4.90
   5  15  -1   27.70   10.10
  -5 -15  -1   30.60   12.00
   5 -15   1   27.90    4.70
  -5  15   1   45.90    8.20
   5  15  -1   50.19   16.70
   5 -15   1   28.40    8.00
  -5 -15  -1   54.39   14.70
   5 -15   1    2.80   10.50
  -5 -15  -1   37.10   13.50
  -5 -15  -1   25.00    8.30
  -5 -15  -1   28.50   10.60
  -5  15   1   25.80    6.20
   5  15  -1   36.50    9.10
   5  15  -1   26.00   10.00
  -5  15  -1   34.00    7.60
   5 -15  -1   24.30   12.00
   5  15   1   28.10    8.80
  -5 -15   1   38.20   13.50
   5  15   1    9.00   12.20
  -5 -15   1   36.80   12.40
   5  15   1   22.00    9.30
  -5  15  -1   31.10    6.60
   5  15   1   20.00    9.30
  -5 -15   1   31.70   10.60
  -5 -15   1   41.60   13.20
   6 -15   1   26.30    9.60
   6 -15   1   10.50    8.60
   6  15  -1   23.40    8.40
  -6 -15  -1   45.10   14.40
   6  15  -1   31.30   10.20
   6  15  -1   35.30   13.10
  -6 -15  -1   30.40   11.20
  -6  15   1   22.70    5.00
  -6 -15  -1   19.30    7.20
  -6 -15  -1   40.40   14.10
  -6  15   1   29.50    5.50
  -6 -15  -1   40.30   14.30
   6 -15   1   30.00    8.10
   6  15  -1   21.00   10.00
   6  15   1   26.60   13.00
  -6  15  -1   28.50    6.50
  -6 -15   1   14.30    8.90
  -6 -15   1   25.60    9.90
   6 -15  -1   25.30    8.70
  -6  15  -1   16.20    5.10
   6  15   1   24.20   10.20
   6  15   1    9.80    5.10
   6 -15  -1    8.90   10.00
   6  15   1   29.10   11.30
  -6 -15   1   21.40    9.70
  -6 -15   1   15.70    8.80
  -6 -15   1   16.70   10.70
  -7 -15  -1   26.30   12.10
  -7 -15  -1   26.00   11.40
   7  15  -1   -1.30    7.20
  -7 -15  -1   28.40    8.60
   7 -15   1    5.20    7.20
   7  15  -1   12.50    6.10
   7  15  -1   11.10   12.60
   7 -15   1   17.40    6.10
   7 -15   1    8.60   10.20
  -7 -15  -1   36.10   14.40
   7  15   1   12.70   13.00
  -7  15  -1   18.30    5.40
   7  15   1   10.50   10.10
   7 -15  -1   18.10    9.00
  -7 -15   1   10.30    7.90
   7 -15  -1    2.60    8.90
   7  15   1   26.50    9.00
   7  15   1   27.20    8.80
  -7 -15   1   21.90    9.50
  -7 -15   1   25.40   12.90
  -7 -15   1   22.40   11.60
  -7  15  -1   18.50    4.40
   8 -15   1   -3.30    4.90
   8  15  -1    3.90   10.00
  -8 -15  -1  -13.30    6.60
  -8 -15  -1  -15.80    7.60
   8 -15   1   -2.70    4.90
   8 -15   1   14.50   13.30
  -8 -15  -1    1.30    7.50
   8  15  -1    7.60   12.10
   8  15  -1   29.70    8.80
   8 -15  -1    0.60    6.10
   8 -15  -1    8.30    9.60
  -8 -15   1  -15.80    8.90
   8  15   1   -7.40    7.60
   8 -15  -1    4.00    6.10
  -8 -15   1   -5.30    7.90
   8  15   1   -0.20    7.80
   8  15   1   -8.50   15.90
   9 -15   1   -2.00    5.10
   9  15  -1  -15.00    9.20
  -9 -15  -1   10.70    9.00
  -9 -15  -1  -13.70   15.70
   9 -15  -1    0.00    4.30
   9  15   1  -22.60   15.20
   9  15   1  -11.80    8.80
  -9 -15   1    6.50    9.70
  -9 -15   1   10.30   10.60
   9 -15  -1    2.30    6.60
   9 -15  -1   31.60   14.00
 -10 -15  -1    1.10   14.20
 -10 -15  -1    7.00   11.10
 -10 -15   1   11.30   14.60
 -10 -15   1    6.40   14.00
   0 -16   1   -0.50    4.00
   0 -16  -1    7.10    5.00
   0 -16   1    3.00    3.40
   0 -16   1    6.30    9.40
   0 -16  -1    5.30    3.20
   0 -16   1    7.80    5.20
   0  16   1   -2.30    4.10
   0  16  -1    3.10    4.10
   0  16  -1    4.20    3.60
   0 -16  -1   -0.20    3.00
   0  16   1    3.20    5.30
   0  16   1    7.00   11.20
   0 -16  -1   -7.20    5.00
   0 -16   1    3.50    4.70
   1  16  -1   -2.20    4.20
   1 -16   1   -4.30    3.30
  -1 -16  -1   -1.30    6.60
   1 -16   1   -0.50    2.90
  -1 -16  -1   -4.10    4.50
   1 -16   1    3.60    7.90
   1  16  -1    1.50    3.30
  -1 -16  -1   -1.20    2.50
   1 -16   1   -1.60    2.90
  -1  16   1    0.20    3.50
   1 -16   1    3.30    3.70
   1  16  -1   -4.50    2.90
  -1 -16   1    5.90    4.50
  -1 -16   1   -6.20    3.00
   1 -16  -1   -7.80    6.70
   1  16   1    0.20    5.70
  -1 -16   1   -2.20    3.80
  -1  16  -1    4.60    3.90
  -1  16  -1   -0.90    3.00
   1 -16  -1   -2.60    3.00
   1  16   1   -4.30    2.80
   1  16   1   -0.70   10.20
   1  16   1    1.90    4.00
  -1 -16   1    2.40    3.30
   1 -16  -1    6.40    2.80
   1 -16  -1    3.10    3.50
   2  16  -1  282.87   34.00
   2  16  -1  290.47   25.60
   2  16  -1  308.77   28.80
  -2 -16  -1  261.07   30.40
  -2 -16  -1  297.47   27.40
  -2 -16  -1  313.07   27.50
  -2 -16  -1  340.27   27.40
   2 -16   1  342.97   26.60
  -2  16   1  308.27   24.00
   2 -16   1  299.37   23.70
   2 -16   1  296.17   24.20
   2 -16   1  345.87   37.50
  -2 -16  -1  320.27   28.70
  -2  16   1  318.07   24.90
   2  16  -1  301.37   28.90
  -2  16  -1  237.08   30.20
  -2 -16   1  318.17   33.70
   2 -16  -1  269.77   31.40
   2 -16  -1  311.97   24.20
   2  16   1  355.06   30.70
  -2 -16   1  328.17   28.20
  -2 -16   1  268.37   25.60
  -2  16  -1  296.77   24.10
  -2 -16   1  265.47   26.90
   2 -16  -1  332.77   24.10
   2  16   1  321.57   35.70
  -2 -16   1  292.47   28.10
   2  16   1  299.07   28.70
  -3 -16  -1   -6.90    6.40
   3 -16   1    0.90    2.80
  -3  16   1    0.30    3.10
   3  16  -1   -8.60   12.30
   3  16  -1    5.40    4.10
  -3 -16  -1    0.80    4.60
   3  16  -1    7.10    6.90
  -3 -16  -1  -11.30    4.60
  -3  16   1    0.10    3.10
   3 -16   1   15.40    9.50
  -3 -16  -1    4.30    4.50
  -3 -16  -1   -4.10    2.90
   3  16  -1    2.00    5.30
   3  16   1  -10.50   10.90
  -3 -16   1   -2.90    2.70
   3  16   1   -3.10    6.40
  -3 -16   1    0.30    5.50
   3  16   1   10.30    5.30
  -3 -16   1   -2.90    6.80
  -3  16  -1   -5.60    2.80
   3 -16  -1   -4.30    2.30
   3 -16  -1    1.30    2.20
  -3  16  -1    0.20    3.00
  -3 -16   1   -1.40    4.80
   3  16   1   -2.50    6.10
  -3 -16   1    5.50    7.10
  -4 -16  -1   35.00    9.60
  -4 -16  -1   39.70   12.10
  -4  16   1   40.30    9.20
  -4 -16  -1   55.89   14.50
   4  16  -1   34.70   11.00
   4  16  -1   56.49   14.50
   4 -16   1   36.80    6.80
  -4  16   1   47.90    8.60
   4 -16   1   51.99    7.40
  -4 -16  -1   53.39   14.60
   4  16  -1   75.69   21.10
   4 -16   1   47.60   10.60
  -4 -16  -1   34.40   11.70
   4  16  -1   51.29   12.10
  -4  16  -1   39.80    9.20
  -4  16  -1   46.00    9.50
  -4 -16   1   62.49   16.30
   4 -16  -1   43.40    7.00
  -4 -16   1   47.60   12.00
  -4 -16   1   33.00   11.50
  -4 -16   1   43.50   13.30
   4  16   1   49.80   13.60
   4  16   1   37.90   16.20
   4  16   1   37.00   11.30
   4 -16  -1   37.30    6.40
  -4 -16   1   47.90   15.90
   4  16   1   45.50   11.70
   4 -16  -1   44.50   14.20
   5 -16   1    4.80    2.10
  -5 -16  -1    4.30    4.50
  -5  16   1    3.70    4.60
   5  16  -1    2.90    3.10
  -5 -16  -1    5.60    6.00
   5  16  -1    9.50    6.00
   5  16  -1   -0.80    5.60
  -5 -16  -1    2.80    7.90
   5 -16   1    6.50    9.20
   5 -16   1   11.10    2.40
  -5  16   1    3.00    3.30
   5  16  -1    4.60   12.90
  -5 -16  -1   13.40    6.80
  -5 -16  -1    6.90    9.10
   5 -16   1    3.10    5.20
   5  16   1    8.10    7.90
  -5 -16   1   -6.90    7.40
  -5 -16   1   10.50    6.00
   5  16   1   -2.40   11.50
   5  16   1    3.00    7.80
  -5 -16   1    1.10    6.20
   5  16   1    3.80    3.70
   5 -16  -1   20.20    8.40
  -5  16  -1    0.30    4.40
  -5  16  -1    8.40    5.10
  -5 -16   1    1.70    6.20
   6  16  -1    3.20   13.30
   6 -16   1    9.50    6.60
   6  16  -1   13.40    7.70
  -6 -16  -1   -3.00   10.10
  -6 -16  -1    0.20    6.70
  -6 -16  -1   14.10    9.30
  -6  16   1   14.90    5.00
  -6  16   1   13.90    5.00
  -6 -16  -1    9.40    6.90
   6 -16   1   10.60    6.30
   6  16  -1   -4.00    5.00
  -6 -16  -1   19.20   11.30
  -6 -16   1   12.80    8.10
   6 -16  -1    5.80    6.00
   6 -16  -1   10.30   10.70
  -6  16  -1   34.80    9.50
   6  16   1    9.20    8.50
   6  16   1    5.30   13.20
  -6 -16   1   24.00   11.90
   6  16   1    0.40    6.90
  -6  16  -1   11.70    4.70
  -6 -16   1   18.70   11.10
  -6 -16   1   10.80    7.80
  -6 -16   1    8.10   11.60
  -7 -16  -1   -4.00    8.40
   7  16  -1    7.40    6.40
  -7 -16  -1   -1.30   10.20
   7 -16   1    3.90    5.00
   7 -16   1   -4.30    5.20
  -7 -16  -1   -0.50    6.50
  -7 -16  -1   -5.80   11.00
   7  16  -1    6.90    8.90
   7  16  -1   17.50   13.90
   7  16  -1    4.20    5.00
   7 -16   1    1.20    7.30
  -7 -16   1   -5.90    6.00
  -7 -16   1    0.90    8.20
   7 -16  -1    8.30    7.00
  -7  16  -1   -5.60    3.10
   7  16   1   -6.00   12.70
   7  16   1   15.70    7.60
  -7  16  -1    4.10    3.80
   7  16   1   -0.70    6.40
  -7 -16   1    2.90    9.20
   7  16   1   -9.40    9.20
  -7 -16   1   -9.00    8.80
   8  16  -1   11.70    9.50
   8 -16   1   11.40    6.80
  -8 -16  -1   -2.80    8.90
   8 -16   1    5.00    7.30
   8 -16   1   13.30   11.00
  -8 -16  -1   14.80   12.00
  -8 -16  -1   11.80    8.60
   8  16  -1   15.20   12.00
   8  16  -1    2.50   12.60
  -8 -16   1   14.50   10.80
   8  16   1  -10.20   17.20
   8 -16  -1   15.50    7.20
  -8 -16   1    7.20   10.90
   8 -16  -1   33.00   15.00
  -8 -16   1    3.10   11.70
   8  16   1   31.10   13.10
   8 -16  -1   25.80    8.80
   8  16   1    6.70    8.70
   9  16  -1  -12.70   16.20
  -9 -16  -1   -5.60   10.20
  -9 -16  -1   14.80   11.50
   9 -16   1    7.50    6.90
   9  16  -1    4.60   10.70
  -9 -16  -1  -15.80    7.20
  -9 -16   1   23.40   13.40
   9 -16  -1    1.30    7.30
   9  16   1  -35.10   15.10
   9 -16  -1   -9.00    5.20
   9  16   1  -13.20   11.00
  -9 -16   1    4.50   11.40
 -10 -16  -1   -3.20   13.50
 -10 -16  -1   -0.20   24.70
 -10 -16   1   43.80   24.00
 -10 -16   1  -23.50   12.60
   0 -17  -1   -8.00    5.30
   0  17  -1   -1.60    4.20
   0 -17   1  -11.60    7.20
   0  17   1   -4.10    3.60
   0 -17  -1    0.80    3.80
   0 -17   1    4.50    5.20
   0 -17  -1    2.20    3.50
   0  17   1   11.40    4.70
   0 -17  -1    3.00    3.60
   0 -17   1    6.30    4.40
   0 -17   1   -3.40    2.20
   0 -17   1   -2.20    2.90
   1 -17   1   10.60    5.40
  -1 -17  -1   -1.30    2.90
   1 -17   1    4.40    9.90
   1 -17   1   -3.80    2.70
   1 -17   1   -2.30    2.60
   1  17  -1   -3.60    3.20
   1  17  -1   -1.70    3.20
  -1 -17  -1    0.20    5.00
  -1 -17  -1   -5.10    3.20
   1 -17   1    4.10    4.90
  -1 -17  -1    5.80    5.00
  -1  17   1    2.70    4.20
  -1 -17  -1    3.90    8.10
   1 -17  -1    0.40    3.10
   1 -17  -1    9.80    5.10
  -1  17  -1   -3.50    2.30
   1 -17  -1    5.20    4.30
   1  17   1    3.30   11.90
   1 -17  -1   -5.50    6.90
  -1 -17   1    0.90    4.70
   1  17   1   -3.80    4.00
   1  17   1    2.10    3.20
  -1 -17   1    7.60    7.30
  -1 -17   1    0.70    2.90
   1  17   1   11.90    6.20
  -1  17  -1    0.20    4.20
  -1 -17   1   -4.90    4.70
  -2  17   1   45.00   10.20
  -2 -17  -1   30.90    9.70
   2 -17   1   36.20    8.80
   2  17  -1   34.40   10.50
   2  17  -1   45.80   12.40
   2  17  -1   24.30   15.00
   2  17  -1   54.09   14.00
  -2 -17  -1   35.20   10.80
  -2 -17  -1   35.60   11.10
  -2 -17  -1   32.70   13.50
   2 -17   1   41.90   15.90
  -2  17   1   31.60    8.60
   2 -17   1   34.10    9.40
   2 -17   1   39.70    9.30
  -2 -17  -1   29.10    9.00
   2 -17  -1   15.40   11.40
   2  17   1   27.30   10.80
   2  17   1   49.80   11.80
   2  17   1   33.30    9.50
   2 -17  -1   32.30    7.50
  -2  17  -1   31.70    8.40
  -2 -17   1   48.10   16.50
  -2 -17   1   48.10   13.50
  -2 -17   1   34.50   11.70
   2  17   1   55.59   19.40
  -2 -17   1   28.30    9.70
  -2 -17   1   35.00   10.60
   2 -17  -1   37.90    8.30
   3 -17   1  163.38   17.50
  -3 -17  -1  166.18   19.40
  -3 -17  -1  184.28   23.40
   3 -17   1  145.09   31.50
   3 -17   1  165.78   16.20
  -3 -17  -1  164.88   21.10
  -3  17   1  178.88   17.90
   3  17  -1  156.38   22.20
  -3  17   1  197.78   18.00
   3  17  -1  182.28   20.40
  -3 -17  -1  219.98   24.20
  -3 -17  -1  152.48   25.00
   3  17  -1  178.58   22.80
   3 -17   1  175.78   19.60
   3  17  -1  209.98   29.60
  -3  17  -1  175.68   20.10
  -3 -17   1  172.38   24.30
   3  17   1  158.48   19.90
   3 -17  -1  189.48   15.60
   3  17   1  216.48   33.00
  -3 -17   1  168.88   21.40
  -3 -17   1  154.98   18.60
  -3 -17   1  108.29   20.20
  -3  17  -1  185.98   18.30
   3  17   1  164.68   22.40
   3 -17  -1  182.68   15.90
  -3 -17   1  172.88   22.00
   3 -17  -1  175.58   26.30
   3  17   1  156.78   22.00
   4  17  -1    7.80    7.80
   4 -17   1    1.00    2.20
   4 -17   1    0.80    4.50
  -4  17   1    0.70    3.60
  -4 -17  -1   -4.40    5.30
   4  17  -1   -2.70    3.00
   4 -17   1    4.20    3.00
   4 -17   1   -3.80    7.20
  -4  17   1    6.20    3.60
  -4 -17  -1   -3.10    3.50
  -4 -17  -1    4.90    8.30
  -4 -17  -1   -9.70    5.90
  -4 -17  -1   -0.50    5.40
   4  17  -1    7.60    7.20
   4  17  -1   -5.10   12.20
  -4 -17   1    0.00    5.00
  -4  17  -1   -4.10    3.90
  -4 -17   1   -3.90    5.90
   4 -17  -1    0.80    8.20
   4  17   1   -0.30    3.10
  -4  17  -1   -5.30    3.00
   4  17   1  -10.60   12.00
   4 -17  -1   -5.10    2.00
   4  17   1   -0.50    6.50
  -4 -17   1  -11.40    7.40
  -4 -17   1   -1.30    5.10
   4  17   1   -0.70    5.00
   5  17  -1   21.40    9.80
   5 -17   1   11.40    3.10
  -5  17   1   21.40    6.20
  -5 -17  -1   25.30   10.80
   5 -17   1   18.90    3.40
  -5 -17  -1   15.50   10.50
   5 -17   1    5.10    8.50
  -5  17   1   10.80    4.90
   5 -17   1   22.00    8.20
   5  17  -1   13.10    5.50
  -5 -17  -1   13.30    9.30
   5  17  -1   -5.70   12.90
   5  17  -1   16.20    7.90
  -5 -17  -1   10.40    7.50
  -5 -17  -1   25.80    9.00
  -5 -17   1   29.30    9.20
   5 -17  -1   35.10   13.90
   5  17   1   18.00    6.90
  -5  17  -1   10.40    4.70
   5  17   1   -2.30   14.20
  -5 -17   1    6.10    6.20
   5  17   1    8.60    8.70
  -5 -17   1    5.30   11.00
  -5 -17   1   19.10    9.50
  -5 -17   1    4.50    7.40
  -5  17  -1   13.00    4.90
   5  17   1   -0.50    6.50
  -6 -17  -1    5.20    7.60
   6  17  -1   -3.00    6.00
  -6 -17  -1   -3.30    9.00
  -6  17   1    5.60    2.80
  -6 -17  -1    1.70    4.60
   6 -17   1    1.60    4.30
   6  17  -1   -5.00    3.70
   6  17  -1   -3.40    9.80
   6 -17   1    1.60    5.40
  -6 -17  -1    5.30    4.80
   6 -17   1   -9.10   14.30
   6  17  -1  -11.80   11.80
   6  17   1    5.50    9.70
   6  17   1   -6.10   12.60
   6 -17  -1   11.80    5.10
  -6 -17   1   12.40    5.70
  -6  17  -1   -1.40    3.00
   6 -17  -1   -9.50    9.40
   6  17   1    1.60    3.60
   6  17   1   -3.60    5.50
  -6  17  -1   -3.50    3.70
  -6 -17   1   -4.70    8.40
  -6 -17   1   -3.40    6.00
   7 -17   1    2.80    4.80
   7  17  -1  -19.00   12.20
   7 -17   1    4.40    5.20
  -7 -17  -1   -3.20   10.50
   7  17  -1   -3.90    9.30
  -7 -17  -1   17.40   11.50
  -7 -17  -1    3.10    7.10
  -7 -17  -1   -3.30    5.90
  -7  17  -1    6.30    4.20
  -7 -17   1   -1.90    7.90
   7  17   1   21.80    8.80
  -7 -17   1   -0.30    6.70
   7  17   1   10.50    9.90
   7  17   1    5.40   14.50
   7 -17  -1   -7.50    5.40
  -7 -17   1   -6.40    8.80
  -7 -17   1    6.90    8.20
   7 -17  -1   -1.70    4.90
  -8 -17  -1    1.10    7.60
   8 -17   1    4.90    6.60
   8  17  -1   13.90   13.20
   8 -17   1   -1.20    6.30
  -8 -17  -1    0.70    7.50
   8  17  -1  -21.10   13.70
  -8 -17  -1    7.50   10.30
   8  17   1  -24.40   10.70
   8  17   1  -17.00   13.80
   8 -17  -1    5.00    7.90
  -8 -17   1   13.20   11.80
  -8 -17   1  -10.00    7.50
   8 -17  -1    6.20    7.00
   8  17   1   -6.10    9.20
  -8 -17   1   -5.00    9.80
  -9 -17  -1    2.40    9.70
   9 -17   1   -7.80    7.30
   9  17   1   -5.30   17.00
   9 -17  -1   12.50    6.10
  -9 -17   1   18.00   10.80
   9 -17  -1   -4.00    7.60
   0 -18  -1    3.30    5.10
   0  18   1   -5.40    3.60
   0 -18  -1   -7.60    3.80
   0  18  -1    2.00    3.80
   0 -18   1    0.90    3.60
   0 -18  -1    0.40    3.00
   0 -18   1    9.20    8.40
   0 -18   1   -2.80    5.40
   0  18  -1   -7.30    2.90
   0 -18   1    4.40    3.40
  -1 -18  -1   11.20    6.70
   1  18  -1   -3.30    4.40
  -1  18   1   -4.90    5.90
   1 -18   1    2.70    4.30
   1 -18   1    2.40    7.60
  -1 -18  -1    1.20    6.40
   1 -18   1    5.60    4.90
  -1 -18  -1    6.80    5.30
   1 -18   1    0.80    4.30
   1  18  -1    9.10    5.50
  -1 -18  -1   -3.30    6.80
  -1  18   1    5.90    4.90
  -1 -18  -1    6.90    4.60
   1 -18   1    7.00    6.00
  -1 -18   1  -10.10    5.70
  -1 -18   1    9.20    5.60
  -1 -18   1   17.00    7.30
   1  18   1    3.90    4.70
   1 -18  -1    6.20    8.60
  -1  18  -1   -6.10    6.40
   1  18   1    8.60    6.70
   1  18   1    3.70   10.10
   1 -18  -1    2.50    3.50
  -1  18  -1   -2.40    4.20
  -1 -18   1    4.00    5.40
   1 -18  -1    0.40    4.70
   1 -18  -1    4.70    3.50
   2 -18   1   12.70    6.90
   2 -18   1   24.10    7.20
   2 -18   1   12.90    6.20
  -2  18   1   25.30    7.90
  -2 -18  -1   25.20    9.60
  -2 -18  -1   23.50    8.80
  -2  18   1   21.10    7.00
   2  18  -1    4.60    7.30
   2  18  -1   16.70    7.20
  -2 -18  -1   25.60    9.10
   2  18  -1   14.60    7.90
   2 -18   1   15.80   11.00
  -2 -18  -1   14.50    9.00
  -2 -18  -1   18.40    6.40
  -2  18  -1   12.90    7.50
   2 -18  -1   13.00    5.70
  -2 -18   1   42.20   11.50
  -2 -18   1   17.20    9.90
  -2 -18   1   24.50    8.90
   2  18   1   27.50   10.40
   2  18   1   27.70   16.20
   2 -18  -1   17.70   11.60
  -2 -18   1   22.20    8.80
   2 -18  -1   25.40    6.90
   2  18   1   20.00   10.10
   2  18   1   32.10    9.80
  -2 -18   1    9.40    4.40
   3 -18   1    3.90    5.00
   3 -18   1   38.20   15.20
  -3  18   1    8.30    4.50
  -3 -18  -1   -2.90    5.20
   3  18  -1    1.30    5.40
   3  18  -1   26.30   15.80
   3  18  -1    6.70    6.50
  -3 -18  -1    0.70    5.10
  -3 -18  -1    2.40    4.00
   3 -18   1    6.10    3.10
  -3  18   1   -8.30    4.00
  -3 -18  -1   -2.90    6.00
   3  18  -1   -5.00    6.00
   3 -18   1    2.80    4.30
  -3 -18  -1   -2.00    8.20
  -3  18  -1   -1.80    3.50
   3  18   1    4.40   13.30
  -3 -18   1   14.10    9.30
   3  18   1    2.30    6.50
   3  18   1    4.90    5.50
  -3 -18   1   -3.80    5.10
   3 -18  -1    2.70    7.80
  -3 -18   1    2.10    4.20
   3  18   1    3.70    6.70
   3 -18  -1    8.20    4.20
  -3 -18   1    9.30    4.80
  -3 -18   1    7.00    6.40
  -3  18  -1    7.50    4.80
   3 -18  -1    4.50    3.50
   4 -18   1   12.00    4.10
  -4 -18  -1    0.80    4.40
   4  18  -1  -10.30    5.30
   4 -18   1    8.50    3.40
   4 -18   1   -1.70    4.70
  -4 -18  -1    2.90    6.10
   4  18  -1   -3.20    8.60
  -4 -18  -1   -5.70    5.80
   4  18  -1    7.30    4.20
  -4 -18  -1   -5.90    4.00
   4  18  -1    8.80   14.30
  -4  18   1   -6.90    4.50
  -4  18   1    6.00    5.00
   4  18   1   -6.00   12.60
  -4 -18   1    2.50    6.10
  -4  18  -1   -0.50    2.90
   4  18   1   -7.50    6.30
  -4 -18   1   11.30    6.20
  -4  18  -1   -2.20    3.50
  -4 -18   1   15.20   10.80
   4  18   1   -3.30    6.90
   4 -18  -1    5.30    3.20
   4  18   1   -5.00    4.10
  -4 -18   1    2.00    3.60
   4 -18  -1    4.00    2.90
  -4 -18   1   -5.70    6.80
  -5  18   1    4.80    4.40
  -5 -18  -1    4.60    5.60
   5  18  -1   13.80   10.60
   5  18  -1    0.90   11.50
   5 -18   1    8.20    2.90
   5 -18   1   16.00   11.70
   5  18  -1   16.10    8.10
  -5  18   1   -3.50    4.80
  -5 -18  -1    5.00    6.10
  -5 -18  -1   21.40   11.80
   5 -18   1   15.40    9.10
  -5 -18  -1   14.90    6.30
   5  18  -1    1.30    4.70
  -5 -18  -1   20.10   11.30
   5 -18   1    7.80    2.90
  -5 -18   1   10.90    9.10
  -5 -18   1   -0.70    8.00
  -5  18  -1    8.70    4.90
   5  18   1   27.90   10.70
  -5 -18   1   -7.50    8.40
  -5 -18   1    7.10    6.40
   5  18   1    1.80   23.00
  -5 -18   1   -1.60    8.10
   5  18   1   15.10    9.90
  -5  18  -1    4.90    5.80
   6 -18   1   13.60    4.90
  -6 -18  -1   -5.50    8.10
   6  18  -1   -4.90    5.00
  -6 -18  -1  -20.80    8.10
   6  18  -1  -27.20   13.00
   6  18  -1  -17.40    8.10
   6  18  -1    9.70    7.10
  -6 -18  -1   15.70    7.10
  -6  18   1   -4.80    4.10
  -6  18  -1   -0.70    4.20
   6 -18  -1   23.70   11.00
  -6 -18   1    8.00    9.10
   6 -18  -1   13.40    6.40
  -6 -18   1   -7.70    6.20
   6  18   1  -25.40   16.60
  -6 -18   1   -1.50    8.70
  -6 -18   1   -3.50    4.50
   6  18   1    8.80    5.60
   6 -18  -1   -8.80    4.60
   6  18   1    8.90    7.80
   7  18  -1   10.10   22.90
  -7 -18  -1  -16.40   11.30
   7  18  -1   -0.20    6.80
  -7 -18  -1   11.30    9.80
   7 -18   1    4.20    7.90
   7 -18   1   -6.80    4.40
  -7 -18  -1  -10.10    5.50
   7  18  -1    2.70   10.10
  -7 -18   1    1.70    8.70
   7  18   1   -8.20   11.60
   7  18   1  -23.90   14.20
  -7 -18   1   -9.40   11.00
   7 -18  -1    4.60    7.30
  -7 -18   1   -8.10    6.80
  -7  18  -1    6.50    5.10
   7  18   1    7.60    6.80
   7 -18  -1    1.50    6.50
   8 -18   1   24.20    8.90
  -8 -18  -1   13.40   11.90
   8  18  -1   21.00   13.20
  -8 -18  -1   29.10   11.70
   8  18   1   -5.60   14.80
   8  18   1    1.80   19.30
   8 -18  -1    5.30    7.30
  -8 -18   1   14.20   11.00
  -8 -18   1   27.00   12.40
   8 -18  -1   23.30    9.70
  -9 -18  -1   23.60   14.50
  -9 -18   1   50.19   15.60
   0 -19  -1   -7.30    6.20
   0  19   1   -0.30    4.80
   0 -19  -1   -1.90    3.80
   0 -19  -1    3.00    3.60
   0 -19   1   -7.20    4.80
   0 -19   1   -4.80    3.90
   0 -19   1    4.40    4.10
   0 -19  -1    3.60    3.90
   0  19  -1   -0.80    3.80
   0 -19   1   -2.50    3.10
   0  19  -1   -2.70    4.50
   0 -19   1   -4.60    4.90
   1 -19   1   26.20    7.70
  -1 -19  -1   13.70    7.80
  -1 -19  -1   29.90   10.50
  -1  19   1   10.60    5.30
  -1 -19  -1   12.70    9.50
   1  19  -1    9.70    7.30
  -1 -19  -1   12.80    6.90
   1 -19   1   10.40    5.70
   1 -19   1    3.90    5.20
   1 -19   1    4.90    7.40
  -1  19   1    4.10    5.90
  -1 -19  -1    6.20    5.70
   1  19  -1   12.50    6.10
   1 -19   1   18.50    7.50
  -1 -19   1   20.00    9.40
   1 -19  -1    9.40    6.00
  -1  19  -1   13.80    4.90
   1  19   1    9.50    6.20
  -1 -19   1   11.10    5.20
   1 -19  -1   19.10    7.10
   1  19   1    7.00    7.10
  -1  19  -1   -2.90    4.20
   1 -19  -1    4.10    3.50
   1 -19  -1   14.40    6.60
  -1 -19   1    7.90    7.50
   1 -19  -1    2.80    7.50
   1  19   1   11.90    7.50
  -1 -19   1   12.20    5.60
  -1 -19   1   18.20    9.50
   2 -19   1    5.80    5.80
  -2 -19  -1   -3.70    5.90
  -2 -19  -1   -1.00    4.70
  -2 -19  -1  -10.80    6.00
  -2  19   1   -4.90    4.60
   2  19  -1   -1.20    4.60
   2  19  -1   -5.10    5.30
  -2 -19  -1   -5.00    2.60
  -2  19   1   -4.40    3.20
   2 -19   1  -14.20    8.70
   2 -19   1    6.00    4.20
   2 -19   1    3.90    4.50
  -2 -19  -1    5.90    6.10
   2  19   1   -1.40   13.00
  -2 -19   1   -0.40    6.40
   2  19   1    5.30    6.40
  -2 -19   1    4.90    6.10
   2 -19  -1   -0.20    3.40
  -2 -19   1    5.60    9.60
   2  19   1   -0.70    5.80
  -2 -19   1   -0.20    3.90
   2 -19  -1    1.60    2.60
   2  19   1   -6.70    4.10
  -2 -19   1   -2.10    4.60
  -2  19  -1    4.80    5.50
  -3 -19  -1   35.70   10.30
   3 -19   1   14.50    8.40
  -3 -19  -1   29.60   10.00
   3 -19   1   14.20   11.60
  -3 -19  -1   35.60   13.40
  -3 -19  -1   37.10   13.30
   3  19  -1   21.80    9.00
   3 -19   1   29.50   12.10
  -3  19   1   28.00    7.10
  -3  19   1   23.80    7.50
  -3 -19  -1   26.50   11.40
   3  19  -1   28.50    9.60
   3  19  -1   26.60   10.60
   3 -19   1   25.50    6.70
  -3 -19   1   28.90   11.10
  -3 -19   1   22.90   13.40
  -3 -19   1   42.40   13.10
   3  19   1   27.60   16.60
  -3  19  -1   32.60    8.70
  -3 -19   1   21.50    8.80
   3 -19  -1   37.60    8.40
  -3  19  -1   22.90    9.40
   3  19   1   28.40   11.80
   3 -19  -1   29.90    8.30
  -3 -19   1   22.90    9.90
   3 -19  -1   25.10   13.00
   3  19   1   34.30   10.80
   3  19   1   37.60   12.20
   4 -19   1    7.90    3.30
   4  19  -1   -1.60    4.20
  -4 -19  -1   10.90    5.90
   4  19  -1   -7.60    7.00
  -4 -19  -1   -1.80    6.20
  -4  19   1    2.80    3.90
  -4 -19  -1    0.40    5.20
   4  19  -1    2.70   12.80
   4  19  -1   -2.80    7.40
   4 -19   1   -6.40    3.60
   4 -19   1   20.40   11.30
   4 -19   1    5.90    3.80
  -4 -19  -1   -6.60    8.30
  -4 -19  -1   -0.80    6.60
   4  19   1   -0.30    4.20
  -4 -19   1   10.50    6.00
  -4 -19   1   -3.00    6.40
   4 -19  -1    4.80    2.50
   4 -19  -1   -4.10    3.00
   4  19   1    0.60    9.00
   4  19   1  -13.30   13.70
   4  19   1   -9.10    4.60
   4 -19  -1    1.30    7.70
  -4 -19   1    0.80    9.50
  -4 -19   1    3.10    8.10
  -4 -19   1    5.00    7.00
   5 -19   1    8.70   12.80
  -5 -19  -1  -15.90    6.90
   5  19  -1    6.30    9.40
   5 -19   1   -1.80    2.20
  -5  19   1    5.90    5.30
   5 -19   1   -9.30    5.00
   5  19  -1   -0.10    5.70
  -5 -19  -1   -1.20    7.80
  -5 -19  -1    4.50    6.70
   5  19  -1   -6.60    8.40
   5  19  -1   12.20   14.30
   5  19   1    0.80    4.50
  -5 -19   1    4.60    7.80
  -5 -19   1  -10.50    7.60
   5 -19  -1   -7.60    5.30
  -5 -19   1    2.70    5.50
   5  19   1   17.90   14.70
  -5  19  -1   -0.80    6.20
   5  19   1   -2.50    8.70
   5  19   1   15.90    7.60
   5 -19  -1   -6.60    8.40
  -6 -19  -1    4.50   11.10
   6 -19   1   -2.80    5.90
  -6 -19  -1    5.00    9.40
   6  19  -1  -12.60    9.30
   6  19  -1   -0.60    7.80
   6  19  -1   -6.00   14.10
  -6  19   1    3.50    5.60
   6 -19   1    3.60    6.10
   6  19   1   -7.90   10.90
   6 -19  -1   -4.20    5.20
  -6 -19   1   -7.70    7.10
   6  19   1    2.30   14.60
   6  19   1    1.90    6.80
  -6  19  -1    1.30    5.40
  -6 -19   1   -3.60    5.90
  -7 -19  -1  -12.50    7.30
   7 -19   1   -6.60    4.80
   7 -19   1  -14.90    6.20
   7  19  -1   -9.90    6.10
   7  19  -1   10.80   14.70
  -7 -19  -1  -19.80   12.20
   7  19  -1    8.20   13.70
   7 -19  -1  -11.10    7.00
  -7  19  -1    3.40    4.80
  -7 -19   1  -17.60   10.60
   7  19   1    2.10   11.80
   7  19   1   -6.20   15.70
   7  19   1   15.20    8.80
  -7 -19   1   -9.20   10.20
  -7 -19   1    4.40    8.60
   7 -19  -1    2.50    7.30
  -8 -19  -1   -8.10   10.90
   8 -19   1    1.90    7.00
   8 -19   1   33.90   11.40
  -8 -19  -1  -24.10   10.40
   8  19  -1  -21.90   12.40
   8 -19  -1   14.90    9.10
  -8 -19   1    1.60   10.40
   8  19   1   -3.30   14.80
  -9 -19  -1    9.90   16.80
  -9 -19  -1  -26.20   13.80
  -9 -19   1   36.50   14.60
   0 -20   1   13.60    9.50
   0  20  -1   24.00   13.40
   0 -20   1   22.70    9.40
   0 -20   1   32.00    8.40
   0 -20   1   23.00    8.60
   0 -20  -1   37.40   10.50
   0 -20  -1   20.90    8.00
   0 -20  -1   22.70    8.00
   0  20   1   21.40    8.60
   0 -20  -1   21.80   10.90
   0  20  -1   11.30    6.90
   0 -20  -1   15.40   14.60
   1 -20   1   11.90    8.20
  -1  20   1    3.20    5.40
   1 -20   1    4.30    4.70
  -1 -20  -1   -6.10    5.20
   1 -20   1    0.20    5.20
   1  20  -1    2.30    5.00
   1 -20   1    2.00    4.00
   1  20  -1    8.00    6.90
  -1 -20  -1    0.80    4.00
   1 -20   1   -1.50    5.70
  -1 -20  -1    7.20    5.40
  -1 -20   1   -4.70    3.60
   1 -20  -1    2.40    5.60
  -1  20  -1    2.20    4.50
  -1 -20   1    1.00    7.40
  -1 -20   1   16.20    9.20
   1 -20  -1   -1.70    4.90
  -1 -20   1    2.70    5.00
   1 -20  -1   -5.90    2.40
   2 -20   1    8.80    8.10
   2 -20   1   -6.50    2.70
  -2  20   1    0.30    4.00
   2 -20   1   -1.80    3.40
  -2 -20  -1    0.50    4.60
   2  20  -1   -1.30    5.90
   2  20  -1    5.40    5.20
  -2 -20  -1    0.80    6.80
   2 -20   1   -9.70    4.40
  -2 -20  -1   -4.90    7.50
   2  20   1    5.80    5.40
   2  20   1   -3.50    7.20
  -2 -20   1   -1.80    6.10
   2 -20  -1    1.70    3.20
  -2 -20   1    5.60    6.10
   2 -20  -1   -6.80    3.00
   2  20   1    1.30    5.70
   2 -20  -1   -8.60    4.80
  -2 -20   1    6.90    7.70
   2  20   1    1.40   12.20
   2 -20  -1    4.70    6.40
  -2 -20   1    6.70    9.70
   3 -20   1    3.70    3.10
   3  20  -1   12.90    8.60
  -3 -20  -1   -1.90    5.60
   3 -20   1    3.20    2.90
   3 -20   1   -8.30    4.40
  -3  20   1    2.80    5.10
   3 -20   1   -0.20    8.30
  -3 -20  -1    8.60    6.90
   3  20  -1    4.50    5.90
   3  20   1    8.90    6.70
   3 -20  -1    3.10    5.80
   3 -20  -1    1.10    4.10
   3  20   1   11.70    8.30
   3 -20  -1    2.60    3.50
   3  20   1    2.40   13.10
  -3 -20   1   -1.40    9.20
  -3  20  -1   10.20    7.70
   3 -20  -1    9.80    8.00
   3  20   1   -1.30    4.70
  -3 -20   1   -0.60    6.30
  -3 -20   1   -8.50    5.30
  -3 -20   1   -5.20    4.10
   4 -20   1   -1.50    3.30
   4  20  -1    2.00    8.00
  -4 -20  -1    4.00    9.20
   4 -20   1   -0.90    8.20
  -4 -20  -1   21.10    6.70
   4 -20   1   -7.40   10.00
   4  20  -1    5.40    9.10
  -4 -20  -1    2.80    9.60
   4  20  -1   13.00    6.60
  -4  20   1   -0.90    4.40
   4 -20   1   10.00    3.60
   4  20   1    1.40    7.90
   4  20   1    5.30    6.00
   4 -20  -1    4.90    3.50
  -4 -20   1    4.00    8.40
  -4 -20   1   -4.00   12.20
  -4  20  -1   -1.00    6.50
  -4 -20   1    0.00    4.30
   4  20   1   -5.70   13.80
  -4 -20   1    2.10    7.20
   4 -20  -1    4.20    3.40
   4  20   1    3.60    8.80
   5 -20   1   -4.80    2.40
  -5 -20  -1   -1.00    8.20
  -5 -20  -1    3.90    7.20
   5  20  -1  -10.10    9.60
   5  20  -1   -5.30   13.30
   5  20  -1   -7.70    6.30
   5 -20   1    2.00    2.80
  -5  20   1   -8.60    4.60
  -5 -20  -1   -9.50    9.40
  -5 -20   1   -1.90    6.30
   5  20   1    3.90    4.80
  -5 -20   1   -5.70   10.80
  -5  20  -1    0.00    5.00
   5  20   1   27.10   12.50
   5  20   1    2.00    9.30
   6  20  -1   29.60   18.40
  -6 -20  -1   24.20   11.90
  -6  20   1    2.60    5.70
   6  20  -1   -3.40   11.80
  -6 -20  -1   -0.90    6.60
  -6 -20  -1    3.60   11.10
   6  20  -1   16.10    8.00
   6  20   1   25.00    7.40
  -6 -20   1   14.80    9.40
   6  20   1   20.20   13.20
  -6 -20   1   12.20   16.60
   6 -20  -1   21.40    7.10
  -7 -20  -1   -0.50   12.30
   7  20  -1   -2.20   14.30
   7 -20   1   -0.40    5.70
   7  20  -1   -8.50    7.50
  -7 -20   1   -1.10   10.60
  -7  20  -1    5.90    6.80
   7  20   1   14.70    9.70
  -8 -20  -1   27.40   14.20
   8 -20   1    7.90    6.80
  -8 -20   1   -8.00   12.70
   8 -20  -1   16.90    9.50
   0  21  -1   -2.80    5.80
   0 -21   1   -6.60    4.10
   0 -21   1   -6.80    4.80
   0 -21  -1    3.30    7.80
   0 -21  -1   -2.30    6.70
   0  21   1    0.10    4.80
   0 -21   1   -8.50    5.90
   0 -21   1   -2.70    7.10
   0 -21  -1   -7.70    3.20
   0 -21  -1   -3.40    4.00
   1 -21   1   58.99   12.90
  -1  21   1   61.89   14.10
  -1 -21  -1   57.99   16.00
   1 -21   1   61.69   13.90
  -1 -21  -1   53.49   12.70
   1  21  -1   51.69   13.90
   1 -21   1   38.90   15.70
  -1 -21  -1   46.40   13.20
  -1 -21  -1   84.69   21.00
   1 -21  -1   56.89   12.20
  -1  21  -1   66.49   15.10
  -1 -21   1   61.59   19.30
   1 -21  -1   36.00   15.30
  -1 -21   1   53.89   13.70
  -1 -21   1   59.69   13.90
   1 -21  -1   51.59   12.30
  -1 -21   1   61.29   14.60
   1  21   1   51.49   14.10
  -2 -21  -1    5.50    6.00
   2  21  -1    1.90    5.80
   2 -21   1   -0.20    3.60
  -2  21   1   -0.10    5.30
   2  21  -1   -2.10    7.00
   2 -21   1   -2.40    6.80
  -2 -21  -1   -8.60    8.40
  -2 -21  -1   -3.30    6.30
  -2 -21  -1   -9.20    5.00
   2 -21   1   -2.30    2.70
   2  21   1   -0.30    4.70
  -2 -21   1   -0.50    7.70
   2 -21  -1   -2.00    3.60
  -2 -21   1   10.00    7.60
   2  21   1  -13.00    5.10
  -2 -21   1   -7.60    9.30
   2 -21  -1    1.70    3.00
   2 -21  -1    2.90    8.60
  -2 -21   1   -0.10    4.00
   3  21  -1   17.90    6.90
   3 -21   1   30.90    9.40
   3  21  -1   13.30   10.10
   3 -21   1   27.00    7.20
  -3 -21  -1    6.60   11.50
  -3 -21  -1   23.50   11.40
  -3  21   1   20.90    8.50
  -3 -21  -1   27.10   13.00
  -3 -21  -1   18.10    8.50
   3  21   1    8.60    9.00
   3  21   1   23.20    8.70
  -3 -21   1   12.20    6.00
  -3 -21   1    6.40   11.70
   3 -21  -1   17.10    5.70
   3 -21  -1   22.10    6.90
  -3 -21   1   31.20   11.70
  -3 -21   1   21.30   13.10
  -3  21  -1   13.40    7.40
  -4 -21  -1   20.80    8.20
  -4 -21  -1   10.30    7.10
  -4  21   1    3.10    5.20
   4  21  -1    9.10    6.60
  -4 -21  -1   11.40    9.30
   4 -21   1   -0.40    3.90
  -4 -21   1    4.70    6.10
  -4 -21   1    4.30   10.30
   4  21   1    3.60   10.20
   4  21   1    2.20    5.20
   4 -21  -1   -3.80    2.70
  -4  21  -1   -1.10    6.30
   4 -21  -1   -1.50    3.50
  -5 -21  -1   27.60   10.00
  -5  21   1   20.20    8.60
  -5 -21  -1   12.30   10.70
   5  21  -1   19.50   11.90
  -5 -21  -1   15.40    9.00
   5 -21   1   19.00    4.70
   5 -21   1   10.00    4.10
   5  21  -1    6.30    7.90
  -5 -21   1   27.40   10.90
   5 -21  -1   16.40    7.40
   5  21   1    3.30    9.20
  -5 -21   1    7.70    8.60
  -5 -21   1  -12.30    9.70
  -5  21  -1   18.70    8.70
  -6 -21  -1   17.40    9.30
  -6 -21  -1   14.40   13.70
   6 -21   1    9.20    6.10
  -6  21   1   -6.20    5.90
  -6 -21   1   34.80   13.70
   6  21   1   -5.40   14.90
   6 -21  -1   29.00   10.20
  -6 -21   1    4.90    9.80
  -6  21  -1    1.90    7.40
   7 -21   1  -15.00    7.50
  -7 -21   1    2.40   11.60
  -8 -21   1    3.20   13.90
   0  22  -1    6.00    6.10
   0 -22  -1   -8.90    7.30
   0 -22   1   -6.10    7.30
   0 -22   1   -6.60    3.60
   0  22   1   -2.70    6.70
   0 -22  -1    7.20    5.10
  -1  22   1    5.40    7.60
  -1 -22  -1    4.90    6.50
   1 -22   1    8.10    8.10
  -1 -22  -1    7.30    8.30
   1  22  -1    8.20    9.40
   1 -22  -1   -3.00    8.40
   1 -22  -1   12.80    6.30
   1  22   1   12.10    9.00
  -1 -22   1    1.40    5.70
  -1 -22   1   -8.50    9.00
  -1 -22   1    3.10   10.30
  -2 -22  -1    5.80    8.60
   2 -22   1   16.70    6.80
   2  22  -1    0.70    5.00
  -2 -22  -1   -6.30    7.80
   2  22  -1   19.10    7.80
  -2  22   1    8.60    8.00
   2  22   1   11.40    9.10
   2 -22  -1   13.20    5.70
  -2 -22   1   -2.90   11.00
  -2 -22   1    1.40    9.60
  -2 -22   1   12.60   10.70
   2  22   1    4.90    5.50
   3  22  -1   -6.00    5.50
  -3  22   1   -6.20    7.30
  -3 -22  -1    1.00   10.80
   3  22  -1  -20.40   11.10
  -3 -22  -1   -3.40    6.70
   3 -22   1   -0.20    4.00
  -3 -22   1   17.10   11.40
   3  22   1    4.60   10.20
   3  22   1    7.40    7.20
   3 -22  -1   -6.30    3.00
  -3  22  -1   -3.90    7.20
  -3 -22   1   -9.90    7.60
   4  22  -1   -3.40    6.80
   4 -22   1   12.30    5.50
  -4 -22  -1  -12.20    8.10
   4  22  -1   -0.50    5.30
  -4  22   1    4.90    8.30
   4  22   1   -8.50    9.00
  -4 -22   1   -4.80   10.80
   4 -22  -1    2.50    4.30
  -4  22  -1   12.20    8.40
  -4 -22   1   -0.80    9.80
   4  22   1    7.70    5.20
  -5 -22  -1   18.80   13.60
  -5  22   1   -3.70    7.20
   5  22  -1   -4.90    9.10
   5 -22   1    0.90    3.20
  -5 -22   1   -9.20   11.10
   5  22   1   -1.80    7.50
  -5  22  -1    9.60    9.10
  -6  22   1    6.10    8.10
  -6 -22  -1  -29.10   14.60
   6  22  -1   -0.70    7.60
   6  22   1   -0.80   11.60
  -6 -22   1  -12.80   14.00
   0  23   1  -12.50    7.80
   0  23  -1    5.90    8.80
   0 -23  -1    0.80    5.40
   0 -23  -1   -0.30    8.00
   0 -23   1   -0.20    8.30
   0 -23   1   -2.20    6.80
  -1  23   1    8.60    8.90
   1 -23   1   -7.20    5.70
   1  23  -1   17.50    9.50
  -1 -23  -1    1.40   10.90
  -1 -23  -1   11.10    8.40
  -1 -23   1    5.20   10.80
   1 -23  -1    1.50    7.30
   1 -23  -1    2.90    7.40
  -1 -23   1   11.30    6.40
   1  23   1   16.80    9.10
  -1  23  -1   -8.80    8.70
  -2  23   1   -6.30    7.70
  -2 -23  -1   -6.90    6.40
   2  23  -1  -18.60    8.40
  -2 -23  -1    1.50   12.60
   2 -23   1   -1.50    5.40
   2  23  -1   12.70    4.90
  -2 -23   1  -10.80   12.00
   2  23   1    2.30   10.80
  -2 -23   1    7.50    9.40
  -3 -23  -1    0.90    9.80
   3  23  -1    5.40    7.20
   3 -23   1   17.80    6.50
   3  23  -1    8.90   12.40
  -3 -23   1    6.80   16.30
   3  23   1    7.90   16.40
  -3  23  -1    1.30    7.40
   3  23   1    1.70    6.70
   3 -23  -1   14.00    5.60
  -3 -23   1   -0.60   14.50
   4  23  -1   20.30   11.80
  -4 -23  -1  -11.10   10.40
  -4  23   1   12.90    9.40
   4  23  -1   -8.60   12.30
   4 -23   1   12.70    4.90
  -4 -23   1   25.60   11.80
   4  23   1    0.20   12.20
  -4  23  -1   16.90    8.90
   5  23  -1   14.60   10.30
  -5 -23  -1   21.30   19.00
  -5 -23   1  -10.90   13.10
   5  23   1   11.30   13.10
   6  23  -1    9.20   13.40
   6  23   1   45.60   13.10
   0  24  -1  -18.70    9.00
   0  24   1   10.70    9.00
   0 -24  -1    4.30    8.30
   0 -24   1   -2.10   10.30
   0 -24   1   35.50    8.90
  -1  24   1   21.50    9.10
   1  24  -1   -3.60   11.20
  -1  24  -1   -9.40    9.60
  -1 -24   1    7.10   12.20
   1  24   1    0.20   10.90
  -2  24   1   13.30    9.10
  -2 -24  -1   -1.00   13.10
   2  24  -1   -6.40   11.80
   2  24   1    0.00   12.60
  -2 -24   1   -2.10   14.10
   3  24  -1   -1.60   14.20
   3  24   1    9.00    6.50
   3  24   1  -14.10   12.10
   4  24  -1    2.00   12.80
   4  24   1   -6.90   12.50
   5 -24   1   -7.30    3.00
   5  24   1  -17.70   13.60
   0 -25   1   12.30   18.00
   0 -25  -1  -11.50   13.70
   1  25  -1   -5.80   14.30
  -1 -25  -1  -13.40   12.70
   1  25   1    9.60   16.90
   2  25  -1    6.90   14.60
   2  25   1  -20.70   15.00
  -2 -25   1   12.30   15.90
   3  25  -1  -18.10   13.40
   3  25  -1    0.90    9.90
   3  25   1    3.60   16.20
   4  25  -1  -16.40   14.20
   4  25   1   26.90   20.40
   1   0  -2   -1.00    7.50
  -2   0   2 1434.96   63.49
  -2   0  -2 1367.36   64.59
   2   0  -2 1446.66   63.19
   2   0   2 1502.75   64.09
  -2   0   2 1503.75   64.19
  -2   0   2 1408.56   63.39
   2   0   2 1386.56   64.29
  -2   0  -2 1469.65   64.59
   2   0  -2 1330.47   62.99
   2   0   2 1456.05   64.29
   2   0   2 1369.26   65.69
   2   0  -2 1518.75   66.89
   2   0  -2 1467.55   63.99
   3   0  -2  850.31   45.50
   3   0   2  878.21   42.80
   3   0   2  860.61   44.90
  -3   0   2  933.21   46.70
  -3   0   2  902.81   42.40
  -3   0   2  872.41   42.10
  -3   0   2  902.71   42.50
   3   0  -2  871.71   42.00
   3   0  -2  920.71   42.10
  -3   0  -2  872.41   43.30
   3   0   2  878.91   43.20
  -3   0  -2  863.01   44.50
   3   0  -2  990.30   42.30
   3   0   2  875.51   45.80
   4   0  -2  274.87   20.30
   4   0  -2  269.47   16.90
   4   0   2  257.37   18.60
   4   0   2  254.67   17.50
   4   0   2  284.47   18.20
  -4   0   2  287.87   17.80
  -4   0   2  263.27   17.10
   4   0  -2  281.97   17.30
  -4   0  -2  294.47   20.60
   4   0  -2  262.57   15.80
   4   0   2  250.37   19.20
  -4   0   2  271.57   16.50
  -4   0  -2  288.27   18.60
  -4   0   2  287.77   21.70
   5   0  -2   47.10   10.90
   5   0  -2   43.10    6.30
  -5   0   2   47.90    8.00
  -5   0  -2   37.10    7.30
   5   0   2   37.40    7.70
   5   0  -2   51.49    8.40
   5   0   2   57.49    8.30
   5   0   2   52.59    9.00
  -5   0   2   48.60    6.00
   5   0  -2   44.90    5.10
  -5   0   2   37.20    6.70
  -5   0   2   38.80   10.10
   5   0   2   41.60    9.70
   6   0  -2    0.60    2.00
   6   0  -2   -2.20    1.50
   6   0  -2    1.20    3.30
   6   0   2    0.90    1.80
  -6   0  -2    0.60    1.90
   6   0   2    1.70    2.80
   6   0   2    0.20    3.30
  -6   0  -2    1.50    1.80
   6   0   2    1.30    3.00
  -6   0   2    2.80    2.40
  -6   0   2   -3.30    2.70
  -6   0   2    0.30    2.20
   6   0  -2    0.60    1.40
  -6   0  -2   -3.50    2.70
   7   0   2   75.39   10.20
   7   0   2   72.09   10.70
   7   0  -2   82.79    6.40
   7   0  -2   80.99    9.60
   7   0   2   75.19   10.40
  -7   0  -2   93.09   11.00
  -7   0   2   74.89   10.50
  -7   0   2   92.89   10.90
   7   0   2   80.19   14.80
   7   0  -2   86.09   12.80
  -7   0  -2   93.89   11.70
  -7   0  -2   56.69   12.60
   7   0  -2   72.89    9.60
   8   0   2  225.78   19.90
  -8   0  -2  166.48   22.60
   8   0   2  221.18   22.30
   8   0  -2  199.78   21.90
   8   0  -2  243.18   19.70
   8   0  -2  227.98   18.50
  -8   0   2  216.58   20.50
   8   0   2  239.88   20.40
  -8   0   2  182.08   24.00
  -8   0  -2  237.58   19.50
  -8   0   2  211.08   18.50
  -8   0  -2  245.68   21.50
   8   0   2  232.58   21.80
   9   0  -2    7.70    5.60
   9   0   2   10.60    4.60
  -9   0   2    0.30    8.30
  -9   0   2    7.40    6.20
  -9   0  -2   -2.70    6.80
   9   0  -2    9.10    4.40
  -9   0  -2   10.10    5.70
   9   0   2    9.60    6.70
  -9   0  -2   30.40    8.00
  -9   0   2    9.90    5.30
   9   0   2    3.30    4.00
   9   0  -2    9.60    5.00
  10   0  -2   17.20    5.80
  10   0   2   13.00    6.20
 -10   0   2   -6.40    9.60
  10   0   2    8.70    6.50
 -10   0  -2   14.40    6.60
  10   0  -2   15.30    7.30
 -10   0   2   15.90    5.50
  10   0   2   19.80    6.50
  11   0  -2    2.70    4.70
 -11   0  -2    1.50    7.90
  11   0  -2    5.40    4.40
  11   0   2    0.20    4.00
  11   0   2    8.20    4.40
  12   0  -2   19.80    6.30
  -1  -1  -2  367.06   17.90
   1   1  -2  326.57   17.30
   1   1  -2  317.27   18.20
  -1   1   2  341.67   17.90
   1  -1   2  350.66   17.00
  -1   1   2  341.07   15.30
   1  -1   2  370.76   16.00
  -1  -1  -2  341.47   17.10
  -1   1   2  351.76   16.90
  -1  -1  -2  339.17   18.40
   1  -1   2  368.16   15.90
  -1   1   2  300.47   17.10
   1   1  -2  332.27   17.40
  -1   1   2  348.27   15.20
  -1  -1  -2  357.06   17.50
   1  -1   2  348.07   16.80
   1  -1  -2  321.97   17.40
   1  -1  -2  343.17   15.20
  -1   1  -2  346.17   15.70
   1  -1  -2  333.67   17.80
   1   1   2  306.87   17.40
  -1  -1   2  350.16   17.50
  -1  -1   2  382.86   18.90
   1   1   2  351.66   17.10
  -1   1  -2  339.27   15.90
  -1  -1   2  341.27   17.40
  -1   1  -2  356.06   17.10
   1   1   2  351.06   18.30
  -1  -1   2  369.06   17.90
   1  -1  -2  362.36   15.30
  -2  -1  -2  116.79    9.30
  -2   1   2  129.79   10.80
  -2   1   2  130.49    8.80
   2   1  -2  124.39    9.00
  -2  -1  -2  134.69    9.40
  -2  -1  -2  127.99   10.40
  -2   1   2  135.59    7.90
   2   1  -2  136.09    9.30
   2   1  -2  106.79    8.20
   2  -1   2  121.79    8.30
   2  -1   2  129.89    8.70
  -2  -1  -2  118.99   10.90
  -2   1   2  134.69    7.50
   2   1  -2  124.29   10.70
   2  -1   2  129.69    8.30
   2  -1  -2  128.99    8.90
   2  -1  -2  137.69   10.50
   2   1   2  128.39    9.30
  -2   1  -2  121.89    8.80
  -2  -1   2  124.09    9.00
   2   1   2  113.79    9.00
   2  -1  -2  125.49    7.20
  -2  -1   2  110.49   10.40
   2   1   2  135.09    9.70
  -2  -1   2  123.99    9.20
  -2   1  -2  117.59    8.50
   2   1   2  130.09   10.10
  -3  -1  -2   11.40    3.80
  -3   1   2    9.20    2.50
  -3   1   2    6.80    2.00
  -3   1   2    9.40    2.50
   3  -1   2    6.70    2.20
  -3  -1  -2    8.00    3.00
  -3   1   2    6.10    3.40
   3   1  -2    5.00    2.10
   3   1  -2   10.50    3.10
   3   1  -2    8.00    3.70
   3   1  -2    6.20    2.10
   3  -1   2    7.30    2.30
   3  -1   2    7.20    2.70
  -3  -1  -2    7.80    3.30
  -3  -1  -2    6.20    2.30
  -3  -1  -2    7.40    1.50
  -3   1  -2   12.70    3.80
   3   1   2    8.80    3.00
   3   1   2    7.40    2.80
  -3  -1   2    8.10    2.80
  -3   1  -2    8.50    2.60
   3  -1  -2    7.90    2.20
   3  -1  -2   14.10    6.20
   3  -1  -2    7.70    1.90
   3  -1  -2    7.70    2.40
   3   1   2   10.60    3.60
   3   1   2   10.20    3.20
  -3  -1   2    4.90    3.40
  -3  -1   2    8.80    2.80
   4   1  -2   50.19    5.40
  -4  -1  -2   46.00    6.30
  -4  -1  -2   46.80    7.80
  -4   1   2   45.50    5.20
  -4  -1  -2   50.99    7.00
  -4   1   2   47.70    5.60
   4  -1   2   50.89    6.90
   4  -1   2   44.90    5.80
   4   1  -2   52.49   10.00
  -4   1   2   34.20    7.90
  -4   1   2   45.70    5.50
  -4  -1  -2   46.10    4.00
   4   1  -2   44.70    6.10
   4  -1   2   39.30    7.80
   4  -1   2   45.60    6.10
   4   1  -2   48.60    6.50
   4  -1  -2   51.19    5.50
  -4   1  -2   48.90    8.00
   4  -1  -2   47.50    7.90
   4  -1  -2   51.19    5.50
  -4   1  -2   46.90    5.80
  -4   1  -2   56.19    6.70
  -4  -1   2   52.69    7.10
   4   1   2   52.49    7.10
   4   1   2   51.99    7.60
  -4  -1   2   61.19    9.70
  -4  -1   2   53.19    6.10
   4   1   2   49.10    7.00
   4   1   2   46.70    6.60
   4  -1  -2   49.40    5.40
   5   1  -2   52.59    7.70
  -5   1   2   47.30    6.80
   5   1  -2   50.39   10.90
  -5   1   2   40.80    9.30
  -5  -1  -2   50.69    4.10
   5   1  -2   59.49    7.80
  -5  -1  -2   55.39    7.70
  -5   1   2   52.39    6.50
  -5  -1  -2   55.89   11.20
  -5   1   2   55.49    6.10
   5  -1   2   52.29   10.20
   5  -1   2   56.59    7.10
   5  -1   2   60.39    8.30
   5   1  -2   47.40    5.30
   5  -1   2   61.29   11.90
  -5  -1  -2   56.29    9.40
  -5  -1   2   52.69    7.80
   5  -1  -2   59.89    9.10
  -5   1  -2   56.99    7.10
   5  -1  -2   50.09    6.20
   5   1   2   44.10    9.60
   5  -1  -2   50.39    6.20
   5   1   2   45.80    8.30
  -5  -1   2   41.20    9.80
   5   1   2   56.49    8.20
  -5   1  -2   67.19    9.70
  -5  -1   2   48.90    7.50
   5   1   2   52.69    7.80
   5  -1  -2   46.90    5.40
  -5   1  -2   55.09    7.60
  -5  -1   2   47.00    8.70
  -6   1   2  168.48   19.10
  -6   1   2  181.58   15.20
   6  -1   2  163.18   14.50
   6  -1   2  165.38   14.60
  -6  -1  -2  160.18   18.30
  -6   1   2  175.88   12.60
   6  -1   2  168.38   16.30
  -6   1   2  185.58   14.30
   6   1  -2  166.38   14.70
   6   1  -2  163.88   15.00
   6   1  -2  155.78   17.50
  -6  -1  -2  181.98   18.60
  -6  -1  -2  183.48   16.90
   6   1  -2  167.98   11.40
   6  -1   2  177.58   17.60
  -6   1  -2  189.78   15.30
   6   1   2  194.08   16.80
   6  -1  -2  184.28   18.10
  -6  -1   2  194.98   13.80
   6  -1  -2  189.38   14.10
  -6  -1   2  178.18   20.10
   6   1   2  184.58   17.20
  -6   1  -2  182.38   15.80
   6   1   2  186.48   17.40
   6   1   2  169.98   15.80
  -6   1  -2  185.88   18.90
   6  -1  -2  193.68   14.40
  -6  -1   2  195.68   15.90
  -6  -1   2  186.38   16.60
   6  -1  -2  187.28   12.00
   7   1  -2   24.40    9.10
  -7   1   2   29.80    4.70
   7  -1   2   24.80    7.60
  -7  -1  -2   16.80    8.30
  -7  -1  -2   26.10    7.70
   7  -1   2   33.20    7.30
  -7   1   2   26.70    9.30
   7   1  -2   26.80    3.90
   7   1  -2   26.80    7.20
   7  -1   2   26.10    6.70
  -7   1   2   32.40    7.10
  -7   1   2   37.70    8.00
   7  -1   2   35.50   10.30
   7   1  -2   29.20    7.10
   7   1   2   37.00    8.50
   7   1   2   33.90    9.00
  -7  -1   2   36.70    9.30
  -7  -1   2   34.30    7.80
  -7  -1   2   14.20    6.20
  -7   1  -2   30.70    8.20
   7  -1  -2   28.60    8.60
   7   1   2   25.20    6.50
   7  -1  -2   38.40    7.20
  -7   1  -2   36.90    8.00
   7  -1  -2   23.00    7.70
   7   1   2   32.00    8.60
  -7  -1   2   25.50    5.40
  -7   1  -2   16.60    6.80
   7  -1  -2   31.60    3.80
  -8   1   2    3.70    4.00
   8   1  -2    4.90    3.20
   8  -1   2   -2.60    5.90
   8  -1   2   -2.10    2.70
  -8  -1  -2   -3.00    4.00
  -8  -1  -2    5.80    6.40
   8  -1   2    7.90    4.50
   8  -1   2    3.40    3.40
  -8   1   2    5.00    5.80
   8   1  -2    0.70    4.20
   8   1  -2   -0.30    3.30
  -8  -1   2    1.20    3.30
  -8   1  -2    2.00    2.80
  -8  -1   2   -5.80    4.10
  -8   1  -2    0.40    4.00
   8   1   2   -1.60    3.00
  -8  -1   2    0.50    6.30
   8  -1  -2    5.40    3.20
   8  -1  -2    1.90    2.30
   8  -1  -2    1.00    3.70
  -8   1  -2    6.10    7.00
   8   1   2    0.10    3.90
   8   1   2    1.20    3.50
  -9  -1  -2   29.10    9.00
   9   1  -2   34.70    8.60
   9   1  -2   34.20   10.80
   9  -1   2   35.90    8.40
  -9   1   2   11.80   10.60
   9  -1   2   45.30   11.50
  -9   1   2   39.70   11.20
   9  -1   2   38.70    9.40
  -9  -1  -2   12.90    9.40
  -9  -1  -2   46.60   11.80
  -9   1   2   47.20    9.50
   9   1  -2   37.10   10.30
   9  -1  -2   41.50    7.70
  -9  -1   2   26.50   12.80
  -9   1  -2   38.60    9.40
  -9   1  -2   36.30    9.70
  -9   1  -2   15.80    8.10
   9  -1  -2   41.70   12.20
  -9  -1   2   32.20    8.40
   9   1   2   35.90    9.40
   9   1   2   50.09   12.00
   9   1   2   42.80   10.30
  -9  -1   2   34.10   10.30
  10  -1   2   10.10    3.70
 -10  -1  -2   -6.40    7.80
 -10   1   2   -7.70    3.30
 -10  -1  -2   -3.10    4.40
  10  -1   2   15.00    5.70
  10  -1   2    4.70    3.60
  10   1  -2    6.40    5.50
  10   1  -2    3.00    3.80
 -10   1  -2    0.10    9.50
  10   1   2    4.30    6.60
 -10  -1   2   -3.40   10.70
  10  -1  -2    1.90    3.90
  10   1   2   -0.90    3.80
  10   1   2    1.40    3.40
 -10  -1   2    2.60    3.60
 -11   1   2   -7.80   12.60
  11   1  -2    0.10    5.10
  11  -1   2    4.70   12.30
 -11   1   2    9.00    5.20
 -11  -1  -2   10.40    7.20
 -11   1  -2  -20.40   11.50
  11   1   2    3.00    5.30
  11   1   2    7.50    5.80
  11  -1  -2    5.40    4.50
  11  -1  -2   -1.60    3.10
 -11   1  -2    4.10    6.00
 -11  -1   2    1.00    5.50
  12  -1  -2    6.00    4.00
   0   2   2  277.67   13.90
   0  -2   2  266.67   14.30
   0  -2  -2  264.17   13.90
   0  -2  -2  266.67   13.80
   0   2   2  281.17   15.70
   0  -2   2  280.47   13.70
   0  -2  -2  248.58   15.20
   0   2  -2  311.37   14.50
   0  -2  -2  268.77   14.30
   0   2  -2  291.97   14.30
   0  -2   2  264.67   14.30
   0  -2   2  325.87   14.60
  -1  -2  -2 1790.02   79.59
   1  -2   2 1747.83   76.59
  -1  -2  -2 1924.51   78.39
   1  -2   2 1804.32   77.19
  -1  -2  -2 1904.81   78.89
  -1  -2  -2 1661.13   78.49
   1   2  -2 1718.43   78.59
   1   2  -2 1808.02   79.29
  -1   2   2 1769.92   78.29
  -1   2   2 1769.22   78.69
   1   2  -2 1672.83   77.79
   1  -2   2 1786.52   77.09
   1   2  -2 1686.93   78.69
  -1  -2   2 1648.14   78.59
  -1   2  -2 1812.82   77.29
   1   2   2 1781.02   78.69
  -1  -2   2 1944.31   78.69
  -1  -2   2 2033.10   80.09
  -1  -2   2 1802.82   78.79
   1   2   2 1835.82   79.59
   1  -2  -2 1775.22   78.39
   1   2   2 1745.33   77.89
   1   2   2 1684.03   78.59
   2   2  -2   98.09    8.40
   2   2  -2   85.49    7.00
  -2   2   2   95.49    7.30
  -2   2   2   85.39    8.40
  -2  -2  -2   96.89    8.50
   2  -2   2   95.59    6.60
  -2  -2  -2   99.89    8.50
  -2  -2  -2   94.59    9.00
   2   2  -2   94.29    9.10
   2  -2   2  100.79    6.80
   2   2  -2   98.29    8.30
  -2   2   2   92.49    5.00
   2  -2   2   92.09    6.80
  -2  -2  -2   88.99    8.20
  -2   2   2   90.29    5.60
   2  -2   2   91.29    5.40
   2   2   2   95.89    8.70
   2  -2  -2   91.29    8.50
  -2   2  -2   99.09    6.90
  -2   2  -2  100.19    7.10
  -2  -2   2   87.39    7.50
   2   2   2   89.49    8.00
  -2   2  -2   96.19    7.00
  -2  -2   2   89.29    8.20
   2  -2  -2   90.79    7.40
   2  -2  -2   90.09    8.20
   2   2   2  100.29    8.50
   2   2   2   87.39    8.20
  -2  -2   2  107.19    8.70
  -2  -2   2   98.59    9.60
   3  -2   2  516.15   25.40
  -3  -2  -2  527.55   29.80
   3  -2   2  497.55   25.70
  -3   2   2  492.95   28.80
  -3   2   2  528.55   23.90
   3   2  -2  486.15   27.80
  -3  -2  -2  525.55   28.30
   3   2  -2  483.35   27.60
   3  -2   2  507.25   26.50
  -3   2   2  488.45   24.10
   3  -2   2  525.15   23.10
   3  -2   2  503.45   22.50
   3   2  -2  513.15   25.80
  -3  -2  -2  512.25   24.00
  -3  -2  -2  468.15   28.00
  -3  -2  -2  493.95   28.70
  -3   2   2  509.95   25.80
   3   2  -2  502.25   29.80
   3  -2  -2  498.25   23.30
   3  -2  -2  485.35   23.30
   3  -2  -2  606.94   32.70
  -3  -2   2  475.65   27.90
  -3   2  -2  529.65   26.40
   3   2   2  520.25   28.40
   3  -2  -2  534.95   26.60
   3   2   2  503.35   28.40
  -3   2  -2  500.35   28.10
  -3  -2   2  495.45   28.10
  -3  -2   2  503.05   26.90
   3   2   2  518.95   28.50
  -3   2  -2  498.85   25.50
   3   2   2  459.15   27.80
  -3  -2   2  504.15   30.70
  -4  -2  -2   10.00    3.60
  -4   2   2   10.30    3.00
  -4  -2  -2   11.10    4.20
  -4   2   2   12.20    4.60
   4   2  -2    4.00    2.60
   4   2  -2    5.40    1.90
   4  -2   2   14.50    3.20
  -4  -2  -2    8.30    4.50
   4   2  -2    9.10    3.70
   4  -2   2    8.50    3.50
  -4   2   2    7.80    2.20
  -4  -2  -2    4.10    2.80
   4   2  -2    5.20    3.70
  -4   2   2    8.70    2.70
   4  -2   2    9.60    3.20
   4  -2   2    7.00    0.90
  -4  -2  -2    8.20    2.10
  -4  -2   2    6.10    3.00
   4  -2  -2    7.70    2.10
  -4   2  -2    7.10    2.70
  -4   2  -2    4.60    3.10
   4   2   2    7.10    2.90
   4   2   2    8.80    3.90
   4   2   2    9.80    4.00
  -4   2  -2    9.50    3.00
   4  -2  -2   10.50    2.90
   4  -2  -2   12.20    2.60
   4  -2  -2   13.00    5.30
  -4  -2   2    7.10    3.70
  -4  -2   2    7.80    3.10
  -4  -2   2    4.70    2.40
   4   2   2    6.50    2.60
  -5  -2  -2   23.10    6.30
  -5   2   2   23.80    4.60
   5  -2   2   23.80    5.20
   5   2  -2   21.00    3.90
  -5   2   2   17.40    3.90
   5   2  -2   26.70    6.10
   5   2  -2   16.40    4.80
  -5  -2  -2   15.50    6.80
   5  -2   2   26.30    6.40
  -5  -2  -2   17.90    3.60
  -5   2   2   19.30    4.10
  -5  -2  -2   27.40    7.00
   5   2  -2   28.90    8.50
  -5   2   2   18.30    7.20
   5  -2   2   22.70    7.30
   5  -2   2   18.90    6.40
   5  -2  -2   23.00    4.10
   5   2   2   17.80    5.50
  -5   2  -2   19.20    4.60
   5  -2  -2   15.50    3.60
  -5  -2   2   17.10    5.10
   5  -2  -2   21.30    4.30
  -5  -2   2   19.70    4.80
   5  -2  -2   22.60    6.50
   5   2   2   25.60    7.30
  -5   2  -2   18.20    5.30
  -5  -2   2   16.60    7.10
   5   2   2   24.00    6.10
  -5  -2   2   20.60    5.00
  -5   2  -2   25.10    5.70
   5   2   2   24.90    6.90
   6   2  -2    5.70    4.00
  -6   2   2    7.70    3.90
  -6   2   2    2.30    4.30
  -6   2   2    6.80    5.30
   6  -2   2    7.80    3.30
   6   2  -2    7.10    4.00
   6  -2   2   12.40    5.70
  -6  -2  -2   16.00    5.30
  -6  -2  -2    0.70    4.90
  -6  -2  -2    9.40    2.70
   6   2  -2   12.70    2.90
   6   2  -2   12.20    4.10
   6  -2   2    8.10    3.60
  -6  -2  -2    7.20    4.20
   6  -2   2    9.00    4.00
  -6  -2   2    7.30    6.20
   6   2   2    6.00    4.60
   6   2   2    7.70    4.30
   6   2   2    9.60    4.10
  -6  -2   2    7.50    4.60
  -6   2  -2   13.90    4.80
  -6  -2   2    6.60    3.10
   6  -2  -2    7.90    3.30
   6  -2  -2    9.40    4.70
   6   2   2    8.50    4.40
   6  -2  -2   10.00    3.00
  -6   2  -2   10.50    4.50
  -6   2  -2    4.50    4.70
  -7  -2  -2  199.58   18.40
   7  -2   2  179.28   15.60
  -7  -2  -2  186.28   19.00
  -7   2   2  189.58   16.10
   7   2  -2  188.28   17.30
   7  -2   2  190.98   17.70
   7   2  -2  193.68   17.70
   7  -2   2  182.68   19.80
  -7  -2  -2  184.78   21.50
   7  -2   2  180.68   15.30
   7   2  -2  177.18   20.00
  -7   2   2  206.98   15.60
  -7   2  -2  206.88   16.70
   7  -2  -2  201.18   14.70
   7   2   2  192.88   18.70
  -7   2  -2  192.08   16.80
  -7   2  -2  134.49   18.50
   7   2   2  194.28   18.40
   7   2   2  209.48   22.60
   7  -2  -2  183.78   13.90
  -7  -2   2  182.48   18.60
   7  -2  -2  170.38   18.90
  -7  -2   2  174.28   22.10
   7  -2  -2  184.58   11.80
   7   2   2  187.08   18.10
  -7  -2   2  194.68   14.90
  -8  -2  -2   -1.30    5.80
  -8  -2  -2   -4.70    2.20
  -8   2   2   -6.10    2.90
   8   2  -2    1.80    4.10
   8  -2   2    2.40    2.60
  -8   2   2    2.00    7.00
   8   2  -2    1.50    2.90
  -8  -2  -2    2.30    4.30
   8   2  -2    5.40    4.30
   8  -2   2    6.70    4.40
   8  -2   2   -1.30    2.30
  -8   2   2   -2.10    2.30
  -8   2  -2   -4.30    5.10
  -8   2  -2   -4.50    2.80
   8   2   2    1.70    3.00
  -8  -2   2    1.70    2.60
   8   2   2    3.00    4.40
  -8  -2   2    0.80    4.00
   8  -2  -2    1.70    1.10
   8   2   2   -3.30    2.60
  -8  -2   2    6.70    6.70
  -8   2  -2    4.50    3.30
   8  -2  -2    1.10    1.80
   8  -2  -2   -3.00    1.80
  -9  -2  -2   10.10    8.70
   9   2  -2   17.60    6.20
   9   2  -2   19.20    6.00
  -9  -2  -2   12.20    8.20
   9  -2   2   12.60    4.90
   9  -2   2   19.10    5.70
  -9  -2  -2   11.40    7.60
   9  -2   2    6.40    4.30
  -9   2   2   27.30    6.60
  -9   2   2    2.20    7.60
  -9   2   2   24.50    7.70
   9   2  -2   15.20    6.70
  -9   2  -2    4.20    7.10
  -9  -2   2   21.50    7.90
  -9  -2   2    4.70    6.20
   9  -2  -2   15.50    7.20
   9   2   2   17.70    5.60
   9  -2  -2   12.50    4.40
   9   2   2   13.40    3.80
  -9  -2   2   14.40    9.90
  -9  -2   2    6.80    3.20
  -9   2  -2    9.60    5.70
  -9   2  -2   13.90    6.60
   9   2   2   12.50    6.80
  10  -2   2   10.70    6.00
 -10  -2  -2   -8.20    7.80
  10   2  -2   12.20    5.70
  10  -2   2   10.10    4.70
  10  -2   2   10.50    3.90
  10  -2   2    4.60    8.00
 -10   2   2   10.60    4.10
  10   2  -2   -1.40    4.80
  10   2  -2    3.70    4.30
 -10   2   2   -3.90    8.80
  10  -2  -2    5.70    3.20
  10  -2  -2    7.60    3.50
 -10  -2   2   11.00    8.10
 -10  -2   2    4.20    5.30
 -10   2  -2    9.00    4.80
 -10   2  -2    3.40   10.10
  10  -2  -2   10.90    4.40
  10   2   2   13.40    5.20
  10   2   2    0.80    4.90
 -11   2   2    4.70    5.00
 -11   2   2   -3.50    9.70
  11  -2   2    5.00    4.60
  11  -2   2   -4.10    4.10
  11   2  -2   -3.30    4.70
  11   2   2    0.10    5.50
  11   2   2    3.10    6.20
  11  -2  -2   -7.70    3.80
 -11   2  -2  -14.20   11.60
 -11   2  -2   -7.30    4.40
  11  -2  -2   -2.50    2.80
 -11  -2   2   -3.60    5.90
  11  -2  -2    3.00    3.10
  12  -2   2   -8.20    4.10
   0  -3   2    0.10    1.20
   0  -3  -2   -0.90    0.70
   0   3   2    1.30    2.20
   0   3  -2    0.20    1.00
   0  -3  -2    0.30    1.00
   0  -3  -2    0.30    0.60
   0  -3  -2    1.20    2.20
   0  -3   2    0.00    1.10
   0   3  -2    0.30    0.90
   0   3  -2   -0.30    0.60
   0   3   2    0.20    0.90
   0  -3   2   -0.40    1.10
   0  -3   2    0.80    0.80
   0   3  -2    0.90    1.00
   1  -3   2  289.77   14.50
   1   3  -2  277.27   16.50
   1  -3   2  278.77   14.60
  -1   3   2  265.47   17.00
   1   3  -2  239.48   15.70
  -1  -3  -2  248.18   15.80
   1   3  -2  274.07   16.40
  -1  -3  -2  265.87   16.70
  -1   3   2  284.57   13.30
   1  -3   2  310.67   14.80
  -1  -3  -2  269.57   17.00
  -1   3   2  291.77   13.40
  -1  -3  -2  271.37   16.20
  -1  -3   2  241.38   16.00
  -1   3  -2  284.47   15.00
   1  -3  -2  285.27   12.90
   1   3   2  301.17   16.70
  -1  -3   2  286.87   16.10
   1  -3  -2  285.17   13.00
  -1  -3   2  285.57   16.50
   1   3   2  287.47   17.30
  -1  -3   2  225.68   15.00
   1   3   2  272.57   16.30
   2   3  -2  187.88   13.90
  -2  -3  -2  212.28   14.50
  -2  -3  -2  229.98   14.80
   2  -3   2  206.38   11.50
   2  -3   2  211.78   11.60
  -2  -3  -2  208.58   14.70
   2   3  -2  207.58   14.40
  -2  -3  -2  234.98   14.80
   2   3  -2  184.38   12.20
   2   3   2  218.88   14.60
  -2  -3   2  243.98   15.90
  -2  -3   2  196.28   14.10
   2   3   2  207.18   15.50
  -2   3  -2  199.98   11.70
   2   3   2  198.38   14.20
  -2  -3   2  172.18   14.50
   2  -3  -2  213.08   13.70
   2  -3  -2  197.08   13.00
  -2   3  -2  197.68   11.90
   2  -3  -2  189.48   13.90
  -2  -3   2  191.48   14.20
  -3  -3  -2   11.80    2.60
  -3   3   2   11.60    2.00
   3  -3   2   16.20    3.70
   3   3  -2   12.50    4.20
  -3  -3  -2    6.90    3.20
   3  -3   2   12.80    2.70
   3   3  -2   12.40    2.90
   3   3  -2    8.00    3.10
  -3  -3  -2    7.50    3.60
   3  -3   2   15.60    3.00
  -3  -3  -2   10.90    3.80
   3   3  -2    8.40    3.50
  -3  -3  -2    9.60    4.20
  -3   3   2    6.90    3.00
  -3   3   2   14.10    1.90
  -3   3  -2    9.20    3.30
  -3  -3   2    8.60    4.40
  -3  -3   2   10.70    3.30
   3   3   2    9.90    3.50
   3  -3  -2   12.50    3.90
  -3   3  -2   10.40    2.80
   3   3   2    9.00    3.50
   3  -3  -2   11.50    3.30
  -3   3  -2    6.70    2.40
   3   3   2   10.90    3.70
   3  -3  -2   15.20    4.90
  -3  -3   2   17.70    4.80
   3   3   2   13.10    4.20
  -3  -3   2   10.70    3.80
  -4   3   2   -2.60    2.10
   4  -3   2    0.30    1.10
   4   3  -2    5.20    2.60
  -4   3   2    2.40    1.20
  -4  -3  -2    1.20    2.00
   4   3  -2    0.20    0.90
  -4  -3  -2    1.40    2.30
  -4  -3  -2    1.60    3.00
   4  -3   2    3.50    1.80
  -4   3   2    0.40    0.90
   4  -3   2    3.00    2.50
  -4  -3  -2    3.70    1.80
  -4  -3  -2    0.90    2.30
   4  -3   2    1.80    1.80
   4   3  -2    1.70    2.80
   4   3  -2   -0.10    1.20
  -4  -3   2    1.40    2.00
  -4  -3   2    1.20    2.40
  -4   3  -2    0.60    1.70
  -4   3  -2    1.30    1.40
  -4  -3   2    5.40    3.40
   4  -3  -2    3.70    2.10
  -4   3  -2   -0.80    2.20
   4   3   2    0.50    1.40
   4  -3  -2    2.20    1.10
   4   3   2    2.10    2.00
   4  -3  -2    0.00    2.60
   4   3   2    1.90    3.70
  -4  -3   2    0.90    1.90
   4   3   2    3.10    2.60
   5  -3   2  203.58   18.60
  -5   3   2  207.38   13.50
   5  -3   2  218.98   11.50
   5   3  -2  237.68   20.60
   5  -3   2  244.38   15.40
  -5  -3  -2  210.38   17.90
  -5  -3  -2  215.28   18.30
   5  -3   2  215.18   10.70
   5   3  -2  238.28   18.80
  -5  -3  -2  225.08   14.60
  -5   3   2  228.58   14.50
   5  -3   2  216.18   16.70
  -5  -3  -2  242.58   21.10
   5   3  -2  205.18   17.30
  -5  -3  -2  247.38   19.80
   5  -3  -2  210.88   12.70
  -5   3  -2  236.48   16.10
   5   3   2  218.58   17.90
   5   3   2  233.18   19.00
  -5  -3   2  243.18   19.00
   5  -3  -2  222.98   18.50
  -5  -3   2  217.98   21.50
  -5   3  -2  219.68   18.30
  -5  -3   2  212.08   18.50
   5  -3  -2  226.88   15.40
  -5   3  -2  225.98   15.30
   5  -3  -2  233.68   12.90
   5   3   2  228.88   18.20
  -5  -3   2  219.08   16.40
   6  -3   2   52.59    7.90
  -6  -3  -2   42.50    9.70
   6  -3   2   44.20    6.30
   6   3  -2   43.70    9.30
  -6   3   2   43.30    5.60
  -6  -3  -2   60.79   10.80
  -6  -3  -2   41.50    5.70
   6   3  -2   51.39   10.10
   6  -3   2   35.50    9.60
   6  -3   2   39.40    6.70
   6   3  -2   34.00   10.20
  -6  -3   2   34.20    7.20
   6  -3  -2   40.30    4.90
  -6  -3   2   40.20    8.40
  -6  -3   2   37.10    8.50
  -6   3  -2   45.00    7.60
   6  -3  -2   34.40    6.10
   6   3   2   32.50    8.40
   6  -3  -2   34.80    4.40
  -6  -3   2   40.80   10.90
   6   3   2   42.20    9.50
   6   3   2   51.09   10.20
  -6   3  -2   43.20    8.00
   6   3   2   55.99   11.50
   6  -3  -2   49.90   10.90
  -6   3  -2   19.90    6.90
  -7   3   2   38.30    6.80
  -7  -3  -2   21.00    8.50
   7   3  -2   29.60    7.90
  -7   3   2   43.80    8.10
   7   3  -2   48.40   10.10
   7  -3   2   39.20    7.30
  -7  -3  -2   41.80   10.60
  -7  -3  -2   46.70    5.60
  -7  -3  -2   49.80   10.00
   7  -3   2   42.80    7.60
   7   3  -2   26.30    9.40
   7  -3   2   37.10    9.00
   7  -3   2   60.89   13.60
  -7  -3   2   29.30   10.30
  -7   3  -2   28.60    6.80
   7   3   2   37.40    9.50
   7   3   2   38.90    9.90
   7  -3  -2   40.60    5.40
  -7   3  -2   40.30    8.30
  -7  -3   2   32.20    8.00
   7  -3  -2   27.00    8.10
   7   3   2   47.30   10.90
   7  -3  -2   42.90    5.60
  -7  -3   2   44.80   11.10
   7  -3  -2   41.20    6.80
  -7  -3   2   42.80    7.90
   8  -3   2    1.90    2.90
  -8   3   2    4.40    6.80
   8   3  -2    1.40    3.90
  -8  -3  -2    3.30    4.60
   8  -3   2    7.70    4.80
  -8  -3  -2   -1.80    5.60
  -8   3   2   14.60    4.10
   8   3  -2    2.50    3.00
   8  -3   2   16.20    8.30
  -8  -3  -2    1.90    5.20
   8   3  -2    4.20    4.70
  -8   3   2   12.20    5.60
   8  -3   2    9.70    4.40
  -8  -3   2    0.30    6.50
   8  -3  -2    4.90    2.00
   8   3   2    8.90    5.10
   8  -3  -2    2.30    2.30
   8   3   2    5.30    4.20
  -8  -3   2   14.50    6.30
   8   3   2    8.80    5.00
  -8   3  -2    9.70    5.30
  -8   3  -2    7.80    7.80
  -8   3  -2   10.30    4.20
   8  -3  -2   15.60    9.70
  -8  -3   2    7.20    5.70
  -8  -3   2    0.80    3.90
   9   3  -2    6.00    4.70
   9  -3   2    5.40    4.80
  -9  -3  -2   10.60    6.30
  -9  -3  -2    6.50    6.50
   9   3  -2    9.10    4.70
  -9   3   2    7.90    4.40
  -9   3   2    1.50    7.20
   9  -3   2    8.40    3.90
   9  -3   2    9.80    7.10
  -9  -3  -2   -3.50    8.00
   9  -3   2   12.90    4.30
   9   3  -2   11.00    4.10
  -9   3   2   -1.40    4.70
   9  -3  -2   11.00    5.20
  -9   3  -2    8.50    5.00
  -9  -3   2    5.50    6.50
   9   3   2    3.70    3.70
  -9   3  -2    5.50    5.20
   9   3   2    1.50    4.10
  -9  -3   2    1.10    8.80
   9  -3  -2   14.00    3.90
   9   3   2   -4.50    3.40
   9  -3  -2    6.00    2.80
  -9  -3   2    7.10    3.60
  -9   3  -2   -1.20    7.30
  10  -3   2   30.40    7.10
  10  -3   2   32.20   10.60
  10   3  -2   25.60    7.80
 -10   3   2   35.50    9.40
 -10  -3  -2    8.20   10.10
  10   3  -2   31.80    7.20
  10  -3   2   41.50   13.80
  10  -3   2   30.00    7.00
 -10  -3  -2   39.80   10.30
  10   3  -2   34.20   10.90
  10   3   2   31.00    8.40
 -10  -3   2   25.10   10.50
  10  -3  -2   34.10    5.60
  10   3   2   32.50   13.70
  10   3   2   26.10    8.20
 -10   3  -2   37.60    8.70
 -10  -3   2   27.20    9.00
  10  -3  -2   43.10   10.40
  11  -3   2   11.00    5.30
  11  -3   2   11.30    4.70
 -11   3   2  -10.40    9.10
 -11   3   2   -2.30    5.30
  11  -3  -2    7.70    9.70
 -11  -3   2    0.10    7.00
 -11   3  -2   11.20   12.20
 -11   3  -2   13.10    6.40
  11   3   2    0.00    5.60
  11   3   2   12.30    6.80
  12  -3   2   -1.90    5.30
  12  -3   2    3.70    2.70
   0  -4   2  580.84   31.50
   0   4  -2  612.14   30.20
   0  -4   2  610.54   28.50
   0  -4  -2  547.05   29.20
   0   4  -2  671.73   28.40
   0   4   2  599.34   30.30
   0   4   2  621.24   29.90
   0   4   2  581.14   32.30
   0   4   2  598.84   29.40
   0  -4  -2  643.14   29.80
   0  -4   2  615.84   30.10
   0  -4   2  588.64   30.20
   0  -4  -2  512.25   28.90
   0  -4  -2  625.74   32.80
   1  -4   2  201.48   11.50
  -1   4   2  191.78   14.60
  -1   4   2  188.28   10.80
   1   4  -2  175.48   12.60
  -1  -4  -2  186.88   13.20
  -1   4   2  197.08   10.80
  -1  -4  -2  168.28   11.90
  -1  -4  -2  187.18   14.20
   1   4  -2  181.68   11.90
   1  -4   2  192.48   11.50
  -1  -4  -2  173.38   12.80
   1   4  -2  203.68   13.90
   1  -4  -2  201.88   10.50
   1  -4  -2  196.28   10.50
   1   4   2  199.58   12.50
  -1  -4   2  174.88   12.20
   1   4   2  201.88   14.80
  -1  -4   2  191.98   14.00
  -1  -4   2  218.28   14.20
  -1   4  -2  198.58   11.50
   1  -4  -2  184.58   14.50
   1   4   2  194.68   13.40
  -1  -4   2  191.58   13.50
   2  -4   2  200.38   12.10
   2   4  -2  221.08   16.10
  -2  -4  -2  220.38   15.70
   2   4  -2  258.27   14.20
   2   4  -2  238.28   16.00
  -2   4   2  204.98   10.10
   2   4  -2  169.88   14.50
   2  -4   2  228.48   12.20
  -2  -4  -2  211.88   15.20
  -2  -4  -2  235.08   15.60
  -2  -4  -2  200.38   15.30
   2   4   2  223.58   15.80
   2   4   2  192.68   14.90
  -2   4  -2  213.48   12.50
   2   4   2  222.48   14.70
  -2  -4   2  187.68   14.90
   2   4   2  206.88   15.50
  -2  -4   2  182.48   13.50
  -2  -4   2  248.88   16.80
   2  -4  -2  223.48   14.40
  -2  -4   2  207.88   15.60
   2  -4  -2  217.68   14.00
  -2   4  -2  213.68   12.50
  -2  -4   2  215.48   14.20
  -3  -4  -2   -0.10    1.40
   3  -4   2    2.40    1.30
   3   4  -2   -0.70    1.80
  -3  -4  -2    2.70    2.20
   3   4  -2    1.70    1.80
  -3  -4  -2    2.30    1.40
   3  -4   2    0.60    1.00
  -3  -4  -2    0.10    1.00
  -3   4   2   -1.90    3.20
   3   4  -2   -0.10    1.80
   3   4   2    1.20    2.40
  -3   4  -2    1.90    1.40
   3   4   2    1.20    2.10
   3  -4  -2   -0.50    1.50
  -3  -4   2    3.70    2.50
   3  -4  -2   -1.30    2.20
  -3   4  -2    0.80    1.10
  -3  -4   2    2.10    2.10
   3  -4  -2   -2.80    3.10
  -3  -4   2    1.90    2.00
  -3  -4   2    0.30    2.40
   3   4   2    1.10    1.60
   3   4   2   -1.00    2.00
   4  -4   2  639.84   32.40
   4   4  -2  574.74   35.20
   4   4  -2  630.94   31.70
  -4  -4  -2  638.44   36.90
  -4  -4  -2  591.54   37.60
   4   4  -2  653.83   38.20
  -4   4   2  597.14   28.70
  -4  -4  -2  590.34   35.60
   4  -4   2  611.14   30.30
   4  -4   2  650.73   30.50
   4  -4   2  615.34   30.30
  -4  -4  -2  630.24   36.50
  -4  -4  -2  651.03   31.40
  -4   4   2  625.44   28.50
   4   4  -2  645.64   36.80
   4   4   2  621.44   36.80
  -4   4  -2  617.84   31.10
  -4   4  -2  572.14   33.00
   4  -4  -2  639.34   35.20
  -4  -4   2  593.44   33.60
   4  -4  -2  640.54   33.30
   4  -4  -2  645.74   36.00
  -4  -4   2  619.84   36.40
   4   4   2  581.54   35.60
  -4  -4   2  613.94   39.00
  -4  -4   2  606.24   36.40
   4   4   2  576.44   34.80
  -4   4  -2  634.44   31.70
   4   4   2  597.24   36.00
   5   4  -2    0.60    2.70
  -5  -4  -2    0.90    2.40
   5   4  -2    4.20    2.90
   5  -4   2    4.10    2.00
  -5  -4  -2    2.00    4.00
   5  -4   2    3.50    2.00
  -5   4   2    5.20    1.90
  -5  -4  -2    3.70    3.90
   5  -4   2    3.90    2.70
  -5  -4  -2    4.40    2.30
  -5  -4  -2    2.20    2.90
  -5   4   2    5.50    2.30
  -5   4   2    0.30    3.10
   5   4  -2    2.60    3.70
   5  -4   2    4.90    2.70
   5   4   2    0.80    2.50
   5   4   2    1.00    3.40
  -5   4  -2    7.50    2.90
  -5   4  -2    4.90    2.40
  -5  -4   2    3.80    3.30
  -5  -4   2    4.00    2.90
   5  -4  -2    3.40    3.60
  -5  -4   2    1.40    3.10
   5  -4  -2    4.20    2.40
   5   4   2    5.50    3.30
   5   4   2    2.90    2.50
  -5   4  -2    2.10    3.40
  -5  -4   2    6.40    3.40
  -6  -4  -2  306.07   22.80
  -6   4   2  304.17   18.40
   6  -4   2  321.67   16.20
   6   4  -2  344.97   25.20
  -6  -4  -2  328.17   25.00
  -6  -4  -2  343.47   26.70
   6  -4   2  325.47   15.40
   6  -4   2  350.46   22.80
   6   4  -2  310.57   26.50
  -6  -4  -2  299.87   24.40
  -6  -4  -2  313.27   27.70
   6  -4   2  340.07   23.10
  -6   4   2  335.57   22.20
   6  -4   2  319.77   19.40
   6   4  -2  361.56   26.10
  -6   4  -2  336.17   21.40
   6   4   2  302.17   24.70
   6  -4  -2  342.57   21.00
   6   4   2  312.87   25.30
   6   4   2  322.77   24.20
  -6   4  -2  327.97   24.80
   6  -4  -2  349.07   25.30
   6  -4  -2  338.67   16.50
   6   4   2  318.77   25.80
  -6   4  -2  290.17   24.10
  -6  -4   2  311.47   22.20
  -6  -4   2  296.57   28.20
  -6  -4   2  322.77   26.00
  -6  -4   2  341.87   25.50
  -7  -4  -2   76.79   14.10
   7   4  -2   55.29   11.00
   7  -4   2   56.79    7.00
  -7  -4  -2   58.99   11.80
  -7  -4  -2   32.30   10.90
   7   4  -2   66.29   14.90
   7  -4   2   60.69   14.40
   7  -4   2   58.89   13.80
   7   4  -2   53.29   10.40
  -7   4   2   72.09    8.50
  -7  -4  -2   63.89    7.80
   7  -4   2   65.39    7.90
  -7   4   2   62.19    7.60
   7   4   2   50.09   11.10
   7   4   2   85.39   14.60
  -7  -4   2   78.79   14.70
  -7  -4   2   73.29   16.70
   7   4   2   57.39   12.20
   7  -4  -2   76.69   14.10
  -7  -4   2   56.79   11.90
   7  -4  -2   66.99    5.70
  -7  -4   2   65.09    9.50
   7  -4  -2   58.29    5.40
   7  -4  -2   65.39    7.30
   7   4   2   67.79   13.50
  -7   4  -2   59.29    9.80
  -7   4  -2   69.39    8.90
   8  -4   2   88.89    9.00
  -8  -4  -2   78.69   14.70
   8   4  -2   68.19   15.00
   8   4  -2   68.29   13.50
  -8  -4  -2   82.09   17.50
  -8  -4  -2   70.39   10.50
   8   4  -2   85.89   12.70
  -8   4   2   91.49   10.50
   8  -4   2   84.59   11.80
  -8   4   2   66.59    8.60
   8  -4   2  101.99   10.00
   8   4   2   84.99   14.90
   8  -4  -2   79.29   13.00
   8  -4  -2   94.29   17.00
   8  -4  -2   83.69    6.80
  -8   4  -2   67.69   11.80
   8   4   2   64.29   12.90
   8   4   2   54.59   12.00
  -8   4  -2   71.19    9.80
  -8  -4   2   78.09   14.30
  -8  -4   2   84.89   16.30
  -8  -4   2   54.49   13.00
   8  -4  -2   87.19    7.00
  -8  -4   2   66.89   10.40
  -9  -4  -2   -5.20    4.90
  -9   4   2    8.10    3.60
   9  -4   2    1.10    3.70
  -9   4   2   10.60    9.00
   9  -4   2    7.20    5.30
   9   4  -2    5.40    5.00
   9  -4   2    2.30    2.40
  -9  -4  -2    3.70    5.50
  -9   4   2    3.60    8.40
   9   4  -2   -0.60    3.00
   9   4  -2   11.20    5.10
   9  -4   2    7.40    8.90
  -9   4  -2    5.70    3.70
  -9  -4   2   -7.70    7.10
  -9   4  -2   -0.60    8.50
   9  -4  -2    8.70    5.10
   9   4   2    2.10    3.70
   9   4   2    1.90    4.60
   9   4   2    1.50    4.50
  -9  -4   2   13.80    5.80
  -9   4  -2    2.00    3.60
  -9  -4   2    8.00    4.10
  -9  -4   2    9.30    6.10
  10  -4   2    0.00    3.00
  10  -4   2   -6.70    4.20
  10   4  -2   -2.90    3.80
  10   4  -2   10.20    4.50
  10  -4   2   -2.70    2.30
  10   4  -2    6.70    5.30
  10  -4   2   20.50    8.00
 -10   4   2  -16.80    8.20
 -10   4   2   -3.70    2.80
 -10  -4  -2    4.20    8.00
 -10  -4  -2    7.30    5.90
 -10   4  -2   -0.50    8.80
  10   4   2   -2.10    3.70
 -10  -4   2    1.60    4.20
  10   4   2    6.20    4.70
 -10   4  -2   -2.70    3.20
  10  -4  -2    6.20    5.30
  10   4   2   -3.60    3.90
  11  -4   2    6.00    5.90
 -11   4   2   -3.40   12.50
 -11   4   2   -4.30    5.10
 -11  -4  -2   10.30    7.50
  11  -4  -2   -3.10    3.70
 -11   4  -2   22.40   12.50
 -11   4  -2   -3.10    4.80
  11   4   2   15.80    7.10
  12  -4   2   15.90    7.60
 -12   4  -2   21.50   17.50
  12  -4  -2    1.60    7.20
   0   5  -2   -0.50    1.10
   0  -5   2    0.80    1.90
   0   5   2    0.00    1.10
   0   5   2   -1.20    3.70
   0   5   2    0.50    1.40
   0   5  -2    2.40    2.20
   0  -5   2    2.20    1.90
   0  -5   2    5.20    4.50
   0  -5   2    0.20    1.00
   0   5   2   -0.80    0.90
   0  -5  -2    0.10    1.30
   0  -5  -2    0.40    1.30
   0  -5   2    2.00    1.60
  -1   5   2  128.99    9.00
  -1  -5  -2  121.29   10.70
   1   5  -2  136.99   11.30
   1  -5   2  132.59    9.30
   1   5  -2  115.59   10.60
  -1  -5  -2  123.69   10.70
   1   5  -2  125.19   11.40
  -1   5   2  121.79    8.70
   1   5  -2  153.18   10.80
   1  -5   2  136.09    9.80
  -1   5   2  131.39   12.80
   1  -5   2  122.89   12.40
  -1  -5  -2  131.69   10.10
  -1  -5   2  139.49   11.50
   1   5   2  122.59   10.70
  -1  -5   2  131.49   10.10
   1   5   2  121.09   10.90
  -1  -5   2  128.59   11.70
  -1  -5   2  132.59   10.70
   1  -5  -2  132.19    9.70
  -1   5  -2  124.99    9.00
   1  -5  -2  124.99    8.40
   1   5   2  138.89   10.40
   1   5   2  108.59   11.60
   1  -5  -2  133.69   14.00
  -1  -5   2  128.29   11.20
  -2  -5  -2    9.40    3.60
   2   5  -2   11.30    4.30
  -2   5   2   10.40    2.00
  -2  -5  -2    7.90    3.70
  -2  -5  -2    5.90    2.80
   2   5  -2   11.00    4.80
   2   5  -2    7.60    3.60
  -2  -5  -2    7.30    3.10
   2  -5   2    8.40    2.20
   2  -5   2   14.70    3.00
   2   5  -2    8.90    3.20
   2   5   2   10.20    3.40
  -2  -5   2    6.00    2.60
   2   5   2   11.30    4.20
   2  -5  -2    8.00    5.00
  -2  -5   2    7.20    3.10
  -2   5  -2   11.20    2.70
  -2  -5   2   10.10    3.20
   2   5   2    9.60    4.40
  -2   5  -2    8.60    2.40
   2  -5  -2   11.90    1.50
  -2  -5   2    9.10    3.60
   2  -5  -2   12.20    1.60
   2   5   2    8.60    3.20
  -2  -5   2   13.00    4.00
   3  -5   2  313.17   16.80
  -3  -5  -2  321.17   22.00
   3   5  -2  314.17   22.20
   3  -5   2  309.97   16.50
  -3  -5  -2  289.27   21.80
   3   5  -2  346.87   22.80
  -3  -5  -2  282.67   21.50
   3   5  -2  311.87   22.00
  -3  -5  -2  331.77   22.30
   3  -5  -2  304.97   22.00
  -3   5  -2  303.87   17.30
  -3  -5   2  322.87   23.40
  -3  -5   2  320.17   22.40
   3  -5  -2  320.07   22.60
   3   5   2  311.07   21.90
   3   5   2  308.77   21.50
  -3  -5   2  300.07   21.90
  -3   5  -2  331.67   17.80
   3   5   2  292.87   21.80
   3  -5  -2  304.77   19.40
  -3  -5   2  334.07   20.50
   3   5   2  292.17   20.60
  -4   5   2  243.28   12.30
  -4  -5  -2  240.78   19.10
  -4  -5  -2  219.58   18.60
   4   5  -2  208.78   18.40
   4  -5   2  229.08   13.60
  -4  -5  -2  235.28   19.90
   4   5  -2  224.28   19.10
   4   5  -2  225.28   19.70
   4  -5   2  226.58   13.60
  -4   5   2  227.98   12.00
  -4  -5  -2  285.27   21.90
   4  -5   2  245.48   15.40
  -4  -5  -2  243.78   15.60
  -4   5  -2  242.58   14.80
  -4  -5   2  229.38   21.20
   4  -5  -2  267.17   20.60
  -4  -5   2  254.47   20.00
   4   5   2  239.58   18.90
  -4   5  -2  225.98   14.90
  -4  -5   2  255.67   20.40
   4  -5  -2  250.17   18.00
  -4  -5   2  252.87   17.80
   4   5   2  226.78   19.40
   4  -5  -2  233.58   16.80
   4   5   2  257.17   20.00
   4   5   2  228.38   18.20
   5   5  -2  433.96   31.10
  -5  -5  -2  458.55   32.10
   5  -5   2  487.75   25.40
   5  -5   2  495.15   27.60
  -5  -5  -2  446.56   26.40
   5   5  -2  497.45   33.50
  -5  -5  -2  480.35   31.80
  -5  -5  -2  475.45   34.00
  -5   5   2  452.15   23.40
   5  -5   2  473.25   24.30
  -5  -5  -2  486.15   31.50
  -5   5   2  474.85   23.10
   5   5  -2  447.06   30.90
   5  -5  -2  432.76   29.20
  -5  -5   2  451.55   32.00
  -5  -5   2  515.15   29.70
  -5  -5   2  494.85   35.60
   5   5   2  507.75   32.70
   5  -5  -2  479.95   28.00
   5   5   2  444.86   31.00
   5  -5  -2  494.35   32.20
  -5   5  -2  473.55   26.20
   5   5   2  428.66   29.60
  -5  -5   2  488.35   32.10
   6  -5   2    1.70    1.30
   6   5  -2    1.50    2.50
  -6  -5  -2    3.50    3.10
   6  -5   2    0.90    2.20
  -6  -5  -2    0.70    3.80
   6   5  -2    0.70    3.00
  -6  -5  -2   -0.30    4.20
  -6   5   2    2.10    1.60
  -6  -5  -2    4.40    2.40
  -6   5   2   -5.40    3.20
   6  -5   2   -1.10    1.40
  -6   5   2   -3.10    1.80
   6  -5   2    4.70    1.90
   6   5  -2    2.30    3.70
   6  -5   2    1.30    1.70
  -6  -5  -2    0.90    3.80
  -6  -5   2   -4.30    3.60
  -6   5  -2    2.70    2.70
   6   5   2    1.10    3.30
   6   5   2    3.70    3.60
  -6   5  -2   -3.00    4.00
  -6  -5   2    0.60    3.00
  -6   5  -2    0.20    2.40
   6   5   2    0.90    2.30
   6  -5  -2   -0.30    3.40
   6  -5  -2    2.50    1.70
  -6  -5   2    2.40    3.30
  -6  -5   2    4.00    3.00
   6   5   2    0.80    3.30
   6  -5  -2   -0.80    4.00
   7   5  -2  185.38   19.40
  -7  -5  -2  173.08   22.90
  -7  -5  -2  208.58   20.70
  -7   5   2  188.48   13.40
   7  -5   2  210.78   13.80
   7  -5   2  196.28   17.00
  -7  -5  -2  197.98   15.70
   7   5  -2  207.28   20.10
   7   5  -2  214.08   22.30
   7  -5   2  186.98   13.90
  -7   5   2  201.98   14.40
  -7  -5  -2  210.18   21.30
  -7   5  -2  201.68   15.60
   7   5   2  211.78   20.70
   7   5   2  193.68   20.20
  -7  -5   2  191.88   24.00
   7   5   2  222.68   20.40
  -7  -5   2  184.48   17.00
   7   5   2  191.98   20.50
  -7  -5   2  206.98   20.50
  -7  -5   2  201.28   21.30
  -7   5  -2  207.78   16.30
   7  -5  -2  195.88   19.20
  -8  -5  -2   83.59   16.10
  -8  -5  -2   55.39    8.70
   8  -5   2   84.89   17.80
  -8   5   2   61.89    8.70
   8   5  -2   60.39   13.00
  -8  -5  -2   56.89   12.10
   8  -5   2   69.59    7.60
   8  -5   2   61.49   10.10
   8  -5   2   54.29    7.10
   8   5  -2   56.69   13.10
  -8   5   2   62.99    7.30
   8   5  -2   61.99   12.70
  -8  -5  -2   33.90   11.50
  -8  -5   2   61.09   13.80
  -8   5  -2   79.19    9.50
  -8  -5   2   71.69   14.00
   8   5   2   81.69   15.20
   8  -5  -2   55.09    6.70
  -8  -5   2   48.30   14.50
   8   5   2   49.40   12.00
   8   5   2   42.30    9.70
  -8   5  -2   68.39   11.20
  -8  -5   2   54.89   10.00
   8  -5  -2   61.29   13.20
   9   5  -2   -1.00    4.50
  -9   5   2   -2.20    2.80
  -9   5   2    4.20    5.60
   9   5  -2    6.00    4.20
  -9   5   2   -2.10    6.70
   9  -5   2   -1.50    5.60
  -9  -5  -2   -3.50    5.80
   9  -5   2    1.80    2.00
  -9  -5  -2   -6.10    7.80
   9  -5   2    3.50    2.80
  -9  -5  -2    8.00    6.00
   9  -5   2    4.70    4.80
   9   5  -2   -2.00    2.70
  -9   5  -2   12.70    8.50
   9  -5  -2    2.90    3.70
  -9   5  -2    0.50    2.50
   9   5   2   -2.70    3.40
   9  -5  -2   -5.90    6.00
  -9   5  -2    0.40    3.90
   9   5   2   -1.70    4.40
   9   5   2    2.70    3.50
  -9  -5   2    1.70    5.40
  -9  -5   2    2.80    4.00
  -9  -5   2    5.10    6.60
  -9  -5   2   -8.00    7.50
  10   5  -2    1.40    5.60
  10  -5   2    1.90    4.50
 -10   5   2    8.40    5.30
  10  -5   2    1.00    2.20
  10   5  -2    7.10    5.10
 -10  -5  -2    4.40    6.10
  10   5  -2   -0.90    4.40
 -10   5   2   -0.70    3.40
  10  -5   2    2.70    7.50
 -10  -5   2    2.80    3.80
  10   5   2    4.50    5.70
 -10   5  -2  -10.00    9.30
  10   5   2    1.30    3.90
  10  -5  -2   -5.40    4.10
 -10  -5   2    1.80    4.80
 -10   5  -2   -0.20    3.90
 -11   5   2   -5.40   13.60
  11  -5   2    6.90    5.80
 -11  -5  -2    7.10    8.00
 -11   5   2    0.50    5.20
 -11   5  -2    4.50    6.60
 -11  -5   2   -5.90    5.30
  11  -5  -2   -6.50    4.30
 -11   5  -2   13.70   11.70
  11   5   2    2.40    6.10
  12  -5   2   -8.20    4.50
 -12   5   2   -1.80    6.60
 -12   5  -2   18.80   16.30
  12  -5  -2   -4.80    5.80
   0  -6   2 1806.82   84.49
   0   6  -2 1792.12   84.89
   0  -6   2 1787.02   82.19
   0  -6   2 1874.61   87.59
   0   6   2 1896.91   88.49
   0   6  -2 1776.12   84.79
   0  -6   2 1919.51   85.59
   0  -6   2 1557.44   82.89
   0  -6  -2 1978.90   89.29
   0   6   2 2023.00   84.19
   0   6  -2 2136.69   81.99
   0   6   2 1794.72   84.19
   0  -6  -2 1943.01   82.79
   0  -6  -2 1765.52   83.99
   0  -6  -2 1722.83   83.69
   0   6   2 1936.31   85.19
  -1  -6  -2    4.70    2.30
   1  -6   2    7.40    2.30
  -1   6   2    3.30    1.50
  -1   6   2    5.30    2.20
  -1  -6  -2    1.70    1.90
   1   6  -2    5.20    2.30
  -1  -6  -2    4.00    2.40
  -1   6   2    5.10    4.70
   1   6  -2    7.00    3.00
   1   6  -2    4.00    3.60
   1   6  -2    3.10    2.10
   1  -6   2   10.60    4.80
  -1  -6  -2    6.30    3.80
   1  -6   2    9.80    2.80
  -1   6  -2    4.10    1.70
  -1  -6   2    4.50    2.60
   1  -6  -2    6.10    2.30
   1  -6  -2    6.40    2.10
  -1  -6   2    8.50    3.40
   1  -6  -2    4.40    2.00
   1  -6  -2    2.20    3.30
   1   6   2    5.10    2.80
   1   6   2    6.00    4.10
  -1  -6   2    5.30    2.20
  -1  -6   2    2.20    1.80
  -1  -6   2    4.70    3.90
   1   6   2    6.30    2.50
   1   6   2    3.40    2.60
  -2   6   2  549.15   25.90
  -2  -6  -2  540.95   31.90
   2   6  -2  527.45   30.50
  -2   6   2  530.25   25.60
   2  -6   2  513.15   26.60
   2   6  -2  567.94   30.90
   2   6  -2  512.95   31.30
   2   6  -2  578.24   32.40
  -2  -6  -2  516.45   31.20
  -2  -6  -2  464.85   29.50
  -2  -6  -2  510.95   30.90
  -2   6  -2  519.55   26.80
  -2  -6   2  515.05   29.20
   2  -6  -2  519.45   24.80
  -2  -6   2  533.55   31.40
   2   6   2  558.04   31.80
  -2  -6   2  491.35   30.90
   2   6   2  587.04   30.00
   2   6   2  531.25   31.70
   2   6   2  511.15   31.70
  -2   6  -2  496.15   26.90
   2  -6  -2  522.15   24.50
   2  -6  -2  545.95   33.10
  -3  -6  -2  190.28   16.40
   3   6  -2  171.18   14.70
   3   6  -2  169.78   15.40
  -3  -6  -2  159.18   15.40
   3  -6   2  177.48   11.30
  -3  -6  -2  167.88   15.70
  -3  -6  -2  188.88   16.60
   3   6  -2  170.68   15.90
  -3   6   2  193.98    9.70
  -3   6   2  182.38    9.80
   3   6  -2  174.58   16.10
   3  -6   2  183.68   11.20
   3   6   2  193.58   16.90
   3   6   2  186.58   16.30
  -3  -6   2  182.08   16.30
  -3   6  -2  169.08   11.80
   3   6   2  185.28   15.10
   3  -6  -2  176.58   13.80
  -3  -6   2  196.08   14.90
  -3   6  -2  171.88   11.80
   3   6   2  183.68   16.30
   3  -6  -2  175.58   16.90
   3  -6  -2  184.98   14.50
  -3  -6   2  172.88   16.30
  -4  -6  -2  208.98   18.50
  -4  -6  -2  191.18   14.60
   4   6  -2  209.48   18.70
   4  -6   2  220.58   12.90
  -4  -6  -2  211.48   19.80
  -4  -6  -2  189.78   17.80
  -4  -6  -2  218.88   19.50
   4   6  -2  238.48   19.60
   4  -6   2  210.58   12.50
   4   6   2  213.68   19.20
  -4  -6   2  221.38   17.10
   4   6   2  212.38   18.00
   4  -6  -2  253.17   21.40
   4  -6  -2  231.68   16.70
  -4   6  -2  214.48   14.10
  -4  -6   2  257.77   22.00
   4  -6  -2  184.58   15.60
  -4  -6   2  248.48   20.30
  -4  -6   2  229.08   19.70
   4   6   2  193.48   18.10
  -4   6  -2  215.08   13.80
   5  -6   2  330.07   18.50
   5   6  -2  332.77   26.80
  -5   6   2  318.77   17.30
   5   6  -2  362.86   29.50
  -5  -6  -2  361.46   26.50
  -5   6   2  363.36   17.40
  -5  -6  -2  346.27   26.90
   5  -6   2  339.17   21.10
   5  -6   2  345.27   18.20
   5   6  -2  356.46   26.80
  -5  -6  -2  377.46   27.00
  -5  -6  -2  340.57   21.70
   5  -6   2  338.07   20.80
  -5   6  -2  333.07   20.40
   5   6   2  362.76   25.80
   5  -6  -2  360.96   23.20
  -5  -6   2  372.86   24.50
   5  -6  -2  326.87   23.40
  -5  -6   2  338.07   26.40
   5   6   2  302.37   24.80
  -5   6  -2  339.37   20.00
   5   6   2  346.07   26.50
   5   6   2  334.57   26.90
   5  -6  -2  370.56   27.60
  -5  -6   2  361.26   27.50
   6   6  -2   85.79   12.60
  -6  -6  -2   73.59    9.00
   6  -6   2   68.59    8.40
  -6   6   2   70.59    6.00
  -6  -6  -2   87.99   12.30
   6  -6   2   67.09    6.30
  -6  -6  -2   70.89   15.80
   6  -6   2   69.89    6.20
  -6   6   2   59.79    7.30
  -6  -6  -2   81.59   14.80
   6  -6   2   68.99    6.20
   6   6  -2   58.59   15.50
   6  -6   2   68.99    7.30
   6   6  -2   52.39   12.20
  -6  -6  -2   74.99   14.40
  -6   6  -2   69.99    8.20
  -6  -6   2   43.40   12.20
  -6  -6   2   63.89   12.40
   6   6   2   76.19   15.10
   6   6   2   52.89   11.30
   6   6   2   70.89   11.40
   6  -6  -2   62.39   17.00
   6  -6  -2   74.89    9.10
  -6  -6   2   70.89   13.70
  -6   6  -2   60.99    7.40
   6   6   2   43.10   11.50
   6  -6  -2   63.29    9.70
  -6  -6   2   68.69    9.70
  -7   6   2  307.67   18.20
  -7  -6  -2  322.97   28.80
   7   6  -2  338.27   29.10
   7  -6   2  333.67   18.60
  -7  -6  -2  336.77   22.60
   7  -6   2  324.57   22.90
  -7  -6  -2  374.26   33.20
  -7  -6  -2  308.27   31.20
   7  -6   2  298.57   16.60
   7  -6   2  314.37   18.10
   7   6  -2  292.87   26.10
  -7   6   2  327.67   19.20
   7  -6   2  310.57   17.50
   7   6  -2  309.17   27.00
  -7  -6   2  325.77   27.60
  -7   6  -2  315.87   21.20
   7   6   2  356.26   26.80
  -7   6  -2  332.77   21.30
   7   6   2  305.27   27.10
  -7  -6   2  253.77   29.60
   7  -6  -2  312.57   25.00
   7  -6  -2  297.67   21.30
   7   6   2  342.37   28.80
  -7  -6   2  352.36   25.10
   7   6   2  334.67   28.00
  -7  -6   2  323.47   28.60
  -8   6   2    5.30    3.40
  -8  -6  -2    4.40    3.60
   8  -6   2    4.90    2.20
  -8  -6  -2   18.00    7.70
  -8   6   2    7.20    2.90
   8  -6   2   12.90    2.80
   8   6  -2    6.50    4.70
   8  -6   2    3.00    2.90
   8   6  -2   16.10    6.50
  -8   6   2    4.50    7.10
   8   6  -2   -3.30    2.50
  -8  -6  -2   -2.10    7.90
   8   6   2   -0.60    3.60
  -8  -6   2   -5.00    3.60
  -8   6  -2   -2.20    5.90
  -8  -6   2    3.20    6.80
  -8   6  -2   11.40    4.20
  -8  -6   2   -8.00    7.20
  -8   6  -2    4.70    3.70
   8   6   2    4.60    4.10
   8   6   2    6.70    5.60
   8  -6  -2    6.00    4.10
  -8  -6   2    8.90    5.70
  -9  -6  -2   -8.70    6.40
  -9   6   2    8.20    3.50
   9   6  -2    8.10    5.50
  -9  -6  -2   -2.20    8.00
  -9   6   2    5.20    4.30
  -9  -6  -2    8.80    6.90
   9   6  -2   10.60    7.70
  -9   6   2   -6.90    8.10
  -9  -6  -2   -5.30    3.50
   9   6  -2    5.80    4.50
   9  -6   2    6.30    6.90
   9  -6   2    5.00    4.30
   9  -6  -2   -1.80    4.20
  -9   6  -2    3.30    4.20
  -9   6  -2    2.20    4.20
  -9   6  -2   -0.90    8.10
  -9  -6   2    2.90    5.20
   9  -6  -2    2.80    1.70
   9  -6  -2    8.40    7.00
  -9  -6   2    5.30    6.70
  -9  -6   2   -6.40    6.20
   9   6   2    7.10    5.50
  -9  -6   2    0.50    4.40
   9  -6  -2   -3.00    7.30
   9   6   2   14.40    6.80
 -10   6   2   -1.10    3.60
 -10   6   2  -18.60   11.00
  10  -6   2   -5.90   10.70
  10  -6   2   -2.90    9.50
  10   6  -2    6.10    5.20
 -10   6   2   -3.80    3.20
 -10  -6  -2   -4.70    6.70
  10   6  -2    6.50    5.90
  10  -6   2    4.20    4.00
 -10   6  -2   -3.70    3.70
  10  -6  -2   -0.30    5.00
 -10  -6   2   -3.20    5.60
  10   6   2    1.40    4.80
  10   6   2    1.40    5.50
 -10   6  -2   20.00   12.20
 -11   6   2  -14.40   17.60
  11   6  -2   14.00    7.00
  11  -6   2   11.40    6.00
 -11   6   2   -8.70    4.40
 -11  -6  -2    0.70    6.90
  11  -6   2    8.40   12.70
  11  -6  -2   -3.60    3.80
 -11  -6   2   -4.70    6.90
 -11   6  -2   -2.90   16.90
  11   6   2    0.20    7.30
 -12   6   2   13.30    6.40
 -12   6   2  -19.80   35.50
  12  -6   2   -1.90    5.20
 -12   6  -2   24.90   23.70
   0   7  -2    0.00    1.10
   0  -7  -2    0.70    2.10
   0  -7   2   -3.40    3.30
   0  -7  -2    1.00    1.20
   0  -7  -2   -0.10    0.90
   0   7   2    0.80    2.70
   0   7  -2    1.40    1.40
   0   7  -2    0.10    1.00
   0   7   2    0.10    1.40
   0   7   2   -0.30    1.30
   0  -7  -2    1.40    1.70
   0   7   2   -0.70    1.40
   0  -7   2    0.00    1.60
   0  -7   2    1.20    1.30
   0  -7   2    1.60    1.80
  -1   7   2  846.02   41.20
   1  -7   2  799.02   41.80
   1   7  -2  829.12   44.30
   1   7  -2  886.71   45.00
  -1  -7  -2  912.41   44.80
   1   7  -2  834.12   41.50
  -1   7   2  861.81   41.10
   1  -7   2  779.32   45.30
   1  -7   2  820.52   41.10
  -1  -7  -2  852.81   43.90
  -1   7   2  793.82   45.50
  -1  -7  -2  861.91   46.90
   1   7  -2  805.42   44.20
  -1  -7  -2  732.03   41.10
   1   7   2  858.11   44.70
   1  -7  -2  842.32   46.70
   1   7   2  798.32   45.70
   1  -7  -2  804.72   40.10
   1  -7  -2  864.01   40.30
   1   7   2  886.01   44.40
  -1  -7   2  837.52   42.70
  -1   7  -2  805.92   40.80
   1   7   2  864.71   42.80
  -1  -7   2  835.82   45.40
  -1  -7   2  837.12   44.20
  -1  -7   2  838.12   44.70
   1  -7  -2  715.13   39.70
   2  -7   2   13.70    3.50
  -2   7   2    8.70    2.70
  -2  -7  -2    7.70    2.80
   2  -7   2    8.60    5.30
   2   7  -2    7.00    3.40
  -2  -7  -2   12.10    4.50
  -2  -7  -2    6.50    3.80
   2   7  -2    5.10    2.60
  -2   7   2   11.00    2.80
  -2  -7  -2    6.60    3.20
   2   7  -2   10.50    4.30
   2   7  -2    4.50    4.30
   2  -7   2    7.90    2.70
   2   7   2   10.10    3.60
   2  -7  -2   11.60    2.50
  -2   7  -2   14.00    3.50
  -2  -7   2    9.30    4.10
  -2  -7   2    8.10    3.30
   2  -7  -2   10.30    2.40
   2   7   2    6.90    3.70
   2  -7  -2   13.40    6.10
   2   7   2   -0.10    3.70
  -2  -7   2    9.30    4.10
  -2  -7   2   12.00    4.90
  -2   7  -2    6.40    2.30
  -2  -7   2    6.40    2.80
  -3  -7  -2  248.48   20.60
  -3   7   2  260.57   14.10
   3   7  -2  272.67   20.50
  -3   7   2  251.27   13.50
   3  -7   2  246.98   15.10
  -3  -7  -2  263.57   21.00
  -3  -7  -2  233.38   20.10
   3   7  -2  255.97   20.80
   3   7  -2  256.07   19.70
   3   7  -2  234.58   20.30
  -3  -7  -2  258.47   20.90
  -3  -7   2  274.47   19.90
   3   7   2  254.17   20.70
   3   7   2  279.47   21.70
   3   7   2  266.67   21.20
  -3   7  -2  273.17   16.20
   3   7   2  216.68   18.20
  -3   7  -2  266.57   16.00
   3  -7  -2  242.68   17.10
  -3  -7   2  239.78   20.70
  -3  -7   2  297.37   22.60
  -3  -7   2  274.67   21.80
   3  -7  -2  289.87   23.10
  -3  -7   2  278.07   19.20
  -4  -7  -2    3.10    2.40
   4   7  -2    6.00    3.90
  -4  -7  -2    1.90    2.80
   4   7  -2    4.30    3.40
   4  -7   2    2.70    1.70
  -4  -7  -2    2.50    2.90
   4   7  -2    5.80    3.40
  -4   7   2    3.00    1.30
   4  -7   2    4.00    1.70
  -4  -7  -2    2.90    2.80
  -4  -7  -2    4.80    4.00
   4   7  -2    2.40    2.60
   4   7   2    7.80    5.30
   4  -7  -2    1.20    4.80
   4   7   2    4.30    2.90
   4   7   2    3.90    2.70
  -4  -7   2    5.30    3.50
  -4   7  -2    1.90    3.20
  -4  -7   2    3.00    4.10
   4   7   2    2.10    2.60
  -4   7  -2    3.60    2.00
   4  -7  -2    0.60    2.30
  -4  -7   2    1.40    3.30
  -4  -7   2    3.50    3.50
  -4  -7   2    6.60    3.60
   4  -7  -2    4.70    3.10
   5   7  -2  209.18   20.30
   5  -7   2  196.18   12.50
  -5  -7  -2  213.08   20.40
  -5  -7  -2  224.88   16.80
  -5  -7  -2  220.08   20.40
   5   7  -2  207.88   20.30
  -5  -7  -2  229.68   22.40
   5  -7   2  232.38   12.90
  -5  -7  -2  206.28   20.90
   5  -7   2  224.38   16.20
   5   7  -2  234.88   21.30
   5   7   2  227.88   20.40
  -5   7  -2  225.68   15.20
   5  -7  -2  234.88   18.10
  -5  -7   2  179.98   21.40
   5   7   2  237.08   21.80
  -5  -7   2  210.58   20.30
  -5  -7   2  206.58   18.00
   5  -7  -2  227.78   17.80
   5   7   2  214.98   19.60
   5  -7  -2  229.38   23.10
   5   7   2  197.38   19.90
  -5   7  -2  235.08   14.90
  -5  -7   2  237.68   22.00
   6  -7   2    1.50    1.30
   6  -7   2    1.30    2.30
   6  -7   2    2.10    2.10
  -6  -7  -2    3.70    4.90
  -6  -7  -2    1.20    2.20
   6  -7   2    5.70    1.80
  -6  -7  -2    3.20    4.40
   6   7  -2    3.10    3.50
  -6  -7  -2    5.10    5.00
   6   7  -2    5.10    4.20
   6   7  -2   -1.10    3.90
  -6   7   2    3.30    1.70
   6  -7   2    0.90    2.10
  -6   7   2    3.60    3.40
  -6  -7  -2    3.60    3.80
   6   7   2    4.70    4.40
  -6   7  -2    2.10    2.00
   6  -7  -2    8.40    4.00
   6   7   2   -0.60    2.90
  -6   7  -2    2.00    5.10
  -6  -7   2    4.10    3.20
   6   7   2   -0.20    4.80
  -6  -7   2    6.30    4.10
   6   7   2   -1.00    2.30
   6  -7  -2    3.50    3.60
  -6  -7   2    2.60    4.70
   6  -7  -2   -7.70    4.30
  -6   7  -2    5.50    3.10
  -6  -7   2   -1.40    2.40
   7  -7   2   -2.30    2.10
  -7  -7  -2   -0.10    3.60
   7  -7   2   -2.00    1.80
  -7   7   2    2.00    1.90
  -7   7   2    2.60    1.90
   7   7  -2   -0.70    3.80
   7   7  -2   -4.60    2.50
  -7  -7  -2   -3.60    5.20
  -7  -7  -2   -2.40    2.80
  -7  -7  -2   -0.80    3.90
  -7  -7  -2   -1.90    4.50
   7  -7   2    0.80    2.30
   7  -7  -2   -0.50    2.80
   7  -7  -2   -6.60    5.90
   7   7   2   -0.60    4.00
  -7  -7   2   -7.10    4.10
  -7  -7   2   -1.40    2.70
  -7  -7   2    3.90    5.70
  -7   7  -2   -0.90    2.20
  -7  -7   2   -2.70    3.50
   7   7   2   -1.10    3.90
   7   7   2   -1.00    2.80
   7   7   2   -0.10    5.70
  -7   7  -2   -1.90    4.20
  -8  -7  -2   23.70    9.40
   8   7  -2   17.00    6.30
   8  -7   2   10.70    2.40
  -8  -7  -2   15.90    9.80
   8  -7   2   22.10    6.50
  -8   7   2  -13.60   13.00
  -8  -7  -2   14.60    4.90
   8   7  -2   10.40    6.10
  -8   7   2   12.20    3.70
  -8  -7  -2    6.60    4.80
  -8   7   2   16.70    4.70
   8  -7   2   11.90    2.60
   8   7  -2   22.30    8.50
   8   7   2    8.90    6.00
   8  -7  -2   -1.60    7.00
  -8  -7   2   24.10    9.70
   8   7   2    9.40    6.00
   8  -7  -2   11.00    4.90
   8  -7  -2   11.50    4.60
  -8   7  -2   -7.20    6.90
  -8   7  -2   16.40    4.70
  -8  -7   2   14.30    8.60
   8   7   2   20.10    6.40
  -8   7  -2   17.60    5.10
  -8  -7   2   17.10   10.50
  -8  -7   2   17.60    6.70
  -9  -7  -2   -1.00    7.20
  -9  -7  -2    0.40    7.40
   9   7  -2   -0.20    4.50
   9   7  -2    0.50    3.30
  -9   7   2    0.30    3.10
  -9  -7  -2    0.90    5.10
  -9   7   2  -12.90   13.70
   9  -7   2    8.80    3.90
   9  -7   2  -15.30    6.70
   9   7  -2    8.80    4.80
  -9  -7  -2    4.70    4.00
   9  -7   2   -1.60    7.00
  -9   7   2    2.00    4.40
  -9  -7   2    4.50    9.40
  -9  -7   2  -10.90    7.00
  -9  -7   2    1.50    5.40
   9   7   2    2.90    4.00
  -9   7  -2    3.90    3.60
   9   7   2    4.50    6.30
   9  -7  -2    1.90    2.50
  -9   7  -2   -1.40    3.80
  -9  -7   2    1.70    5.50
   9  -7  -2   18.50    6.20
 -10  -7  -2   -5.20    5.20
 -10   7   2   -0.90    3.40
  10  -7   2    3.90    9.00
 -10   7   2   -1.10    3.30
  10   7  -2   -3.60    4.60
  10  -7   2    5.30    4.60
  10   7  -2    2.60    6.10
  10   7   2    4.40    5.90
 -10   7  -2   -2.60    3.90
 -10   7  -2   -9.50   12.50
  10  -7  -2   -2.40    4.60
  10   7   2   -2.90    3.90
 -10  -7   2    4.30    5.90
  10  -7  -2   -4.40    8.10
 -10  -7   2    1.20    5.90
  10  -7  -2   -5.10    9.00
  11  -7   2   -5.70    4.30
 -11   7   2    5.10    4.30
  11  -7   2    3.20   14.40
 -11  -7  -2   -6.00    7.80
  11   7  -2    3.70    8.40
 -11   7  -2   -0.90    5.90
  11  -7  -2   -3.30    4.70
  11   7   2   19.60   10.30
  11  -7  -2   -1.30   14.20
 -11  -7   2    8.40    6.00
 -11  -7   2    7.10    8.20
  12  -7   2   -6.40    4.40
   0  -8  -2   20.00    5.10
   0  -8  -2   11.60    3.30
   0   8   2   20.40    7.60
   0   8  -2   15.00    3.50
   0   8   2   11.10    4.20
   0   8   2   16.90    4.90
   0  -8  -2    9.90    3.40
   0   8   2   11.30    3.70
   0   8  -2   11.50    3.60
   0  -8   2   16.70    7.90
   0  -8  -2   20.30    7.70
   0  -8   2   18.40    4.70
   0  -8   2    7.00    2.60
   0   8  -2   11.80    4.20
   0  -8   2   16.30    4.10
   0  -8   2   13.30    4.50
   1  -8   2  486.45   28.20
   1  -8   2  498.45   33.20
  -1  -8  -2  487.75   29.90
  -1  -8  -2  465.15   32.10
  -1   8   2  422.06   26.50
   1   8  -2  463.95   26.80
   1   8  -2  461.75   29.90
  -1  -8  -2  470.15   27.60
   1   8  -2  484.55   30.90
  -1   8   2  496.55   32.30
   1   8  -2  453.45   29.70
  -1  -8  -2  533.05   30.30
  -1   8   2  502.85   27.70
   1  -8   2  464.45   27.00
  -1  -8   2  459.65   30.00
   1  -8  -2  466.45   32.60
   1  -8  -2  482.75   26.80
  -1  -8   2  531.35   29.20
   1   8   2  489.45   29.90
  -1   8  -2  544.05   27.80
   1   8   2  507.35   32.70
   1  -8  -2  490.45   26.70
  -1   8  -2  526.75   32.20
  -1  -8   2  448.76   27.90
   1   8   2  509.05   30.80
   1   8   2  474.05   28.50
   1  -8  -2  434.46   25.60
  -2  -8  -2  909.31   51.39
  -2  -8  -2 1110.89   51.59
   2   8  -2  865.91   48.40
   2   8  -2  916.91   51.49
   2  -8   2  958.50   54.59
   2  -8   2  963.60   47.00
  -2  -8  -2 1015.10   53.49
   2   8  -2  932.61   51.69
  -2  -8  -2 1034.60   52.39
  -2   8   2  958.40   45.70
   2  -8   2  920.71   45.80
  -2   8   2  945.11   45.60
   2   8  -2  876.11   50.29
  -2  -8   2 1012.40   52.69
   2   8   2  954.70   48.60
   2   8   2  980.00   53.29
   2  -8  -2  935.41   44.20
  -2  -8   2  875.81   50.19
   2   8   2  943.81   51.39
   2  -8  -2 1015.40   55.09
   2  -8  -2  857.81   44.30
   2   8   2  961.20   52.29
  -2  -8   2  894.21   51.19
  -2  -8   2  971.20   52.39
  -2   8  -2  969.90   46.20
  -2   8  -2  916.81   46.70
   3   8  -2  633.34   41.50
   3  -8   2  721.83   35.80
  -3   8   2  714.03   33.40
  -3  -8  -2  728.23   43.10
  -3  -8  -2  769.82   43.10
  -3  -8  -2  719.63   42.90
   3   8  -2  674.13   42.00
  -3  -8  -2  701.33   42.20
  -3   8   2  767.82   34.40
   3   8  -2  609.04   39.50
   3   8  -2  663.53   40.30
   3  -8   2  703.23   35.00
  -3  -8   2  656.13   42.10
  -3   8  -2  742.23   35.90
  -3  -8   2  731.23   43.10
   3  -8  -2  707.43   37.30
   3  -8  -2  715.23   32.10
  -3  -8   2  710.73   42.90
   3  -8  -2  709.83   44.30
  -3  -8   2  764.62   40.30
  -3   8  -2  731.83   36.30
   3   8   2  690.53   42.80
   3   8   2  688.83   42.70
   3  -8  -2  653.83   31.80
   3   8   2  726.93   40.10
   3   8   2  745.23   42.90
  -3  -8   2  703.23   40.90
  -4  -8  -2   72.49   13.30
   4   8  -2   78.89   12.70
  -4  -8  -2   65.79    8.20
   4   8  -2   71.39   10.40
   4  -8   2   59.39    6.00
  -4  -8  -2   62.39   12.70
  -4  -8  -2   54.79   12.00
   4   8  -2   78.89   13.50
  -4  -8  -2   53.29   11.70
  -4   8   2   55.09    4.90
  -4   8   2   55.89    4.90
   4   8  -2   76.49   13.90
  -4  -8   2   61.59    8.90
  -4  -8   2   53.09   11.00
   4   8   2   48.30   10.00
  -4  -8   2   43.20   10.30
   4  -8  -2   94.99   18.10
   4   8   2   50.69    8.60
   4   8   2   57.49   11.70
  -4   8  -2   59.89    7.40
  -4   8  -2   57.79    6.70
   4   8   2   74.19   13.80
   4  -8  -2   67.59    9.20
  -4  -8   2   57.69   10.80
  -4  -8   2   68.49   13.30
   4  -8  -2   74.89    9.10
  -5  -8  -2   25.60    6.50
   5   8  -2   18.40    7.60
   5   8  -2   36.60    9.40
   5  -8   2   25.10    3.60
  -5  -8  -2   33.30    9.10
  -5  -8  -2   21.80    8.10
  -5  -8  -2   38.00   10.00
  -5  -8  -2   22.20    8.00
   5   8  -2   31.70    9.10
  -5  -8   2   20.80    6.90
   5  -8  -2   34.60    7.50
   5   8   2   35.00    9.80
   5   8   2   22.90    7.60
  -5  -8   2   15.60    7.80
  -5  -8   2   26.10    9.30
  -5  -8   2   20.10    6.60
   5  -8  -2   26.60    6.80
   5   8   2   34.10    8.90
   5   8   2   32.20   10.50
   5  -8  -2   32.60   11.30
  -5   8  -2   32.10    5.70
  -5   8  -2   32.00    6.90
  -6  -8  -2   67.09   14.20
   6  -8   2   57.69    4.90
  -6  -8  -2   60.99   10.50
   6   8  -2   60.49   12.60
   6   8  -2   65.49   13.80
   6  -8   2   60.39    6.90
  -6  -8  -2   47.90   13.70
   6  -8   2   69.09    8.70
  -6  -8  -2   76.99   15.20
   6   8  -2   57.29   12.90
  -6  -8  -2   70.69   14.40
   6  -8  -2   46.00   15.20
  -6  -8   2   71.89   14.70
   6   8   2   56.79   11.80
  -6   8  -2   53.29    7.00
  -6   8  -2   58.99    7.20
   6  -8  -2   57.69    9.30
   6   8   2   49.10   10.70
  -6  -8   2   56.19   11.00
   6   8   2   83.49   15.20
   6  -8  -2   53.39    9.90
   6   8   2   49.30   11.80
  -6  -8   2   57.79   12.50
   7   8  -2   15.40    6.90
   7  -8   2   10.90    3.30
  -7  -8  -2    4.00    6.20
  -7  -8  -2   12.10    8.50
  -7  -8  -2    5.40    4.80
   7  -8   2    8.50    4.10
  -7  -8  -2   12.20    5.50
  -7  -8  -2   23.70   11.10
   7   8  -2    1.90    4.50
   7  -8   2   11.80    4.30
   7   8  -2   26.80    7.80
   7  -8  -2   11.70    5.50
  -7   8  -2    4.20    2.70
  -7  -8   2   10.40    7.60
   7  -8  -2   14.60    6.20
  -7  -8   2    3.40    6.70
   7   8   2   16.20    7.10
  -7  -8   2   11.40    6.30
   7   8   2    4.20    4.30
   7  -8  -2    4.10    7.60
  -7  -8   2   19.10    7.70
  -7   8  -2    6.40    3.00
   7   8   2   10.40    9.00
   7   8   2    6.30    5.50
  -8  -8  -2   -6.80    6.20
   8   8  -2    7.10    5.20
   8  -8   2    6.00    4.60
  -8  -8  -2    6.90    5.70
   8   8  -2    7.10    6.10
   8  -8   2   10.40    2.80
   8  -8   2   -1.70    7.30
   8   8  -2   19.90    8.10
  -8  -8  -2    0.20    8.60
   8  -8   2    7.80    2.60
  -8  -8  -2    9.50    5.10
  -8   8  -2  -12.20    8.50
  -8  -8   2    2.60    5.70
   8   8   2   11.40    6.30
  -8  -8   2   15.70   16.30
   8  -8  -2   10.40    4.70
  -8  -8   2   -4.00    6.40
  -8  -8   2    9.70    5.70
  -8   8  -2   12.00    4.40
   8  -8  -2   11.10    6.50
  -8   8  -2   14.80    4.60
   8   8   2    5.20    5.80
   9   8  -2   -3.30    3.40
  -9  -8  -2    6.30    9.90
   9  -8   2    3.00    4.00
  -9  -8  -2    0.20    4.30
   9   8  -2    1.90    4.40
   9  -8   2    0.00    8.40
  -9  -8  -2    2.70    4.70
   9   8  -2    4.40    4.50
   9  -8  -2   -1.30    9.80
   9   8   2   -6.00    5.80
  -9   8  -2    0.90    3.10
  -9   8  -2   -3.90    3.20
   9   8   2    0.20    4.30
   9  -8  -2   -2.20    2.40
  -9  -8   2   -2.50    5.90
  -9  -8   2   -0.70   10.90
  -9  -8   2   -1.50    4.20
  10   8  -2   11.90    7.50
 -10  -8  -2    1.60    7.80
  10  -8   2   -0.70    7.40
  10  -8   2   15.20    6.00
  10  -8   2   13.40   11.20
 -10  -8  -2   13.30    5.70
 -10  -8   2   11.20    7.30
  10  -8  -2    4.70    5.90
 -10   8  -2    8.80    5.30
 -10  -8   2   -7.90    7.00
  10   8   2   18.90    8.20
  10  -8  -2    0.40    9.80
 -11  -8  -2    7.80    9.40
  11  -8   2   -1.30    4.40
  11  -8   2   -5.10   13.30
  11  -8  -2   -6.40    5.30
  11  -8  -2  -21.50   13.20
 -11  -8   2  -11.50    7.80
 -11   8  -2   -0.40    6.00
 -11  -8   2    3.70    6.80
  12  -8  -2   10.60   10.60
   0  -9   2    2.90    3.90
   0   9  -2    0.20    1.70
   0   9   2   -0.60    1.70
   0   9   2    2.20    2.10
   0  -9  -2    0.90    1.20
   0   9   2   -5.10    4.40
   0  -9   2   -0.60    1.80
   0  -9  -2   -1.40    1.30
   0   9   2   -0.10    2.20
   0  -9   2   -1.30    1.80
   0  -9  -2    2.00    3.80
   0  -9  -2    0.60    1.60
   0   9  -2    0.50    1.90
   0  -9   2    0.50    1.90
   0  -9   2    0.40    1.70
   1   9  -2  621.74   34.90
   1  -9   2  508.35   36.30
  -1  -9  -2  571.14   36.70
  -1  -9  -2  571.44   33.50
  -1  -9  -2  516.55   30.70
   1   9  -2  463.05   28.80
  -1  -9  -2  575.44   33.60
  -1   9   2  502.05   30.40
  -1   9   2  570.04   36.50
   1  -9   2  536.25   30.50
   1  -9   2  530.95   31.40
   1   9  -2  559.94   35.20
   1   9  -2  512.25   33.30
   1   9   2  551.54   36.70
   1   9   2  538.75   33.10
  -1   9  -2  570.54   30.80
  -1  -9   2  551.34   31.80
   1   9   2  459.95   30.90
  -1  -9   2  543.55   35.80
  -1  -9   2  546.85   33.30
   1  -9  -2  543.65   30.00
  -1  -9   2  463.95   30.50
   1  -9  -2  576.14   28.90
  -1  -9   2  541.05   34.00
   1   9   2  559.24   34.10
  -1   9  -2  561.44   31.80
   1  -9  -2  520.95   29.90
  -2   9   2   54.09    6.70
  -2  -9  -2   46.40    8.80
  -2  -9  -2   43.20    8.50
  -2  -9  -2   58.69   10.80
   2  -9   2   52.29   12.50
   2   9  -2   59.59   11.90
   2   9  -2   45.70    9.20
  -2   9   2   64.09    7.00
  -2  -9  -2   54.09   12.10
   2   9  -2   46.90    9.20
   2  -9   2   54.39    6.80
   2  -9   2   64.59    8.00
   2   9  -2   50.59    7.80
  -2  -9   2   71.99   13.60
   2   9   2   70.39   10.20
   2   9   2   62.59   12.50
  -2  -9   2   66.79   11.80
   2  -9  -2   58.89    6.10
   2  -9  -2   61.19    6.50
   2  -9  -2   67.59   13.00
  -2   9  -2   64.19    7.50
   2   9   2   61.19    8.20
   2  -9  -2   47.50    6.00
  -2   9  -2   61.79    7.50
  -2  -9   2   65.09    8.50
  -2  -9   2   63.69    9.60
  -2  -9   2   66.49   12.20
   2   9   2   48.00    9.60
   3   9  -2  105.89   14.10
  -3  -9  -2  124.69   14.80
   3  -9   2  124.49   10.10
  -3  -9  -2  122.79   14.30
   3   9  -2  118.09   14.40
  -3   9   2  134.79   10.10
  -3  -9  -2  134.79   15.60
  -3  -9  -2  139.19   15.40
   3   9  -2  125.49   14.90
   3  -9   2  108.19   17.40
   3  -9   2  131.99   10.90
  -3   9   2  131.69    9.50
  -3  -9   2  163.68   16.50
   3   9   2  135.99   13.50
  -3  -9   2  143.99   15.60
  -3  -9   2  138.79   13.50
  -3  -9   2  115.19   14.30
  -3  -9   2  126.39   14.30
   3  -9  -2  131.19    8.80
   3   9   2  140.79   16.70
  -3   9  -2  113.39   10.50
  -3   9  -2  123.39   10.50
   3   9   2  137.79   15.60
   3  -9  -2  138.19    8.60
   3   9   2  136.19   15.10
   4   9  -2    4.20    3.20
   4   9  -2    5.70    3.50
  -4  -9  -2   -1.00    3.30
  -4  -9  -2    4.70    4.50
   4  -9   2    2.30    7.00
  -4   9   2    2.60    2.00
   4  -9   2    3.10    1.80
   4   9  -2   -9.20    4.10
   4  -9   2    1.00    2.10
  -4  -9  -2    4.40    3.50
  -4  -9  -2    2.60    2.40
  -4  -9  -2   -1.90    2.50
   4   9  -2    0.30    2.60
  -4   9   2    0.60    1.70
   4  -9  -2   -2.90    2.00
  -4   9  -2    2.60    2.10
   4   9   2    0.20    3.00
   4  -9  -2    1.60    3.00
   4   9   2   14.10    7.20
  -4  -9   2    0.60    4.10
   4  -9  -2    0.90    5.20
   4   9   2    6.30    3.90
  -4  -9   2    4.20    3.30
   4   9   2   -1.10    1.60
  -4  -9   2    1.80    3.20
  -4  -9   2    5.10    3.80
  -4   9  -2    3.80    2.60
   5   9  -2   -2.10    2.40
  -5  -9  -2   11.30    5.00
   5  -9   2   -8.10    5.50
  -5  -9  -2    1.90    4.00
   5  -9   2    0.40    1.20
  -5  -9  -2    0.00    4.00
   5  -9   2    0.40    1.70
   5   9  -2   -3.40    2.80
  -5  -9  -2   -0.40    3.30
   5   9  -2    6.70    5.60
   5   9  -2    1.50    3.00
  -5  -9  -2    1.00    2.80
  -5   9   2   -0.50    1.10
  -5  -9   2    4.60    5.00
  -5  -9   2    8.40    6.80
   5  -9  -2    7.50    7.10
  -5   9  -2    1.50    1.70
   5   9   2    6.90    4.80
   5  -9  -2    1.60    3.00
   5   9   2    1.30    3.30
  -5  -9   2    2.10    3.70
   5  -9  -2   -2.10    2.60
  -5   9  -2    1.30    1.80
  -5  -9   2   -1.70    3.50
   5   9   2   -2.50    2.10
   5   9   2    0.90    3.20
  -5  -9   2   -2.70    2.40
   6  -9   2   18.80    5.80
  -6  -9  -2   18.80    6.20
   6  -9   2   16.50    4.20
  -6  -9  -2   20.40    9.10
   6   9  -2   14.10    6.70
  -6  -9  -2   21.10    7.00
  -6  -9  -2   31.80   10.80
  -6  -9  -2   27.00    9.30
   6   9  -2   21.30    7.60
   6   9  -2    8.00    4.90
   6  -9  -2   18.80   10.30
  -6  -9   2   22.60    7.10
   6   9   2   10.00    5.40
   6   9   2   18.70    7.20
  -6  -9   2   11.60    7.50
  -6  -9   2   26.90   10.40
  -6   9  -2   27.30    5.70
  -6  -9   2   11.00    6.00
   6  -9  -2   22.20    6.70
   6   9   2   24.30    9.70
   6  -9  -2   21.30    6.20
   6   9   2   24.90    8.10
  -6   9  -2   17.70    4.50
   7   9  -2   68.09   14.40
  -7  -9  -2   75.09   15.20
  -7  -9  -2   70.59   12.20
  -7  -9  -2   54.69   16.20
   7   9  -2   70.39   15.80
   7  -9   2   65.39    9.20
  -7  -9  -2   55.49   15.10
   7  -9   2   54.99    7.10
   7   9  -2   48.00   11.90
  -7  -9  -2   59.59   13.30
   7   9   2   67.59   15.50
  -7  -9   2   58.09   12.30
   7  -9  -2   54.79   10.20
   7  -9  -2   72.19   10.90
  -7  -9   2   51.49   13.50
  -7  -9   2   96.69   20.00
   7   9   2   56.69   13.10
  -7   9  -2   62.09    7.90
   7   9   2   79.09   15.80
   7  -9  -2   29.90   13.90
  -7  -9   2   49.80   11.70
   7   9   2   49.90   11.30
  -7   9  -2   62.69    7.50
  -8  -9  -2   26.00    9.40
   8   9  -2    2.80    4.60
   8  -9   2    6.40    3.10
   8   9  -2   16.20    6.70
  -8  -9  -2    9.80    7.50
  -8  -9  -2   11.20    7.00
  -8  -9  -2    9.70    4.40
   8  -9   2    8.80    3.30
   8  -9   2    4.70    7.30
   8   9  -2    8.70    6.30
   8   9   2    8.20    5.50
   8  -9  -2   13.30    5.40
   8  -9  -2    3.40    4.70
  -8   9  -2    2.20    2.60
  -8   9  -2   10.00    4.10
   8   9   2    4.70    5.60
  -8  -9   2   15.00    9.80
  -8  -9   2   16.60    8.30
  -8  -9   2    3.90    5.60
   8   9   2   14.60    5.90
  -8  -9   2    4.50    5.70
   8  -9  -2   -5.60    6.50
   9   9  -2   11.70    7.10
   9  -9   2   13.50    4.30
  -9  -9  -2    2.80    5.40
   9   9  -2    7.90    4.90
  -9  -9  -2   13.60    6.10
   9   9  -2    2.80    5.50
   9  -9  -2    9.90    4.50
  -9   9  -2   11.50    4.50
  -9   9  -2   11.40    3.70
  -9  -9   2    6.90    5.90
   9  -9  -2   -7.50    7.60
   9  -9  -2    4.70    4.10
  -9  -9   2    8.70    6.20
   9   9   2   10.40    5.00
   9   9   2   13.00    5.40
   9   9   2   -5.10    4.90
 -10  -9  -2    3.10    8.60
  10   9  -2    9.10    8.40
 -10  -9  -2    8.70    5.70
  10  -9   2   -3.50    3.90
 -10  -9   2   -3.70    6.20
 -10  -9   2   -9.30    6.30
 -10   9  -2   -5.80    3.40
  10   9   2   -1.80    5.90
  10  -9  -2   -1.90    2.00
  10  -9  -2    1.40    5.30
  11  -9   2   -7.60   14.30
 -11  -9  -2    1.80    5.40
 -11  -9  -2   12.80   12.00
  11  -9   2    2.90    5.30
  11  -9  -2   11.50   13.50
 -11  -9   2   -2.00   10.20
 -11  -9   2   31.00   11.70
  11  -9  -2    8.40    6.10
 -11   9  -2   10.20    5.80
   0 -10   2 3472.75  149.69
   0  10   2 3288.67  146.99
   0 -10  -2 3205.18  144.99
   0 -10   2 3476.85  156.88
   0 -10  -2 3240.08  148.49
   0 -10   2 3020.80  149.39
   0  10   2 3347.96  154.88
   0  10   2 3322.47  149.79
   0 -10  -2 3380.96  156.88
   0  10  -2 3138.09  144.39
   0 -10  -2 3409.76  149.39
   0 -10   2 3181.48  145.39
   0  10   2 3236.38  148.89
   0  10  -2 3308.07  150.08
   0 -10   2 3474.35  148.59
   0  10  -2 3170.68  149.49
  -1 -10  -2  250.37   23.50
   1 -10   2  273.37   19.20
   1  10  -2  281.77   22.30
  -1 -10  -2  245.68   20.50
   1 -10   2  248.58   26.90
  -1 -10  -2  238.98   18.70
   1  10  -2  273.07   18.20
   1  10  -2  245.38   23.20
   1  10  -2  280.07   21.80
  -1 -10  -2  258.37   21.20
  -1  10   2  275.77   19.60
  -1  10   2  256.07   24.10
  -1 -10   2  265.87   19.90
   1  10   2  262.67   20.10
   1  10   2  279.37   25.00
  -1 -10   2  261.47   21.80
  -1 -10   2  264.77   21.10
   1 -10  -2  276.47   18.60
  -1  10  -2  289.37   20.50
  -1 -10   2  243.98   19.40
  -1  10  -2  272.97   19.20
  -1 -10   2  279.67   24.10
   1  10   2  258.87   21.00
   1 -10  -2  279.57   16.90
   1  10   2  230.48   20.60
   2  10  -2  361.96   24.40
   2  10  -2  329.57   26.70
  -2 -10  -2  323.27   25.10
  -2 -10  -2  338.87   26.70
   2  10  -2  385.16   28.40
  -2  10   2  395.46   23.40
  -2 -10  -2  358.76   27.10
   2 -10   2  348.97   30.40
   2 -10   2  401.36   23.30
   2  10  -2  405.76   28.60
   2 -10   2  365.16   23.90
  -2 -10  -2  402.26   30.20
  -2  10   2  365.06   22.90
   2  10   2  357.26   27.80
  -2  10  -2  376.96   23.90
   2  10   2  388.56   27.80
   2  10   2  353.86   24.90
  -2  10  -2  378.36   23.10
  -2 -10   2  406.16   28.70
  -2 -10   2  363.66   26.50
   2 -10  -2  365.56   21.70
  -2 -10   2  405.76   29.50
   2  10   2  407.96   31.10
   2 -10  -2  359.06   21.50
  -2 -10   2  417.86   28.50
  -2 -10   2  306.67   24.00
   2 -10  -2  421.76   31.90
   2 -10  -2  356.96   21.90
   3 -10   2    6.20    2.60
  -3 -10  -2    9.40    4.70
   3  10  -2    8.50    6.30
   3  10  -2    9.10    5.30
   3 -10   2   -0.50    6.10
  -3 -10  -2    0.20    3.30
  -3  10   2    3.70    2.70
   3 -10   2    6.20    2.60
  -3 -10  -2   -3.80    2.50
   3  10  -2    4.30    3.70
  -3 -10  -2    6.60    4.50
  -3  10   2    2.00    2.00
   3  10  -2    4.00    3.10
  -3 -10   2    3.00    4.40
   3 -10  -2    5.00    2.10
  -3 -10   2    8.80    5.20
   3  10   2    5.70    3.70
  -3 -10   2    5.60    3.60
   3  10   2    0.00    2.20
   3 -10  -2    0.90    4.70
  -3 -10   2    2.80    3.10
  -3  10  -2    1.60    2.40
   3 -10  -2    4.50    2.00
   3  10   2   -1.80    2.40
   3  10   2    4.40    5.40
  -3 -10   2    2.10    3.00
  -4 -10  -2  796.32   54.39
   4  10  -2  842.32   48.40
   4 -10   2  748.93   38.50
  -4  10   2  736.13   38.30
  -4 -10  -2  931.31   45.80
   4 -10   2  820.02   39.90
  -4 -10  -2  874.21   51.39
  -4 -10  -2  730.83   48.20
   4  10  -2  755.32   48.80
   4  10  -2  722.83   46.20
   4  10  -2  800.32   49.90
  -4 -10  -2  849.72   50.99
  -4  10   2  771.02   37.70
  -4  10  -2  751.82   40.30
   4  10   2  886.81   62.59
   4  10   2  877.61   47.50
   4  10   2  785.52   49.20
  -4 -10   2  840.42   51.29
  -4 -10   2  727.83   48.80
   4  10   2  797.32   50.39
  -4 -10   2  741.43   46.70
  -4 -10   2  735.43   48.80
  -4 -10   2  824.32   46.40
   4 -10  -2  762.72   51.69
  -4  10  -2  782.42   40.90
   5  10  -2   42.70   11.10
  -5 -10  -2   35.70   11.00
  -5 -10  -2   27.20    9.30
  -5 -10  -2   40.80   11.20
  -5 -10  -2   17.00   10.80
  -5 -10  -2   20.90    6.40
   5  10  -2   27.10   10.40
   5  10  -2   32.50   10.30
  -5  10   2   30.30    4.20
   5 -10   2   29.40    3.90
   5  10  -2   34.10    9.40
   5 -10   2   26.30    4.50
  -5  10   2   23.60    6.10
   5  10   2   41.80    9.60
  -5 -10   2   21.80    7.70
  -5 -10   2   40.30   12.10
   5 -10  -2   26.30    7.10
   5  10   2   26.90    7.60
  -5  10  -2   33.70    6.20
  -5 -10   2   25.30    8.30
  -5 -10   2   28.00    8.80
  -5  10  -2   35.40    6.10
   5  10   2   25.50    8.70
  -5 -10   2   32.50    9.10
   5  10   2   41.60   11.90
   5 -10  -2   27.90   11.40
   6  10  -2   94.99   14.00
  -6 -10  -2   89.59   12.30
   6  10  -2   70.49   14.30
  -6 -10  -2   73.99   16.80
  -6 -10  -2   74.89   15.50
   6 -10   2   89.89   11.40
   6 -10   2  100.29   10.30
  -6 -10  -2   85.29   17.30
  -6 -10  -2  154.78   24.60
   6  10  -2   88.49   17.60
  -6  10  -2   86.89    9.10
   6  10   2  106.59   18.50
   6  10   2  100.99   13.90
  -6 -10   2   91.99   17.80
   6 -10  -2   34.60   17.60
   6 -10  -2   92.59   12.80
  -6  10  -2   91.49    9.30
   6  10   2   84.89   14.90
   6  10   2  103.59   18.90
  -6 -10   2   69.99   14.10
  -7 -10  -2   12.30    8.90
   7  10  -2    2.20    3.30
  -7 -10  -2   -1.80    5.50
  -7 -10  -2    2.80    4.90
   7 -10   2   -0.40    3.20
  -7 -10  -2    1.90    7.10
   7 -10   2   10.20    3.90
  -7 -10  -2    2.80    4.50
   7  10  -2    5.60    5.30
   7  10  -2    0.10    3.10
  -7  10  -2    3.50    2.70
   7 -10  -2    4.50    8.00
  -7 -10   2   -2.40    4.20
   7  10   2    2.60    2.80
   7 -10  -2    6.00    4.70
  -7  10  -2    5.80    3.00
   7  10   2    7.80    8.50
  -7 -10   2    3.30    4.90
  -7 -10   2    7.90    6.70
   7  10   2    7.50    7.00
   7 -10  -2   12.90    5.30
  -7 -10   2    4.10    7.00
   7  10   2    7.60    6.20
  -8 -10  -2   44.20   11.70
  -8 -10  -2   25.90   11.10
  -8 -10  -2   53.09   14.70
  -8 -10  -2   55.79   13.90
   8  10  -2   40.90   12.30
   8 -10   2   44.20    7.30
   8  10  -2   39.90   10.40
  -8 -10  -2   29.60    9.40
   8  10  -2   62.39   13.90
   8 -10   2   60.49    8.10
  -8 -10   2   50.99   14.70
   8  10   2   30.50   11.80
  -8 -10   2   44.30   11.90
   8 -10  -2   38.50    8.80
  -8  10  -2   47.90    7.80
  -8 -10   2   30.80   12.50
   8 -10  -2   48.40   10.40
  -8  10  -2   51.79    7.20
   8  10   2   42.90   12.70
   8  10   2   54.39   14.80
  -8 -10   2   51.89   12.50
   9  10  -2   -7.50    3.70
   9 -10   2    0.10    2.40
   9  10  -2   -4.60    3.10
  -9 -10  -2   -2.90    5.20
   9 -10   2   -0.10    6.60
  -9 -10  -2   -4.60    5.40
   9  10  -2    4.60    7.10
  -9  10  -2   -3.20    2.90
  -9  10  -2    0.00    3.00
  -9 -10   2    4.40    6.10
   9  10   2   -2.70    4.20
   9  10   2   -4.20    5.50
   9 -10  -2  -20.90   11.90
   9  10   2   -1.10    5.50
   9 -10  -2   -3.50    3.30
  -9 -10   2    5.30    7.30
   9 -10  -2   -5.40    3.60
  10 -10   2   -4.00    3.30
  10  10  -2   -9.40    6.30
 -10 -10  -2    7.30    7.10
  10 -10  -2    4.40    5.10
 -10  10  -2   -2.50    3.80
 -10 -10   2   -4.90    7.70
 -10 -10   2    2.60    7.90
  10 -10  -2   -4.20    2.30
 -11 -10  -2    9.30   10.10
 -11 -10  -2   10.40   14.90
  11 -10  -2   12.20    7.20
  11 -10  -2   17.50   13.80
 -11 -10   2   17.00   14.20
   0  11   2    0.30    1.70
   0  11  -2   -1.10    1.50
   0 -11   2    3.90    2.20
   0  11   2    1.30    5.30
   0  11   2    0.40    2.80
   0 -11   2    2.20    2.60
   0 -11  -2   -5.70    3.50
   0 -11  -2   -1.00    2.30
   0 -11  -2    0.20    1.80
   0  11  -2   -0.50    2.00
   0  11   2   -0.40    2.00
   0 -11  -2    1.40    2.00
   0 -11   2   -2.50    4.80
   0 -11   2   -2.50    2.20
   0 -11   2    1.50    2.30
   1  11  -2   32.40    6.50
   1  11  -2   41.10    9.40
  -1  11   2   25.00    9.70
  -1 -11  -2   28.10    6.70
   1 -11   2   37.60    7.90
  -1 -11  -2   20.10    8.40
  -1 -11  -2   28.20    7.40
  -1  11   2   37.90    7.60
  -1 -11  -2   44.20    9.70
   1  11  -2   34.10   10.70
   1 -11   2   20.20    9.20
   1  11  -2   26.30    7.10
   1 -11   2   36.10    8.30
  -1 -11   2   24.80    6.70
   1 -11  -2   29.20    4.80
  -1 -11   2   34.80    7.80
   1  11   2   37.20    8.50
   1 -11  -2   27.10    6.40
  -1 -11   2   33.60   11.90
   1 -11  -2   33.50    7.10
  -1 -11   2   30.80    8.10
   1  11   2   39.20    8.80
   1  11   2   44.30    9.70
  -1 -11   2   30.10    7.40
   1  11   2   35.30   11.30
  -1  11  -2   33.50    7.30
   1 -11  -2   32.60    9.90
  -1  11  -2   20.80    5.70
   2  11  -2    8.80    5.00
  -2 -11  -2    8.60    4.00
   2  11  -2    6.70    3.60
   2  11  -2   15.30    7.80
   2 -11   2    8.30    4.00
  -2  11   2    8.00    3.30
  -2 -11  -2    8.30    4.90
   2 -11   2   10.40    3.50
   2 -11   2    5.70    5.90
   2  11  -2    6.30    4.00
  -2 -11  -2   12.10    4.90
  -2 -11  -2    5.70    5.30
  -2 -11   2    5.80    3.50
  -2  11  -2   10.40    4.00
  -2 -11   2   11.70    5.30
  -2 -11   2   22.10    7.10
   2 -11  -2   12.10    3.80
   2 -11  -2    8.80    2.90
   2  11   2   16.40    6.80
   2  11   2    5.00    3.50
   2 -11  -2    9.10    7.40
   2 -11  -2   10.30    3.20
  -2  11  -2   10.60    3.90
   2  11   2   11.40    7.70
  -2 -11   2    6.20    4.60
   3 -11   2   74.19   17.70
  -3 -11  -2   87.69   14.30
  -3 -11  -2   98.59   13.80
   3 -11   2  104.59    9.70
   3  11  -2   84.69   15.70
   3  11  -2   99.59   14.30
  -3  11   2   96.39    9.90
  -3 -11  -2  120.69   15.10
   3  11  -2  106.99   12.70
  -3 -11  -2   92.99   13.50
  -3  11   2  118.89   11.90
   3 -11   2   99.89   10.60
   3  11  -2  101.89   16.00
   3  11   2  141.99   13.90
  -3 -11   2  123.29   17.90
   3  11   2   89.19   16.00
   3 -11  -2  105.79    9.10
  -3  11  -2  102.19   10.70
  -3 -11   2  116.49   15.20
  -3 -11   2  153.48   28.60
  -3 -11   2  104.19   12.80
  -3 -11   2  101.09   14.20
   3 -11  -2  103.99    8.50
  -3  11  -2  103.59   10.20
   3  11   2   95.69   13.60
   3  11   2  103.19   16.30
   3 -11  -2  108.39   19.80
  -4 -11  -2   -3.70    4.30
   4 -11   2    2.70    1.90
   4  11  -2    1.20    4.60
  -4 -11  -2    2.30    3.30
   4 -11   2    3.50    2.60
  -4  11   2    3.60    2.30
  -4 -11  -2    0.10    4.20
   4  11  -2    1.60    3.30
  -4 -11  -2   -1.20    3.70
   4 -11   2   -1.40    6.40
  -4  11   2    4.70    2.20
   4  11  -2    4.10    3.50
   4  11  -2    2.90    6.60
  -4 -11  -2    3.50    3.30
   4 -11  -2    3.60    5.60
  -4 -11   2    2.90    4.80
  -4 -11   2    0.80    3.20
  -4 -11   2    8.10    5.90
  -4 -11   2    0.20    3.30
   4  11   2   -1.70    3.50
   4  11   2    2.30    4.10
  -4  11  -2    6.50    3.10
  -4 -11   2    1.90    4.20
  -4  11  -2    3.10    2.70
   4  11   2    1.80    3.70
   4  11   2    6.30    5.00
  -5 -11  -2   73.59   16.20
  -5 -11  -2   48.40   11.40
  -5 -11  -2   85.99   17.60
  -5 -11  -2   66.59   14.00
   5 -11   2   73.29    7.00
   5  11  -2   81.09   16.60
   5  11  -2   86.89   16.50
   5  11  -2   55.39   12.70
   5 -11   2   62.89    6.00
  -5  11   2   60.19    5.90
  -5  11   2   63.69    6.60
  -5 -11  -2   52.29   13.50
   5  11  -2   97.39   17.20
  -5  11  -2   55.49    7.70
  -5 -11   2   63.39   14.10
  -5 -11   2   62.59   12.30
  -5 -11   2   83.69   18.70
   5  11   2   45.70   11.50
   5  11   2   74.99   11.90
   5  11   2   62.19   14.20
  -5 -11   2   78.99   16.90
  -5  11  -2   73.49    8.40
   5  11   2   96.89   18.20
   5 -11  -2   56.89   12.40
  -6 -11  -2   93.19   12.40
  -6 -11  -2   67.69   14.70
   6  11  -2   69.49   15.70
   6 -11   2   61.19    9.10
  -6 -11  -2   92.99   19.30
   6  11  -2   88.19   17.50
   6 -11   2   67.39   14.10
  -6 -11  -2  102.09   20.20
  -6 -11  -2   83.19   16.50
   6  11  -2   47.90   13.50
   6  11  -2   54.49   13.50
   6 -11  -2   46.70   13.70
  -6 -11   2   71.59   14.00
   6  11   2   64.89   14.80
  -6 -11   2  123.79   21.20
  -6 -11   2   72.69   16.40
  -6  11  -2   76.49    8.70
   6  11   2   72.29   11.90
  -6 -11   2   63.99   16.50
  -6  11  -2   83.49    9.00
   6 -11  -2   61.79   12.50
   6  11   2   76.19   16.40
   7  11  -2  228.48   25.00
  -7 -11  -2  212.68   25.90
  -7 -11  -2  210.18   20.50
   7  11  -2  183.78   21.80
  -7 -11  -2  220.78   25.00
   7  11  -2  153.38   23.10
   7 -11   2  195.48   16.00
   7  11  -2  172.98   22.40
  -7 -11  -2  212.08   24.40
  -7 -11  -2  223.98   28.40
   7 -11   2  202.78   18.50
  -7 -11   2  192.78   21.30
  -7 -11   2  210.88   26.40
   7  11   2  206.58   23.10
  -7  11  -2  210.58   14.90
   7  11   2  216.58   25.70
  -7  11  -2  196.68   14.90
   7 -11  -2  210.18   20.30
   7  11   2  196.58   24.00
   7  11   2  226.88   23.00
  -7 -11   2  228.08   26.00
  -8 -11  -2   27.50   14.80
   8 -11   2   -5.70    6.70
   8 -11   2    8.60    4.60
   8  11  -2   11.90    6.10
   8  11  -2    3.90    6.20
   8  11  -2    9.40    5.60
  -8 -11  -2   12.00   10.70
  -8 -11  -2   10.10    6.90
  -8 -11  -2   20.90    7.90
   8 -11   2   11.70    5.00
  -8 -11  -2   15.00    9.10
  -8 -11   2    5.60    5.70
   8  11   2   19.00   11.60
  -8 -11   2    8.60    8.90
  -8  11  -2    7.50    4.10
   8 -11  -2   12.60    6.50
  -8 -11   2   17.40   11.50
   8  11   2    9.00    6.30
   8 -11  -2   -9.40    8.20
  -8  11  -2   15.80    4.40
  -8 -11   2   16.10   19.00
   8  11   2    4.80    5.20
   8  11   2   -3.50    4.20
   9  11  -2    0.90    6.00
  -9 -11  -2    5.00    6.90
   9 -11   2    0.90    9.80
   9  11  -2    6.20    4.70
   9 -11   2    5.90    3.50
  -9 -11  -2   11.50    6.60
   9 -11   2   -2.20    3.60
   9 -11  -2   -2.70    3.60
  -9 -11   2   -2.80    6.10
   9  11   2    2.40    7.00
  -9 -11   2    1.70    9.20
   9 -11  -2   -2.60    5.30
  -9  11  -2    7.80    3.20
   9  11   2    3.80    6.60
  -9  11  -2   12.10    4.00
   9 -11  -2    5.30    5.30
  10  11  -2  -14.30    6.90
 -10 -11  -2   -0.60    7.50
  10 -11   2    4.50    8.30
 -10 -11  -2   12.00   10.60
  10 -11  -2   -5.90    3.00
 -10 -11   2   12.60   11.60
  10  11   2   13.30   13.40
  10 -11  -2   10.20    5.00
 -10 -11   2   -5.20    7.70
  10  11   2   -8.00    8.40
  11 -11   2   28.60   16.50
 -11 -11  -2    0.40   21.90
  11 -11  -2  -11.20   13.90
  11 -11  -2    0.40    9.00
   0 -12  -2   -2.00    2.00
   0  12   2    0.00    3.00
   0  12  -2    0.80    2.50
   0 -12  -2   -2.00    4.90
   0  12   2    1.10    2.50
   0 -12   2   -0.40    1.60
   0 -12   2    1.40    2.00
   0  12  -2    1.70    2.50
   0 -12   2    0.80    5.50
   0 -12   2    5.70    5.50
   0 -12  -2    1.90    2.50
   0 -12  -2    0.40    1.90
   0 -12   2   -0.30    2.70
   0  12   2    4.40    2.50
   1 -12   2   26.90    7.70
  -1  12   2   35.40    8.60
   1  12  -2   53.79   12.60
  -1 -12  -2   26.20    7.70
  -1 -12  -2   43.30   11.50
  -1  12   2   38.40   15.50
   1 -12   2   33.80    7.40
  -1 -12  -2   32.80   10.50
  -1 -12  -2   42.30    8.80
   1  12  -2   35.50    8.20
   1  12  -2   40.30    6.50
   1 -12   2   37.20   12.00
   1  12   2   31.30    7.80
  -1 -12   2   41.50    8.80
  -1 -12   2   44.10   12.70
   1 -12  -2   27.80    9.80
   1  12   2   25.30    7.50
  -1  12  -2   25.70    6.60
   1  12   2   49.70    8.20
   1 -12  -2   30.90    7.20
  -1 -12   2   27.80    7.20
  -1 -12   2   31.10    7.90
  -1  12  -2   38.30    8.30
   1 -12  -2   34.50    7.40
   1  12   2   43.50   13.20
  -1 -12   2   43.20    9.10
   1 -12  -2   36.80    5.50
  -2 -12  -2  119.09   16.60
   2 -12   2   68.59   15.70
  -2  12   2   90.19   10.60
   2  12  -2  115.29   14.90
   2  12  -2  109.29   14.10
  -2 -12  -2   99.79   12.70
   2 -12   2  102.89   11.60
  -2 -12  -2  118.09   14.50
   2  12  -2   99.69   13.00
  -2 -12  -2   92.39   13.80
   2  12  -2  113.39   17.30
   2 -12   2  102.19   10.80
   2  12   2  101.79   14.20
  -2 -12   2  104.19   13.50
  -2 -12   2  113.39   14.50
  -2  12  -2   99.99   10.80
  -2 -12   2  101.59   16.00
   2 -12  -2   87.39    8.60
  -2 -12   2   88.79   11.80
   2  12   2  111.79   13.30
  -2 -12   2   96.59   13.50
   2 -12  -2   99.49   10.60
  -2  12  -2   75.59   10.50
   2  12   2  106.49   19.30
   2 -12  -2   89.89    9.60
   2 -12  -2   97.59   19.00
   2  12   2  112.89   14.60
  -3 -12  -2   28.70    7.70
   3 -12   2   42.00    7.40
   3  12  -2   77.59   14.90
  -3 -12  -2   63.59   15.20
  -3  12   2   52.59    7.30
  -3 -12  -2   29.60    9.30
   3  12  -2   44.60    9.80
  -3 -12  -2   49.60    9.60
   3 -12   2   54.89    7.80
   3  12  -2   53.39   12.00
   3  12  -2   50.09   11.50
  -3  12   2   43.10    7.40
  -3 -12  -2   46.50   11.30
  -3 -12   2   47.60   11.10
   3 -12  -2   49.40    5.70
   3  12   2   47.30   11.60
   3  12   2   50.39   12.40
  -3 -12   2   27.30    9.30
   3  12   2   47.40   14.50
   3 -12  -2   45.60    6.00
  -3  12  -2   41.60    8.30
  -3  12  -2   39.40    7.40
   3 -12  -2   48.50   14.10
   3  12   2   43.00   10.10
  -3 -12   2   49.10   13.00
  -3 -12   2   40.90    9.20
  -4 -12  -2   32.20    9.80
   4 -12   2   18.10    4.80
  -4 -12  -2    9.30    6.10
  -4  12   2   12.80    3.50
   4 -12   2   16.40    4.10
  -4  12   2    9.40    3.30
  -4 -12  -2   14.70    5.80
   4 -12   2    6.90    7.40
   4  12  -2   15.90    6.20
  -4 -12  -2   15.00    7.90
  -4 -12  -2   23.40    8.60
   4  12  -2   11.80    8.40
   4  12  -2    8.30    5.40
   4  12  -2    5.60    5.20
   4 -12  -2   15.30    9.00
   4  12   2   20.40    6.60
  -4 -12   2   11.80    5.70
   4  12   2   15.70    6.20
   4  12   2   23.00    8.10
   4 -12  -2   17.00    3.00
  -4 -12   2   16.60    6.90
  -4  12  -2   13.30    4.60
  -4 -12   2   12.60    5.90
   4 -12  -2   17.70    2.80
  -4 -12   2   27.70    8.90
  -4  12  -2   13.70    4.30
  -4 -12   2   12.00    6.60
  -5 -12  -2    1.10    4.00
   5  12  -2    8.50    6.60
  -5  12   2    3.00    2.00
   5  12  -2   -1.50    3.60
   5 -12   2    3.10    2.10
  -5 -12  -2    2.90    3.90
   5  12  -2    2.60    6.90
  -5 -12  -2    2.90    3.40
   5 -12   2    4.30    3.20
  -5  12   2    0.10    2.20
   5  12  -2    0.70    7.30
   5 -12   2   -2.10   11.30
   5 -12   2    0.00    1.40
  -5 -12  -2    5.70    7.20
  -5 -12  -2    6.00    5.60
  -5 -12   2    3.10    4.50
  -5 -12   2   -0.90    5.50
   5  12   2   -0.10    7.30
   5  12   2    4.80    4.30
  -5 -12   2    0.10    5.10
   5  12   2    4.20    3.50
   5  12   2    5.40    4.50
   5 -12  -2   -0.10    3.90
  -5  12  -2   -1.20    1.90
   5 -12  -2   -1.50    5.50
  -5 -12   2    0.80    5.50
  -5  12  -2    3.70    3.30
  -5 -12   2    6.90    7.10
  -6 -12  -2   22.30    7.70
   6  12  -2   26.70   12.10
   6 -12   2   26.10    8.40
  -6 -12  -2   34.80    9.50
  -6 -12  -2   22.40    9.10
  -6 -12  -2   43.60   14.50
   6 -12   2    1.80    8.80
  -6 -12  -2   17.40    8.60
   6 -12   2   22.20    5.70
   6  12  -2   21.20    9.80
   6  12  -2   27.70    8.60
   6  12  -2   17.80    7.50
   6  12   2   24.60    8.80
   6 -12  -2   26.60    8.80
   6  12   2   29.10    9.50
  -6 -12   2   22.70    9.20
   6  12   2   42.80   12.90
  -6 -12   2   30.50   10.00
   6 -12  -2    8.30    9.00
  -6  12  -2   29.90    6.40
   6  12   2   13.60    6.10
  -6  12  -2   22.60    5.90
  -6 -12   2   24.90    8.20
  -6 -12   2   14.90    8.30
  -6 -12   2   20.80   10.40
   7  12  -2    0.10    5.20
  -7 -12  -2    6.30    5.90
  -7 -12  -2  -10.60    5.00
   7  12  -2    3.30    8.10
   7 -12   2    6.60    3.80
  -7 -12  -2    4.30    5.40
   7 -12   2    5.40    3.20
   7 -12   2  -17.30    7.40
  -7 -12  -2   15.10    9.10
   7  12  -2    1.70    3.60
   7  12  -2   -3.10    4.60
  -7 -12  -2   -0.60    6.70
  -7  12  -2   -4.40    2.30
   7  12   2   -1.30    4.10
   7  12   2    3.20    5.00
  -7 -12   2    0.60    7.30
  -7 -12   2    0.20    6.20
   7 -12  -2   -4.10    3.90
   7  12   2   11.00    9.90
  -7 -12   2    4.10    8.50
   7 -12  -2   15.50    8.90
   7  12   2   -6.00    4.40
  -7 -12   2   -3.20    4.80
  -7  12  -2   -1.60    2.60
   8  12  -2    2.10    6.20
  -8 -12  -2   22.20   11.40
  -8 -12  -2   10.20    6.40
  -8 -12  -2    4.60    7.30
   8  12  -2   14.40    8.40
  -8 -12  -2    7.80    7.00
   8  12  -2   16.70    7.30
   8 -12   2   21.00    5.90
  -8 -12   2    7.60    9.70
  -8  12  -2    3.30    3.70
  -8 -12   2    0.60    6.00
  -8 -12   2   10.10    8.30
   8  12   2    1.20    4.80
   8  12   2    6.30    5.30
   8 -12  -2    7.90    6.60
   8  12   2    9.70   10.40
   8  12   2   -3.80    6.90
   8 -12  -2    2.70    7.50
  -8  12  -2   11.60    4.40
   9  12  -2   -6.30    6.80
  -9 -12  -2   -7.40    5.50
  -9 -12  -2   11.70    9.70
   9 -12   2   -5.50    3.30
   9  12  -2    9.80    9.60
   9 -12   2   -1.30    3.60
   9 -12   2   -6.90    7.10
  -9  12  -2    2.30    3.10
  -9 -12   2  -13.30    7.00
   9 -12  -2   -4.90    4.70
   9  12   2    8.50    5.80
   9  12   2   -1.30   12.10
   9 -12  -2   -3.60    3.40
  -9 -12   2    4.70    7.80
   9  12   2    2.50    6.90
   9 -12  -2    2.30    7.20
 -10 -12  -2  -12.80   10.40
  10  12  -2  -14.70    7.90
 -10 -12  -2    0.40    9.40
  10 -12   2   -2.00    3.30
  10  12   2  -10.40    8.90
  10 -12  -2   -1.80    3.50
  10 -12  -2   -4.40    4.90
 -10 -12   2    7.70   11.70
 -10 -12   2   -1.10    7.90
   0  13   2   -1.60    2.90
   0  13   2   -2.50    1.90
   0  13  -2   -1.90    2.80
   0 -13   2    4.30    3.40
   0 -13  -2    4.40    4.90
   0  13   2   -6.20    7.20
   0 -13  -2    0.60    2.40
   0 -13   2    2.50    2.70
   0 -13   2   -6.10    4.80
   0 -13   2    2.20    2.70
   0 -13  -2   -0.70    2.30
   0 -13   2   -0.60    2.90
   0  13  -2    0.20    1.90
   0 -13  -2   -1.10    2.60
  -1  13   2   12.80    5.60
   1  13  -2   10.00    5.20
   1 -13   2   14.80    5.70
   1  13  -2   11.30    4.20
   1  13  -2   25.80    8.80
  -1 -13  -2   19.30    9.00
   1 -13   2   14.00    5.40
  -1  13   2   10.30    9.70
   1 -13   2   18.00    6.20
  -1 -13  -2    9.80    4.70
   1 -13   2   10.00    3.60
  -1 -13  -2   15.40    5.90
  -1 -13  -2   28.30   11.00
   1  13  -2    9.70    8.50
   1 -13   2   17.50    9.40
  -1 -13   2   25.80    9.50
  -1 -13   2   17.90    6.50
   1 -13  -2   11.00    7.10
  -1  13  -2    6.90    3.50
  -1 -13   2   13.30    5.40
   1  13   2   17.10    9.50
  -1 -13   2   16.00    6.40
   1 -13  -2   23.40    5.70
   1 -13  -2   15.30    4.80
   1  13   2   16.00    6.10
  -1 -13   2   12.60    5.20
   1 -13  -2   22.90    6.40
  -1  13  -2   11.20    4.90
   1  13   2   17.70    6.40
  -2 -13  -2  110.59   14.10
   2 -13   2  121.49   13.50
   2  13  -2   88.29   19.70
   2  13  -2  102.69   14.70
   2 -13   2   50.69   17.20
   2  13  -2   99.09   11.50
   2  13  -2  137.59   24.50
  -2 -13  -2   99.89   13.90
  -2 -13  -2  105.99   14.60
  -2 -13  -2   92.89   18.20
   2 -13   2  105.89   11.60
  -2  13   2   87.99   11.70
  -2 -13   2  104.79   14.60
  -2  13  -2   81.79   15.00
   2  13   2  104.09   14.30
   2  13   2  122.59   19.30
  -2 -13   2  114.89   14.20
  -2 -13   2  102.79   14.30
   2  13   2  103.09   13.40
  -2  13  -2  114.49   11.70
   2 -13  -2  120.69   17.50
  -2 -13   2  103.69   12.80
   2  13   2   79.39   14.30
   2 -13  -2   92.99    8.90
   2 -13  -2  111.19   11.20
  -2 -13   2  115.39   17.60
  -3 -13  -2   33.20   10.80
   3  13  -2   17.70    6.80
  -3  13   2   20.50    6.00
  -3 -13  -2   12.60    8.00
   3 -13   2   10.50    4.50
  -3 -13  -2   11.90    5.40
   3 -13   2   21.40    5.50
   3  13  -2   18.00    7.20
  -3 -13  -2   19.70    7.60
  -3  13   2   32.20    6.40
  -3 -13  -2   13.30    7.20
   3  13  -2   17.90    6.90
  -3  13  -2   27.30    7.20
  -3 -13   2   19.40    8.40
  -3  13  -2   22.70    5.60
  -3 -13   2   18.70   11.10
   3 -13  -2   15.50    4.80
   3  13   2   13.50    6.30
   3 -13  -2   22.40    8.60
  -3 -13   2   10.90    6.20
   3  13   2   31.10   12.20
   3  13   2    9.90    5.60
  -3 -13   2   22.30    8.20
  -3 -13   2   20.10    5.60
   3  13   2   20.00    7.80
   3 -13  -2   22.70    5.00
   4  13  -2   -2.60    3.10
  -4 -13  -2   -1.80    2.80
   4  13  -2    9.10    5.20
  -4 -13  -2   -6.90    4.80
  -4  13   2   -0.40    2.30
  -4 -13  -2    7.90    6.10
  -4 -13  -2    5.10    5.10
   4 -13   2   -0.60    2.40
  -4  13   2   -1.20    2.20
   4 -13   2    2.60    2.30
   4  13  -2    9.90    5.80
  -4 -13  -2   -6.10    2.50
   4 -13   2   -2.90    7.00
   4 -13  -2   -4.20    5.80
  -4 -13   2   -1.50    3.40
   4  13   2   -1.00    3.20
   4  13   2    3.10    4.20
  -4 -13   2   -0.60    5.20
   4 -13  -2    0.10    1.20
  -4 -13   2   -0.50    3.30
   4  13   2    3.20    4.70
  -4  13  -2   -2.20    2.30
   4  13   2   -4.60    7.50
  -4  13  -2   -0.90    2.50
  -4 -13   2    2.40    4.60
  -4 -13   2   -0.60    3.80
  -5 -13  -2  171.98   21.10
  -5 -13  -2  159.58   21.20
   5  13  -2  168.78   18.80
   5 -13   2  162.68   11.20
  -5 -13  -2  160.38   21.60
   5 -13   2  131.09   14.70
   5 -13   2  158.38   12.00
  -5 -13  -2  150.78   22.80
  -5 -13  -2  160.98   17.30
  -5  13   2  162.38   12.30
  -5  13   2  162.58   11.80
   5  13  -2  154.48   20.10
   5  13  -2  155.08   21.30
   5  13   2  148.39   20.90
  -5 -13   2  170.88   19.10
   5  13   2  165.48   23.80
  -5 -13   2  148.99   20.70
  -5 -13   2  149.88   19.90
   5  13   2  141.09   17.20
  -5 -13   2  152.08   21.20
   5  13   2  150.48   25.90
   5 -13  -2  157.88   18.40
  -5  13  -2  169.48   14.50
  -5 -13   2  166.38   22.70
  -5  13  -2  154.18   13.80
   6  13  -2   48.30   18.00
   6  13  -2   38.10    9.90
  -6 -13  -2   58.39   16.30
   6 -13   2   27.20    8.70
  -6 -13  -2   32.90   11.40
   6 -13   2   58.59   10.50
  -6 -13  -2    7.60    8.40
  -6 -13  -2   32.00   12.50
   6  13  -2   42.40   12.00
   6  13  -2   27.90   10.30
  -6 -13  -2   37.90   10.00
  -6  13  -2   42.20    7.70
   6  13   2   35.30    9.70
   6 -13  -2   27.00   13.60
   6 -13  -2   21.40    8.20
   6  13   2   49.50   14.70
  -6 -13   2   31.70    9.90
  -6 -13   2   29.90   12.00
   6  13   2   35.30   15.00
  -6 -13   2   36.70   12.40
   6  13   2   30.80   14.20
  -6 -13   2   11.90    7.60
  -6  13  -2   40.90    7.70
  -6 -13   2   58.99   16.60
  -7 -13  -2   52.79   16.80
   7 -13   2   61.29   12.60
  -7 -13  -2   32.30   11.70
  -7 -13  -2   34.70   11.10
   7  13  -2   46.70   12.90
   7 -13   2   24.80    9.60
   7 -13   2   14.30   10.90
  -7 -13  -2   51.79   14.20
   7  13  -2   39.20    9.70
   7  13  -2   35.10   11.60
   7  13  -2   54.09   17.60
  -7 -13  -2   28.70    9.60
  -7 -13   2   50.39   13.80
  -7 -13   2   23.70   12.30
   7 -13  -2   44.60   12.00
  -7 -13   2   48.60   12.10
   7  13   2   40.80   13.40
  -7 -13   2   62.89   17.30
  -7  13  -2   44.00    7.30
  -7  13  -2   48.90    8.00
   7  13   2   40.80   13.20
  -7 -13   2   70.49   14.90
   7  13   2   24.80    9.10
   8  13  -2    0.60    5.40
   8  13  -2   18.70   10.60
   8 -13   2  -11.60    9.70
  -8 -13  -2    2.50    7.50
  -8 -13  -2   47.20   22.80
   8 -13   2   14.30    6.40
  -8 -13  -2   19.10   12.80
   8  13  -2    0.60   12.60
   8 -13   2   20.20    6.20
  -8 -13  -2   23.60   10.80
   8  13  -2    2.20    5.50
   8 -13  -2   11.70    6.10
  -8  13  -2   14.40    5.00
   8  13   2    9.70   10.30
  -8 -13   2   17.60   10.90
   8  13   2   14.50   10.10
   8  13   2   -1.90   10.90
  -8  13  -2   11.90    3.80
  -8 -13   2   17.80    8.50
   8  13   2    8.20    6.20
   8 -13  -2   15.40    8.40
  -8 -13   2   15.60    7.00
  -9 -13  -2   -2.30    9.60
  -9 -13  -2    3.20    5.70
   9  13  -2   -2.00    7.20
  -9 -13  -2   11.40   11.10
   9 -13   2   -0.20    4.70
   9  13   2   -7.50    5.80
   9 -13  -2   -2.30    5.10
  -9 -13   2   15.50    8.10
   9 -13  -2   -6.30    3.80
  -9 -13   2   -7.60    7.90
 -10 -13  -2   15.30   11.90
  10 -13   2   17.80   12.30
 -10 -13  -2    4.90   10.20
 -10 -13   2   12.80   12.70
  10 -13  -2    3.50    7.30
 -10 -13   2    7.20   11.00
  11 -13  -2   18.70   15.90
   0 -14   2  141.89   15.80
   0 -14   2  132.29   15.10
   0 -14  -2  113.39   12.40
   0  14   2  136.79   15.40
   0 -14   2  113.79   14.80
   0  14  -2  146.99   13.60
   0 -14  -2  128.59   15.00
   0  14   2  125.79   15.30
   0 -14  -2  108.59   13.70
   0  14  -2  161.88   17.40
   0 -14   2  161.48   28.00
   0  14   2  142.39   21.60
   0 -14  -2  115.69   21.30
   0 -14   2  126.79   13.50
   1 -14   2    1.80    3.20
  -1 -14  -2   13.50    6.40
   1 -14   2   10.70    4.60
   1 -14   2    4.30    3.80
   1  14  -2    9.40    3.90
  -1  14   2   11.00    5.30
  -1  14   2   13.80   10.60
  -1 -14  -2   10.50    6.30
   1  14  -2   18.60    6.90
  -1  14   2    9.00    4.90
   1 -14   2   15.00    9.30
   1  14  -2   15.60    5.70
  -1 -14  -2    6.50    4.50
  -1 -14  -2    8.10    4.00
   1 -14   2    7.40    4.10
  -1 -14   2    6.70    4.30
  -1 -14   2    7.10    5.00
   1  14   2    7.70    4.10
  -1 -14   2    5.40    4.30
   1 -14  -2    8.80    4.50
   1  14   2    8.20    4.80
   1 -14  -2   13.60    9.70
  -1  14  -2    5.40    3.60
  -1 -14   2    6.20    3.30
  -1  14  -2   14.60    6.10
   1  14   2   -0.90    8.30
   1 -14  -2    9.60    4.30
   1  14   2    3.40    4.20
   1 -14  -2   13.40    4.90
   2  14  -2    3.50    4.90
  -2 -14  -2   20.30    9.60
   2  14  -2   10.80    6.40
  -2 -14  -2    8.10    5.00
   2 -14   2   -3.80    8.20
   2 -14   2    8.20    4.80
  -2  14   2   15.80    6.00
  -2 -14  -2    5.40    4.00
   2 -14   2   10.50    4.80
   2  14  -2   10.20    4.80
  -2 -14  -2   18.00    6.60
   2 -14   2    6.90    3.40
   2  14  -2   18.30    9.40
  -2 -14   2    8.00    4.50
   2  14   2    9.70    8.40
  -2 -14   2   13.20    7.70
   2  14   2    8.40    5.30
  -2  14  -2   12.30    4.40
   2 -14  -2    8.40    4.10
   2  14   2   18.90    8.40
   2  14   2    0.40    4.00
   2 -14  -2    8.30    3.20
   2 -14  -2   10.20    8.90
   2 -14  -2    8.90    4.00
  -2 -14   2    9.30    5.30
  -2 -14   2   12.70    7.20
  -3  14   2   14.10    7.00
  -3 -14  -2   11.90    5.60
  -3 -14  -2    3.70    5.40
   3 -14   2   -1.20    8.00
  -3  14   2    7.40    4.20
  -3 -14  -2    8.90    5.00
  -3 -14  -2    5.10    6.00
   3 -14   2   13.10    5.50
   3  14  -2    5.70   10.40
   3 -14   2   11.80    4.20
   3  14  -2   11.10    6.40
   3  14  -2    9.10    5.70
   3 -14   2    9.40    4.10
  -3 -14  -2   20.00    8.10
   3  14  -2   16.30    7.70
   3  14   2   11.80    6.80
  -3 -14   2   19.20    7.00
   3 -14  -2   17.80   10.50
  -3 -14   2   16.50    7.20
   3 -14  -2    9.80    3.80
   3  14   2   16.50    6.00
  -3 -14   2   17.60    8.00
   3  14   2   16.10   10.50
   3  14   2    7.20    4.30
   3 -14  -2   14.00    4.30
  -3 -14   2   10.40    7.70
  -3  14  -2   15.30    5.40
  -3  14  -2   13.50    5.10
  -3 -14   2   17.50    7.60
  -4 -14  -2   19.00    9.90
   4 -14   2    1.70   11.10
   4  14  -2   37.40   12.00
   4  14  -2   61.39   17.30
   4  14  -2   30.50    9.90
  -4  14   2   28.40    6.20
   4 -14   2   28.10    6.10
  -4 -14  -2   30.50    8.80
  -4 -14  -2   24.30    9.10
  -4  14   2   22.00    6.20
   4 -14   2   20.90    7.00
  -4 -14  -2   26.60   11.40
   4 -14   2   31.90    6.10
   4  14  -2   20.90    7.60
  -4 -14  -2   20.30    9.50
   4  14   2   31.90   11.70
  -4 -14   2   21.90    8.10
   4  14   2   31.80    7.70
  -4 -14   2   27.00   10.60
  -4  14  -2   27.90    7.50
   4 -14  -2   30.10    4.20
  -4 -14   2   28.50    9.70
  -4  14  -2   29.70    7.30
   4 -14  -2   23.20    4.20
  -4 -14   2   31.50   11.00
  -4 -14   2   47.60   13.60
   4  14   2   10.10   12.30
   4 -14  -2   38.60   14.60
   4  14   2   19.00    7.20
   5  14  -2   13.10    6.70
  -5 -14  -2   27.40    8.90
   5 -14   2   23.60    7.50
  -5 -14  -2   26.20    9.10
  -5 -14  -2   19.70    8.30
  -5 -14  -2   33.20   11.10
  -5 -14  -2   37.80   12.80
   5  14  -2   21.40    8.10
   5 -14   2   32.50    5.80
  -5  14   2   41.40    6.90
   5 -14   2    0.80   10.60
   5 -14   2   33.20    5.50
  -5  14   2   28.70    6.40
   5  14  -2   31.90   10.60
  -5 -14   2   30.30   13.80
  -5 -14   2   30.50   12.90
  -5 -14   2   31.50    9.80
   5  14   2   36.10   12.20
   5  14   2   34.60   12.40
  -5 -14   2   25.80   11.50
  -5  14  -2   28.70    6.60
  -5 -14   2   40.50   12.80
   5 -14  -2   28.00    9.70
   5  14   2   19.90    6.80
  -5  14  -2   30.40    7.30
   5  14   2   17.60   13.00
   5 -14  -2   -3.00   11.10
   6  14  -2   36.40   14.00
   6  14  -2   28.60    9.00
  -6 -14  -2   37.20   12.60
  -6 -14  -2   22.20   10.80
  -6 -14  -2   40.00   13.60
  -6  14   2   18.50    6.10
   6  14  -2   32.60   10.50
   6 -14   2   13.40    5.60
   6  14  -2   23.40    7.80
  -6 -14  -2   20.30    7.20
  -6 -14  -2   20.10   10.80
   6  14   2   11.70    6.50
   6 -14  -2   10.80    8.40
   6  14   2   10.40   13.20
  -6 -14   2    7.00    8.90
  -6 -14   2   36.70   10.50
   6 -14  -2   20.90    8.30
  -6 -14   2   22.40   10.50
  -6  14  -2   27.30    6.60
  -6  14  -2   17.10    5.30
   6  14   2   22.50   10.00
  -6 -14   2   22.00   10.90
   6  14   2   12.60    8.90
  -7 -14  -2   14.30    8.30
   7  14  -2    3.00    5.10
  -7 -14  -2    6.60    4.80
   7 -14   2    3.20    4.10
   7 -14   2   -0.10    5.50
   7  14  -2    2.00    7.20
   7  14  -2   -1.60    3.70
   7 -14   2   23.90    9.70
  -7 -14  -2   -8.30    7.60
   7  14  -2    6.10   10.80
  -7 -14  -2   -1.40    5.40
  -7 -14   2   -2.70    9.70
   7 -14  -2   -0.60    7.30
  -7 -14   2   -7.40    5.00
   7  14   2   -7.80    4.10
   7  14   2   -6.20   11.80
  -7  14  -2   -1.30    3.10
  -7 -14   2   -7.80    7.00
  -7  14  -2   -2.70    3.00
   7  14   2   -9.00    5.90
  -7 -14   2   -9.20    6.70
  -8 -14  -2    3.30    7.20
   8  14  -2    5.60    8.40
   8  14  -2   -2.70    5.90
   8  14  -2   -5.90   10.80
  -8 -14  -2    1.40   10.40
  -8 -14  -2    2.70    9.00
  -8 -14  -2   -1.50    7.50
   8 -14   2    9.60    5.60
   8 -14   2    0.60    4.80
   8 -14  -2    0.40    4.80
  -8  14  -2    0.90    2.90
  -8 -14   2   10.10   10.90
  -8  14  -2    5.50    3.20
   8  14   2   -5.20    6.40
  -8 -14   2  -10.20    8.70
   8  14   2   -3.30   13.00
  -8 -14   2    8.10    7.70
   8  14   2    9.30    6.20
   8 -14  -2   17.80    7.70
   9 -14   2  -10.30    5.30
   9 -14   2    6.00   13.80
  -9 -14  -2   -7.50    9.10
   9  14  -2   -8.00   10.20
  -9 -14  -2   -4.90    8.10
  -9 -14  -2   12.70    8.10
  -9 -14   2  -11.10    6.40
   9  14   2   -6.50   14.80
   9  14   2    0.70    8.90
  -9 -14   2   -2.80   10.40
   9 -14  -2   -7.30    4.40
 -10 -14  -2   12.70   12.00
 -10 -14  -2  -10.80   12.50
  10 -14  -2  -12.30   21.10
 -10 -14   2  -19.80   16.60
 -10 -14   2    2.10   13.40
   0 -15  -2   -1.20    2.60
   0  15  -2   -1.50    2.50
   0  15  -2   -2.80    2.10
   0  15   2    3.30    3.90
   0 -15   2   -1.90    2.50
   0 -15  -2    1.00    2.60
   0  15   2    1.30    9.50
   0 -15   2    0.80    3.10
   0 -15   2   -2.70    2.40
   0 -15  -2   -2.80    2.60
   0 -15   2    2.20    5.60
   0 -15   2   -2.70    3.60
   0 -15  -2   -0.30    6.10
  -1 -15  -2   27.20    8.60
   1  15  -2   22.60    7.20
  -1 -15  -2   26.60   12.00
  -1  15   2   36.80    8.20
  -1  15   2   18.60    6.60
   1 -15   2   23.20    7.20
   1 -15   2   23.60    7.10
   1  15  -2   24.10    8.20
   1 -15   2   31.70    7.30
  -1 -15  -2   22.50    7.90
  -1  15   2   12.50   10.50
   1 -15   2   23.90   13.00
  -1 -15  -2   31.20    9.00
   1 -15   2   16.90    6.30
   1  15  -2   24.70    7.80
   1  15   2   22.90   13.30
   1  15   2   25.50    9.00
   1 -15  -2   17.20    5.40
  -1 -15   2   22.60    7.60
  -1  15  -2   19.00    6.20
  -1 -15   2   17.00    7.50
   1 -15  -2   29.30    7.00
  -1  15  -2   19.60    7.30
   1  15   2   22.70   12.30
  -1 -15   2   37.00   10.70
  -1 -15   2   15.90   10.50
   1 -15  -2   26.50    7.70
   1 -15  -2   30.20   11.60
   1  15   2   23.20    6.80
  -1 -15   2   31.10    9.60
  -2 -15  -2   55.79   13.00
  -2  15   2   39.10    9.00
   2 -15   2   35.40    9.10
  -2 -15  -2   42.10   11.70
   2  15  -2   41.00   10.70
   2  15  -2   35.10    8.50
   2 -15   2   38.00    9.30
   2  15  -2   40.40   14.10
   2 -15   2   25.50   12.00
  -2 -15  -2   37.60   12.70
   2 -15   2   39.50    8.80
  -2 -15  -2   29.20    8.80
   2  15  -2   47.20   11.90
  -2 -15   2   35.10   10.00
  -2 -15   2   29.00    8.20
  -2 -15   2   48.80   14.90
   2  15   2   34.40    9.30
   2  15   2   38.70   10.80
   2 -15  -2   31.90    6.90
   2 -15  -2   34.60    7.70
  -2  15  -2   36.10    8.40
   2 -15  -2   44.80    7.20
   2 -15  -2   36.10   13.80
   2  15   2   59.29   16.30
   2  15   2   32.70    8.70
  -2 -15   2   37.10   10.50
  -2 -15   2   35.50   10.60
   3  15  -2   23.40    9.60
   3 -15   2    6.90    3.70
  -3 -15  -2   -0.80    4.00
  -3 -15  -2    2.50    6.60
  -3 -15  -2   10.50    6.80
  -3 -15  -2   -0.60    4.80
   3 -15   2   10.50    5.40
  -3 -15  -2    9.30    5.60
   3  15  -2   -2.00   10.60
   3  15  -2    3.40    3.50
  -3  15   2    4.70    3.70
   3  15  -2   14.40    7.30
   3 -15   2   -3.30    7.50
   3 -15   2   -1.40    2.20
   3 -15  -2    0.70    1.90
  -3 -15   2    7.80    5.00
  -3 -15   2   -1.00    4.30
  -3  15  -2   10.50    4.70
  -3 -15   2    3.50    5.60
   3  15   2    4.30   10.50
   3  15   2   12.70    5.70
   3 -15  -2    7.30    3.60
  -3 -15   2    5.50    8.30
  -3  15  -2    0.30    3.30
   3  15   2    2.00    5.40
  -3 -15   2   11.60    7.30
   3 -15  -2   10.40    9.40
   3  15   2    2.20    4.10
   4  15  -2   -0.30    3.60
  -4 -15  -2    6.90    7.60
   4  15  -2    9.70    6.70
  -4 -15  -2    9.10    5.40
   4  15  -2   -3.30    5.00
   4  15  -2   15.80   12.80
   4 -15   2   10.50    5.20
  -4  15   2    6.80    3.20
  -4 -15  -2    8.10    5.80
   4 -15   2    7.00    3.30
  -4 -15  -2    8.10    4.10
   4 -15   2    2.70    7.50
   4 -15   2    4.90    3.40
  -4 -15  -2    0.40    4.80
  -4  15   2    8.00    3.60
   4  15   2   10.90    7.30
  -4 -15   2   12.10    9.20
   4 -15  -2    6.40   11.00
   4  15   2    2.40    5.30
   4  15   2    7.20   11.70
  -4 -15   2    9.50    6.50
  -4 -15   2    7.70    6.90
  -4 -15   2    0.20    4.10
  -4 -15   2    5.10    5.70
   4 -15  -2    9.60    2.90
  -4  15  -2    0.70    3.20
  -4  15  -2    3.60    3.60
   4 -15  -2    6.20    2.90
   4  15   2   15.20    6.90
   5  15  -2   61.79   16.30
   5 -15   2   21.20    7.00
  -5  15   2   27.60    5.60
   5 -15   2   20.30    4.80
  -5  15   2   26.00    6.10
  -5 -15  -2   29.80   11.40
  -5 -15  -2   20.50    7.50
  -5 -15  -2   24.70   10.50
  -5 -15  -2   25.70   11.40
   5  15  -2   16.20    9.60
  -5 -15  -2   18.60   10.20
   5  15  -2   19.70    6.30
   5  15  -2   28.20   10.00
   5 -15  -2   24.10   10.00
  -5  15  -2   24.90    6.80
   5  15   2   29.00   10.70
   5 -15  -2   36.50   11.20
  -5 -15   2   19.90    8.60
   5  15   2   14.20   13.20
  -5 -15   2   29.60   10.30
  -5 -15   2   38.70   13.90
  -5  15  -2   31.00    6.70
   5  15   2   27.40    8.40
  -5 -15   2   31.90   11.80
  -5 -15   2   21.20    9.00
   5  15   2   15.40    8.50
   6  15  -2   -0.60    6.60
   6  15  -2    2.90    3.90
  -6 -15  -2   -5.20    6.10
   6  15  -2    5.90    7.80
  -6 -15  -2    7.10    6.80
  -6 -15  -2    5.20    8.60
   6 -15   2    3.60    8.70
  -6 -15  -2    1.50    9.00
  -6  15   2    2.80    2.50
   6 -15   2   -0.10    3.50
  -6 -15  -2    8.30    6.10
   6  15  -2   -1.10    9.70
  -6  15  -2    2.40    4.90
  -6 -15   2   10.70    8.60
   6  15   2    0.90    5.80
   6  15   2    6.90    7.60
  -6 -15   2    6.00    6.90
  -6 -15   2  -10.80    5.30
  -6  15  -2    0.40    4.20
   6  15   2  -10.70   11.10
  -6 -15   2    3.20    7.20
  -6 -15   2    0.10    6.50
   6 -15  -2   28.10   12.40
   6 -15  -2    8.80    6.90
   6  15   2   -1.50    3.40
  -7 -15  -2   13.60    5.50
  -7 -15  -2   12.50    9.60
   7  15  -2   -5.00    3.00
  -7 -15  -2   -0.30    7.20
  -7 -15  -2   -1.10    7.30
   7  15  -2    3.00   11.10
   7 -15   2    5.50    9.40
   7 -15   2    1.00    4.30
   7  15  -2    4.40    6.20
   7 -15   2   -6.10    4.20
   7  15   2   -2.50    3.00
   7 -15  -2   -3.40    5.10
   7  15   2  -19.00   10.70
  -7  15  -2   -2.00    2.90
  -7 -15   2   14.80   11.00
   7 -15  -2   25.20   10.50
   7  15   2    0.70    7.40
   7  15   2   -7.00    6.00
  -7 -15   2   -2.80    6.60
  -7 -15   2   -1.50    6.80
  -7  15  -2   -1.50    5.40
  -7 -15   2  -15.50    6.10
  -8 -15  -2   -3.70    8.30
   8  15  -2    2.20    8.30
   8  15  -2  -18.00   11.40
  -8 -15  -2   -6.20    6.60
   8 -15   2   -4.60    9.40
   8  15  -2   -6.80    5.80
  -8 -15  -2   -6.50   17.00
  -8 -15  -2  -12.20    6.90
   8 -15   2    0.30    4.30
  -8  15  -2   -4.50    3.40
  -8  15  -2    3.70    3.20
   8  15   2   12.20    7.70
   8  15   2   -1.40    9.20
   8 -15  -2    1.40    5.90
   8  15   2  -19.20   12.90
  -8 -15   2  -23.40   11.10
  -8 -15   2    0.00    6.90
   9 -15   2   -4.40    7.40
   9  15  -2  -19.70    8.50
   9 -15   2   16.20   13.60
  -9 -15  -2    8.20   11.70
  -9 -15  -2  -12.80    8.10
   9 -15   2   -5.50    5.20
  -9 -15  -2  -13.20   10.80
   9 -15  -2    7.30   12.80
   9 -15  -2   -2.60    4.90
  -9 -15   2    8.70   10.20
   9  15   2   -1.00   15.50
   9 -15  -2  -13.70    6.80
  -9 -15   2   -6.90   10.00
 -10 -15  -2    6.60   11.50
 -10 -15   2   22.00   14.40
 -10 -15   2   26.50   17.60
   0  16  -2   -3.30    2.80
   0  16  -2   -0.10    3.30
   0  16  -2   -0.40    2.80
   0 -16   2   -2.50    3.40
   0 -16   2   -6.00    7.20
   0 -16  -2    1.00    5.90
   0 -16   2   -0.80    2.90
   0 -16  -2   -5.10    2.90
   0  16   2   -7.40    3.20
   0  16   2    6.40   12.00
   0 -16   2    5.90    5.10
   0 -16  -2   -2.50    3.30
   0 -16  -2   -3.10    1.70
   0  16   2    0.60    3.10
   0 -16   2   -0.50    3.20
   1 -16   2   51.79    9.80
   1  16  -2   45.50   12.50
   1 -16   2   55.79   11.20
   1 -16   2   38.50    9.30
   1 -16   2   41.60   10.20
  -1 -16  -2   55.49   12.50
  -1  16   2   29.80    8.60
  -1 -16  -2   44.50   14.60
   1  16  -2   49.20   11.20
  -1 -16  -2   36.40   10.00
  -1 -16  -2   32.10    8.70
  -1  16   2   32.20    8.60
  -1 -16   2   34.60    9.40
   1 -16  -2   41.50    8.20
  -1  16  -2   47.90   11.30
   1 -16  -2   46.30   14.70
   1  16   2   39.90   10.90
  -1 -16   2   46.30   11.30
  -1 -16   2   48.80   11.80
  -1 -16   2   36.70   10.00
   1  16   2   44.60   11.00
  -1  16  -2   38.80    9.70
   1  16   2   25.50   13.60
   1 -16  -2   39.80    9.70
   1 -16  -2   46.00    9.50
  -1 -16   2   57.69   17.90
   1  16   2   51.29   11.40
   2  16  -2   34.40    8.90
   2 -16   2   41.70   15.80
   2  16  -2   17.50   13.60
  -2 -16  -2   50.49   12.70
  -2  16   2   43.00    9.70
  -2  16   2   41.30    9.40
   2  16  -2   47.90   12.20
   2  16  -2   38.00   12.60
  -2 -16  -2   41.60   10.40
  -2 -16  -2   17.30    9.20
   2 -16   2   49.80   10.50
   2 -16   2   33.10    8.10
   2 -16   2   39.40   10.30
  -2 -16  -2   44.70   12.20
  -2 -16  -2   27.80    9.40
   2  16   2   42.70   13.20
   2 -16  -2   42.50    9.40
   2 -16  -2   53.29    8.10
  -2 -16   2   45.50   11.50
  -2 -16   2   43.00   15.90
   2  16   2   52.49   16.00
   2 -16  -2   56.99   17.40
  -2 -16   2   24.40    9.30
   2 -16  -2   38.30    8.60
  -2 -16   2   41.60   12.60
  -2 -16   2   32.40    9.60
  -2  16  -2   42.00    9.30
   2  16   2   33.80   10.20
   2  16   2   40.60   10.70
  -3 -16  -2    4.20    5.70
   3  16  -2   10.10   13.70
   3 -16   2   -4.70    6.90
  -3 -16  -2   -3.30    5.70
   3  16  -2    7.20    6.70
   3  16  -2   13.00    7.10
   3 -16   2    8.00    5.20
  -3  16   2    7.00    4.10
   3  16  -2    6.80    5.10
  -3 -16  -2   12.20    6.00
  -3 -16  -2    7.00    8.60
   3 -16   2   13.20    5.50
  -3 -16  -2   12.90    7.10
   3 -16   2    6.00    3.70
  -3  16  -2    9.40    4.80
  -3 -16   2   13.70    8.30
   3  16   2   13.40    7.50
  -3  16  -2   35.90    9.70
  -3 -16   2    5.70    5.10
  -3 -16   2   14.20    8.40
   3  16   2   14.60    8.00
   3 -16  -2   11.00    3.90
   3 -16  -2   29.80   11.90
  -3 -16   2   21.70    8.00
   3 -16  -2   13.90    4.80
  -3 -16   2   25.50   11.70
   3  16   2    6.70    8.10
   3  16   2   28.00   12.40
   4  16  -2  154.88   27.10
  -4 -16  -2  117.59   15.70
  -4 -16  -2  106.89   20.60
   4 -16   2  137.79   12.90
   4  16  -2  121.39   20.70
   4  16  -2  134.29   16.50
  -4  16   2  108.39   12.90
  -4  16   2  142.29   13.10
   4 -16   2   94.29   14.00
   4 -16   2  127.19   12.00
  -4 -16  -2  143.69   23.10
  -4 -16  -2  125.59   23.10
   4  16  -2  148.19   20.60
  -4 -16  -2  114.99   22.70
  -4 -16   2  122.19   23.10
   4  16   2   96.89   19.50
  -4 -16   2  145.49   18.60
  -4 -16   2   90.39   18.80
  -4 -16   2   94.09   19.00
   4  16   2   95.09   18.30
  -4  16  -2  133.69   14.00
   4 -16  -2  128.29   10.60
   4  16   2  106.69   24.80
   4  16   2  129.89   18.10
  -4 -16   2  155.18   30.10
   4 -16  -2  119.09   10.50
  -4  16  -2  120.99   14.30
  -5 -16  -2    8.40    6.00
  -5 -16  -2    5.20    7.60
   5 -16   2    2.90    2.40
   5 -16   2    7.60    6.10
   5 -16   2    9.40    7.70
   5  16  -2    4.50    3.70
  -5 -16  -2    1.10    7.20
   5 -16   2    7.90    3.00
   5  16  -2    0.00    6.50
  -5  16   2    4.10    3.90
   5  16  -2    0.60   10.20
   5  16  -2   -3.00    6.50
  -5 -16  -2   -8.30    7.40
  -5  16   2    2.90    3.10
  -5 -16  -2   -3.40    6.20
   5 -16  -2    6.00    5.70
  -5 -16   2   -3.30    5.60
   5 -16  -2    7.60    9.70
  -5 -16   2    0.20    6.40
  -5 -16   2   -1.30    5.90
  -5  16  -2    9.60    5.10
   5  16   2    5.20   11.70
  -5  16  -2   -1.80    3.10
  -5 -16   2   11.60    8.50
   5  16   2   -0.10    5.50
   5  16   2    5.10    6.90
   5  16   2    9.40    5.00
  -6  16   2   -1.50    3.50
  -6 -16  -2   -1.00    5.40
   6 -16   2    1.60    9.50
  -6 -16  -2   -2.10    4.00
  -6 -16  -2   -3.90    9.80
   6  16  -2    3.90    5.80
   6 -16   2   -3.50    4.10
  -6 -16  -2   -9.90    8.70
  -6  16   2   12.10    4.90
  -6 -16  -2    0.30    7.60
   6  16  -2   -4.20    5.60
  -6 -16   2    2.10    6.20
  -6 -16   2   -0.40    8.10
   6 -16  -2   -1.80    8.60
   6  16   2    4.80   13.00
   6  16   2    7.00    5.30
  -6 -16   2    0.90    8.70
   6 -16  -2    7.70    4.50
  -6  16  -2   -3.00    4.10
   6  16   2   -4.40    5.90
   6  16   2    0.40    6.70
   7 -16   2   -1.50    4.50
   7  16  -2   -4.40    2.80
  -7 -16  -2    4.50    7.30
  -7 -16  -2  -16.60    6.40
   7 -16   2   -3.60    5.30
   7  16  -2  -27.10   11.40
  -7 -16  -2   -3.00    9.40
   7  16  -2   -0.80    5.80
   7  16  -2    2.50    8.00
   7  16   2    1.80    3.60
   7  16   2   -0.70    9.90
  -7 -16   2    6.80   10.00
   7 -16  -2   -5.10    8.70
   7 -16  -2    4.60    6.30
   7  16   2  -10.50    8.10
   7  16   2   -8.20   14.90
  -7 -16   2   14.80    9.90
  -7  16  -2   -5.50    3.70
  -7  16  -2   -0.20    3.10
  -7 -16   2    1.30   10.60
   8 -16   2   17.20    7.40
  -8 -16  -2    5.50    6.60
   8 -16   2    4.50    7.80
   8  16  -2   10.80    8.80
  -8 -16  -2    2.20    8.60
   8  16  -2   -1.80   13.20
  -8 -16  -2   -1.70    9.40
   8  16  -2    2.10    8.40
  -8 -16   2    7.90   10.80
  -8 -16   2   21.10    8.80
   8 -16  -2   -6.50   12.20
   8  16   2   -5.00   15.40
   8  16   2    9.50    8.00
  -8 -16   2    8.50   10.90
   8  16   2    3.50   10.40
   8 -16  -2   -0.50    5.30
  -9 -16  -2   -0.50   10.60
   9  16  -2    4.60   11.90
   9  16  -2   -8.70   14.20
   9 -16   2   -3.70    5.70
  -9 -16  -2   12.60   10.20
  -9 -16  -2   -8.70    7.50
   9 -16   2   -2.50    6.30
   9 -16  -2    5.20    7.60
  -9 -16   2   11.30   11.10
   9 -16  -2   -6.30    6.20
  -9 -16   2   12.50   12.90
   9  16   2   -8.90   17.30
   9  16   2   14.70   12.60
 -10 -16  -2   17.00   14.60
 -10 -16   2   -1.60   15.00
   0 -17  -2    4.80    6.60
   0 -17  -2    0.50    3.20
   0 -17   2   -5.30    2.50
   0  17  -2   -6.10    3.10
   0 -17   2   -1.10    4.50
   0 -17   2    4.10    4.40
   0  17   2    0.20    3.80
   0 -17   2   -0.20    3.10
   0  17   2   -1.50    4.30
   0  17   2   12.80   14.00
   0 -17   2   -8.90    6.30
   0  17  -2   -1.90    3.80
   0 -17  -2   -4.30    3.00
  -1 -17  -2   50.39   15.80
  -1  17   2   30.10    9.40
   1 -17   2   61.79   11.30
   1 -17   2   46.80   11.30
   1 -17   2   45.60    9.90
  -1 -17  -2   63.69   14.30
   1  17  -2   54.99   14.10
   1 -17   2   41.20    9.60
   1 -17   2   69.59   19.00
  -1 -17  -2   48.20   10.60
  -1 -17  -2   51.09   11.80
   1  17  -2   61.49   12.50
  -1 -17   2   42.80   13.10
   1  17   2   55.39   11.80
  -1 -17   2   67.69   13.40
  -1  17  -2   38.00   10.60
   1 -17  -2   61.19   12.30
  -1 -17   2   47.90   11.20
   1 -17  -2   60.39   11.60
   1  17   2   69.89   22.50
   1  17   2   35.20    9.80
   1 -17  -2   38.40   13.10
   1 -17  -2   61.59   11.10
  -1  17  -2   50.49   12.00
   1  17   2   56.69   13.70
  -1 -17   2   46.30   11.70
  -2  17   2   96.99   14.10
   2 -17   2   99.29   15.30
  -2 -17  -2  120.69   17.50
   2 -17   2   92.89   12.60
  -2  17   2   77.39   13.30
  -2 -17  -2  103.29   22.90
  -2 -17  -2   89.59   16.20
  -2 -17  -2   94.99   17.80
   2 -17   2  101.99   13.20
   2  17  -2   89.59   16.30
   2  17  -2  102.69   15.00
  -2 -17  -2   97.89   17.40
   2 -17   2  108.49   24.40
   2  17  -2  101.09   18.20
   2 -17  -2  104.09   12.50
   2 -17  -2  122.69   12.30
   2 -17  -2   96.09   12.50
   2  17   2  118.59   15.80
   2  17   2  119.99   20.70
   2  17   2  112.39   25.00
  -2 -17   2   80.69   18.70
  -2 -17   2  113.49   17.00
  -2 -17   2  120.59   16.40
   2 -17  -2   86.89   20.80
  -2 -17   2   65.29   14.10
  -2  17  -2   85.99   12.80
  -2 -17   2  124.29   21.20
   2  17   2  106.69   18.20
   3 -17   2   40.50   10.30
   3 -17   2   33.50   15.00
   3  17  -2   57.99   19.50
  -3 -17  -2   33.10    9.70
  -3 -17  -2   41.90   11.90
   3  17  -2   28.50   11.50
  -3  17   2   28.90    7.90
  -3 -17  -2   42.50   12.50
   3  17  -2   52.79   15.60
   3 -17   2   38.60    8.00
  -3 -17  -2   33.00   11.40
   3  17  -2   44.90   10.90
   3 -17   2   36.60    8.60
  -3 -17  -2   29.30   11.60
   3  17   2   50.59   17.70
   3 -17  -2   39.80    8.20
   3  17   2   49.40   12.60
  -3  17  -2   44.50   10.50
  -3 -17   2   42.40   12.20
   3  17   2   40.00   13.40
   3  17   2   50.79   13.90
  -3 -17   2   29.50   11.00
   3 -17  -2   56.59    9.60
   3 -17  -2   32.90   11.60
  -3 -17   2   47.50   14.10
  -3 -17   2   47.90   11.70
  -3  17  -2   48.90   15.50
  -3 -17   2   63.09   17.60
   4 -17   2    2.40    2.70
  -4 -17  -2    8.00    6.20
   4 -17   2    0.00    8.70
  -4  17   2    1.00    3.30
  -4  17   2    5.30    5.00
  -4 -17  -2    0.80    4.00
   4  17  -2    6.80    8.10
   4  17  -2    6.50    5.90
   4  17  -2   20.60   13.60
  -4 -17  -2    2.70    5.70
  -4 -17  -2    6.30    6.40
   4 -17   2    7.40    3.10
   4  17  -2    3.30    4.60
  -4 -17  -2   -5.20    6.80
   4 -17   2    4.10    4.90
  -4 -17   2   -7.60    7.00
   4  17   2   -5.10    5.40
  -4  17  -2   -1.50    3.30
   4  17   2    4.80    9.40
   4  17   2  -21.90   10.20
   4 -17  -2   -0.90    3.20
   4  17   2   -3.60    3.40
  -4 -17   2    3.70    7.00
   4 -17  -2   -0.60    1.80
  -4 -17   2    2.50    4.40
  -4 -17   2    1.50    6.00
  -4  17  -2    4.90    4.50
   4 -17  -2    0.70    5.90
  -5 -17  -2    0.00    6.60
  -5  17   2    6.30    4.40
  -5  17   2   -3.00    2.40
   5  17  -2   -6.30    6.60
   5  17  -2    8.20    8.20
  -5 -17  -2    5.60    4.30
   5  17  -2   -7.40   10.80
   5 -17   2    0.10    4.70
   5 -17   2    0.70    2.20
  -5 -17  -2   -5.50    4.90
   5 -17   2   -0.60    2.00
   5  17  -2   -5.20    3.10
  -5 -17  -2   -7.10    4.30
  -5 -17  -2    3.90    7.40
  -5 -17   2   -6.70    4.20
  -5 -17   2   -7.90    6.20
  -5 -17   2   -1.40    8.50
   5  17   2   -6.60    8.10
   5 -17  -2    2.90    3.50
   5  17   2   -6.80    6.50
   5  17   2    6.50    4.90
  -5  17  -2   -6.40    3.40
  -5 -17   2    1.70    6.60
  -5 -17   2    2.80    6.30
  -5  17  -2   -5.60    3.80
   5  17   2  -11.20   11.40
   6  17  -2    6.60    7.00
  -6 -17  -2   -1.10   10.20
  -6 -17  -2   -3.80    5.80
  -6 -17  -2   -7.60    6.00
   6  17  -2   -0.70    3.20
   6 -17   2   -7.60    5.30
  -6 -17  -2    1.00    6.20
  -6  17   2   -2.60    2.80
   6  17  -2  -14.30    7.00
   6 -17   2   13.80   10.60
   6  17  -2   -4.20   11.00
  -6  17   2   -3.70    3.20
   6  17   2   -9.90   12.90
   6  17   2    4.10    5.10
   6 -17  -2    7.50   10.00
   6 -17  -2    2.50    3.70
  -6  17  -2    8.80    5.20
  -6 -17   2   -1.30    4.60
  -6  17  -2   -0.10    3.20
  -6 -17   2   -9.40    7.20
  -6 -17   2  -14.20    8.30
   6  17   2   36.80   14.50
   6  17   2   -6.90    6.20
  -6 -17   2    2.50    8.00
  -7 -17  -2    0.60    7.10
   7 -17   2    9.90   14.90
  -7 -17  -2   16.70   13.80
   7 -17   2   -9.30    5.60
   7  17  -2    7.70    8.60
  -7 -17  -2    8.70    7.40
   7  17  -2    2.80   10.00
  -7 -17  -2   -5.80    5.40
   7 -17   2    3.30    5.00
   7  17  -2    8.20   13.00
   7  17   2   -5.50   17.00
  -7 -17   2   -4.70    6.60
  -7 -17   2   -4.50    7.90
   7 -17  -2   13.30    5.50
  -7 -17   2  -15.70    6.90
  -7 -17   2   -1.30    6.20
   7  17   2   -1.70    8.70
  -7  17  -2   -7.70    4.70
   7 -17  -2   -4.20    9.10
  -8 -17  -2   22.30   15.30
   8 -17   2   13.20    8.00
   8  17  -2   -5.20   14.00
   8 -17   2  -13.10    6.00
  -8 -17  -2    3.10   11.10
   8  17  -2   -5.50   10.50
   8  17   2  -11.60    9.00
   8  17   2  -13.70   20.50
  -8 -17   2  -12.80   12.40
  -8 -17   2   18.20    9.70
   8 -17  -2   -1.70    6.20
   8 -17  -2   13.80    7.10
   9 -17   2    4.60    6.90
  -9 -17  -2   25.50    9.30
   9  17   2  -25.10   15.10
   9 -17  -2    3.40    8.10
   9  17   2  -20.30   17.40
  -9 -17   2  -20.60   11.50
   0 -18   2    8.70    8.90
   0  18  -2   25.20    9.30
   0  18  -2   25.90    8.80
   0 -18  -2   28.50    9.30
   0 -18   2   23.00    7.50
   0  18   2   14.80    8.00
   0 -18   2   33.60    9.60
   0 -18  -2   20.80    7.10
   0 -18   2   23.30    8.00
   0  18   2   26.80    9.80
   0 -18  -2   24.40    8.10
   0 -18  -2   16.30    9.10
  -1 -18  -2   98.39   18.00
   1 -18   2   88.99   12.80
   1 -18   2   68.99   12.00
  -1 -18  -2   92.19   16.90
   1  18  -2   83.59   16.20
   1 -18   2   81.09   15.70
  -1 -18  -2   65.39   19.70
   1  18  -2   57.89   11.70
  -1 -18  -2   91.39   20.50
  -1  18   2  106.69   14.60
   1 -18   2   64.49   13.20
   1 -18   2  108.79   25.20
  -1 -18  -2   61.69   12.50
  -1 -18   2   97.09   17.20
   1 -18  -2   62.19   16.60
  -1  18  -2   66.29   18.10
   1 -18  -2   84.99   12.00
   1 -18  -2   74.89   14.20
  -1 -18   2   44.20   14.30
   1  18   2   83.69   13.20
  -1  18  -2   87.99   16.10
  -1 -18   2   66.69   15.50
   1 -18  -2   75.19   11.30
  -1 -18   2   83.99   17.00
  -1 -18   2   65.19   13.00
   1  18   2   56.99   13.00
   1  18   2   80.29   15.90
   1  18   2   69.19   23.70
   2  18  -2   -2.50    6.80
   2 -18   2   -1.20    5.00
  -2 -18  -2   -9.50    5.30
  -2 -18  -2    2.30    6.10
   2 -18   2    5.00    3.90
  -2  18   2    2.50    3.10
   2 -18   2    0.60    3.70
   2  18  -2   -0.40    3.40
  -2 -18  -2   -6.70    4.40
  -2  18   2   -4.60    3.10
  -2 -18  -2    7.20    3.80
  -2 -18  -2   -5.20    4.20
   2 -18  -2    1.10    4.00
  -2  18  -2   -4.40    3.40
   2 -18  -2   -4.80    2.40
   2  18   2   -0.20    4.90
   2 -18  -2    4.50    7.00
  -2 -18   2    2.40    6.70
   2 -18  -2    6.20    2.40
  -2 -18   2    7.10    5.00
  -2 -18   2   -2.70    6.30
  -2 -18   2    2.40    4.80
   2  18   2    1.90    6.30
   2  18   2   -0.10    5.10
   2  18   2    6.90   14.80
   3 -18   2    9.20   10.20
  -3 -18  -2    6.60    7.40
   3 -18   2    3.00    4.80
  -3 -18  -2   -4.40    4.80
  -3  18   2   -1.30    3.50
   3  18  -2   -1.90    6.60
  -3 -18  -2    8.60    5.90
   3 -18   2    4.80    4.30
   3  18  -2   -3.90    3.80
  -3 -18  -2   -4.50    6.40
  -3 -18  -2    5.10    6.20
   3 -18   2   11.70    4.70
   3  18  -2    5.70    7.20
  -3 -18   2   14.40    5.90
  -3  18  -2    5.00    4.30
   3  18   2   20.70   17.00
  -3 -18   2   -0.80    5.40
   3 -18  -2    5.00    3.40
   3  18   2   -5.10    7.10
   3  18   2   11.80    7.30
   3 -18  -2    2.70    2.70
  -3 -18   2    5.50    6.00
   3 -18  -2    5.60    8.20
  -3 -18   2    1.80    6.80
   3  18   2    6.20    5.70
  -3 -18   2    9.10   10.20
  -3  18  -2   12.10    4.40
   4 -18   2   37.00    7.80
   4  18  -2   44.00   12.70
  -4 -18  -2    7.10   12.60
   4  18  -2   44.10   13.10
   4 -18   2   33.30    7.50
  -4 -18  -2   30.70   10.70
  -4 -18  -2   53.99   19.30
  -4  18   2   40.40    8.30
  -4 -18  -2   41.30   10.20
  -4 -18  -2   35.80   12.80
   4 -18   2   29.90    8.90
  -4  18   2   40.20    9.00
   4  18  -2   25.20    9.30
   4  18  -2   63.89   18.60
   4 -18  -2   35.70    8.30
   4  18   2   35.10   31.60
  -4  18  -2   45.20    9.20
   4 -18  -2   21.20   13.60
  -4 -18   2   25.30   10.10
  -4  18  -2   33.70    8.50
   4  18   2   37.30   10.50
   4  18   2   25.80   11.10
  -4 -18   2   19.20    8.20
  -4 -18   2   55.29   15.40
   4  18   2   53.49   15.90
  -4 -18   2   37.90   13.30
   4 -18  -2   44.90    7.50
  -4 -18   2   30.60   13.20
   5  18  -2    5.60   11.60
  -5 -18  -2   22.10   12.20
  -5 -18  -2    1.00    5.50
   5  18  -2    0.30    3.50
   5 -18   2    4.60    2.90
  -5  18   2   -2.00    3.30
  -5  18   2   -8.70    3.40
  -5 -18  -2    3.30    5.40
  -5 -18  -2   -2.70    7.10
   5 -18   2    5.30   10.20
  -5 -18  -2   11.50    8.20
   5 -18   2   -1.30    5.40
   5  18  -2   -0.80    7.60
   5 -18   2    1.30    2.50
   5  18  -2    4.00    8.30
  -5 -18   2   -5.20    8.40
   5 -18  -2    9.40    4.70
  -5  18  -2    4.80    4.30
  -5 -18   2    3.30    8.20
   5  18   2   17.20    8.50
   5  18   2   -7.00   16.90
   5 -18  -2    2.00    6.70
  -5 -18   2  -10.70    6.10
  -5 -18   2   -2.00    4.50
   5  18   2   -1.60    8.00
  -5 -18   2   -1.10    5.50
   6  18  -2    6.00    5.30
  -6 -18  -2    3.20    6.60
  -6  18   2   -4.40    3.90
   6  18  -2   -1.10    3.60
   6  18  -2   -0.70    8.10
  -6  18   2   -1.10    3.30
   6 -18   2    7.40   11.00
  -6 -18  -2   19.00    8.50
  -6 -18  -2   13.10    6.70
   6  18  -2   -1.30   12.60
   6  18   2   -1.70    5.20
   6  18   2   -9.20    6.90
   6 -18  -2   -2.50    5.10
  -6 -18   2    5.50    4.40
  -6 -18   2    5.20    8.30
  -6  18  -2   -4.60    4.30
   6  18   2   -6.20    8.80
  -6 -18   2  -15.60    8.70
   6  18   2    1.70   13.50
   6 -18  -2    4.70   10.10
   7  18  -2  -10.70   10.50
   7 -18   2    3.00    6.10
  -7 -18  -2    5.70    8.30
  -7 -18  -2   12.30    7.00
   7  18  -2    7.10   15.00
  -7 -18  -2    5.90   10.90
   7 -18   2  -14.40    9.00
   7  18  -2    0.20    5.50
   7 -18  -2   -2.20    6.00
  -7  18  -2   -7.00    4.20
  -7 -18   2   -4.70   11.70
  -7 -18   2   -0.90    8.00
   7  18   2   18.30   14.70
   7 -18  -2    2.30    4.40
  -7 -18   2  -14.70    7.70
   7  18   2  -13.30    6.50
  -8 -18  -2   -7.50   11.30
   8 -18   2    1.30    7.60
  -8 -18  -2   28.30   10.00
   8 -18   2    3.20    6.20
  -8 -18   2    7.40   10.40
  -8 -18   2    1.90    9.90
   8 -18  -2    4.90    7.00
   8  18   2  -28.20   16.10
   8 -18  -2   -0.50    6.10
  -9 -18  -2   13.70   14.90
  -9 -18   2   -9.90   23.00
   0  19   2   -2.10    3.60
   0 -19   2    2.80    4.70
   0 -19   2   -1.40    3.70
   0  19  -2   -5.20    4.90
   0 -19  -2   -6.70    5.20
   0 -19   2    2.90    6.00
   0 -19  -2   -5.10    4.70
   0 -19  -2    3.50    4.80
   0 -19  -2   -3.00    3.50
   0 -19   2   12.20    8.30
   0  19   2   -2.50    4.30
   0 -19   2    3.60    2.80
   1  19  -2    8.90    7.40
  -1  19   2    0.50    4.70
  -1 -19  -2    3.20    4.70
  -1 -19  -2   11.70    6.00
  -1 -19  -2    9.80    7.00
  -1 -19  -2    0.60    6.40
   1 -19   2   13.50    6.20
   1 -19   2   -5.90    8.00
   1 -19   2    9.20    5.00
   1 -19   2    7.00    5.10
  -1 -19  -2    6.50    4.40
   1  19  -2    5.70    6.10
   1  19   2    9.40    6.60
   1  19   2   25.20   13.50
   1  19   2   -1.40    4.70
  -1 -19   2    2.50    6.00
  -1 -19   2    1.80    5.90
  -1  19  -2    5.30    6.10
  -1  19  -2   17.40    7.20
   1 -19  -2    2.20    9.50
  -1 -19   2    4.30    7.80
  -1 -19   2   11.00    8.00
   1 -19  -2    3.10    4.30
   1 -19  -2    5.70    5.00
  -1 -19   2    9.10    5.50
   1 -19  -2    3.60    4.00
  -2 -19  -2   15.30    7.40
  -2 -19  -2   12.80    7.10
  -2 -19  -2   -2.00    8.30
   2 -19   2   26.00   14.00
   2 -19   2   10.80    7.80
  -2  19   2   11.10    5.70
   2  19  -2    4.40    6.40
   2 -19   2   11.90    5.10
   2  19  -2   18.20    7.60
  -2  19   2   10.60    4.80
  -2 -19  -2    5.10    7.50
   2 -19   2   15.90    5.60
  -2 -19  -2   14.70    6.60
   2 -19  -2    4.10   10.10
   2  19   2    2.00    6.50
   2 -19  -2    5.40    4.30
  -2 -19   2    7.60    6.40
  -2 -19   2    8.20    7.50
   2  19   2    3.30    6.60
   2  19   2   15.00    6.50
  -2 -19   2   10.50    8.00
  -2  19  -2    6.40    5.20
   2 -19  -2   23.50    6.50
   2 -19  -2   14.00    5.20
  -2 -19   2   -2.20    9.00
  -2 -19   2    8.60    7.70
   2  19   2    9.50   15.60
   3 -19   2    5.70    5.80
  -3 -19  -2   -5.50    7.90
  -3 -19  -2    6.90    4.90
   3  19  -2   10.80    7.80
  -3  19   2    0.80    4.60
  -3 -19  -2   -4.90    7.90
  -3 -19  -2   -4.90    5.80
  -3 -19  -2   -0.60    5.90
   3  19  -2    3.30    5.40
   3 -19   2   -1.20    2.60
   3 -19   2   12.10   11.70
  -3  19  -2    0.50    5.80
   3 -19  -2   11.70   10.50
  -3 -19   2    0.60    5.40
  -3 -19   2    5.80    7.20
  -3 -19   2    3.50    8.80
  -3  19  -2    3.10    4.00
  -3 -19   2   -5.00    8.00
   3  19   2   -1.90    7.20
   3  19   2   18.40   14.60
   3 -19  -2    7.00    4.50
  -3 -19   2   25.00    9.40
   3  19   2    8.90    6.30
   3 -19  -2    8.90    4.70
   3  19   2    4.30    7.40
  -4 -19  -2   14.00    8.40
   4  19  -2   20.80   10.00
  -4 -19  -2    9.10   10.20
  -4  19   2   16.80    6.60
  -4 -19  -2   19.70    9.30
  -4 -19  -2   14.70    7.70
   4 -19   2    7.40    7.60
   4  19  -2   -0.60    8.30
   4 -19   2   12.70    9.20
   4 -19   2   10.70    4.70
  -4 -19  -2   -8.60    9.10
   4  19  -2    7.30    5.50
   4 -19   2    9.20    4.50
   4 -19  -2   10.60    3.30
   4  19   2    4.00   15.20
   4  19   2   13.20    6.40
   4  19   2   18.30   10.00
   4  19   2  -10.70    6.60
  -4  19  -2   11.30    6.80
  -4 -19   2    5.10   10.10
   4 -19  -2    9.50    3.60
   4 -19  -2   14.40   11.00
  -4 -19   2   -6.50    6.50
  -4 -19   2    7.20   11.10
  -4 -19   2   -3.00    4.50
  -5 -19  -2    6.80    7.10
   5  19  -2    7.80   10.00
   5 -19   2    5.30    3.00
   5 -19   2   10.20    6.60
   5  19  -2   -2.30    4.00
  -5  19   2    3.50    4.70
  -5 -19  -2   -2.90    6.50
  -5 -19  -2   -9.30    6.80
   5 -19   2    0.20    2.60
   5  19  -2   -6.30    9.40
   5 -19   2  -16.80   11.30
   5  19   2   10.60    9.30
  -5 -19   2   -9.00    9.60
   5  19   2    1.80    7.20
   5 -19  -2    9.70    9.70
  -5 -19   2    9.60    7.40
   5 -19  -2   -3.60    4.30
  -5  19  -2    0.10    5.20
  -5 -19   2   16.40    8.80
   5  19   2   -3.10   13.50
   5  19   2    1.00    4.70
  -6  19   2    3.80    4.90
  -6 -19  -2    3.90    7.60
   6  19  -2  -11.40    8.40
   6  19  -2   -1.10   11.60
   6  19  -2    7.00    7.50
  -6 -19  -2    6.70    8.80
   6 -19   2   -6.40    6.30
  -6 -19   2   13.40   12.80
  -6  19  -2    0.00    6.00
  -6 -19   2    9.00    6.40
   6  19   2  -27.70   15.20
   6  19   2    1.90    7.80
   6  19   2  -15.50    8.40
   6 -19  -2    8.00    7.00
  -6 -19   2   20.90   10.50
   7  19  -2  -22.90   11.80
   7 -19   2    5.20    5.50
  -7 -19  -2   22.40    6.80
  -7 -19  -2   -5.30   12.70
  -7 -19  -2  -16.90   11.80
   7 -19   2    3.00    7.40
   7 -19  -2  -13.30   12.20
   7  19   2   10.00   14.30
  -7 -19   2   15.90   15.50
  -7 -19   2   10.00   10.40
  -7 -19   2   -8.10   13.50
   7 -19  -2   -5.70    6.90
  -7  19  -2   -3.10    5.40
   7  19   2   -5.60   18.10
   8 -19   2    5.20   10.10
  -8 -19  -2   41.30   17.90
  -8 -19  -2   39.30   14.60
   8 -19   2   36.90   10.00
   8 -19  -2   20.10   10.10
  -8 -19   2   32.60   14.80
   8  19   2    2.80   16.20
   8 -19  -2   18.90   10.90
  -8 -19   2   37.70   16.20
  -9 -19  -2   21.80   17.60
  -9 -19  -2   20.60   18.00
  -9 -19   2   31.90   14.80
   0 -20   2   22.00    8.00
   0 -20  -2   11.80    6.70
   0 -20   2   -1.80    7.20
   0 -20  -2   16.10    6.50
   0 -20  -2    6.20    5.80
   0  20   2    6.80    5.50
   0  20  -2    5.80    6.60
   0 -20   2    5.60    6.40
   0  20  -2    7.50    6.70
   0 -20  -2   26.60   11.90
   0 -20   2   14.40    6.40
   1  20  -2   13.30    8.00
  -1 -20  -2    8.80    4.70
   1 -20   2    2.50    4.30
  -1 -20  -2    3.30    6.90
   1  20  -2   -0.70    3.80
   1 -20   2    3.80    9.90
  -1  20   2    3.90    5.20
   1 -20   2   -0.50    5.80
  -1 -20  -2   36.20   19.70
   1 -20   2   -3.40    3.80
   1  20  -2    1.00    7.50
   1  20   2   -7.50   14.60
  -1  20  -2   -1.90    3.80
  -1 -20   2   13.60    7.30
  -1 -20   2   19.30    9.30
   1 -20  -2  -12.00    6.80
   1  20   2   -3.30    5.80
  -1 -20   2   -6.90    7.30
   1  20   2    4.50    8.10
  -1 -20   2   10.20    6.80
   1 -20  -2    5.30    3.90
   1 -20  -2    0.60    3.60
   2  20  -2   -0.80    5.70
  -2 -20  -2   17.70    8.50
   2 -20   2    1.60    3.60
  -2 -20  -2   11.00    6.40
   2 -20   2    1.00    5.10
  -2  20   2   38.90   11.90
  -2 -20  -2    4.80    7.60
  -2 -20   2   -6.50    4.50
  -2 -20   2    5.90    5.10
  -2 -20   2    3.60    8.10
  -2 -20   2  -12.50    7.90
   2 -20  -2    6.70    4.10
   2 -20  -2   -2.50    8.60
   2  20   2    8.30    6.70
   2  20   2   -5.30    5.20
   2  20   2    3.10    4.60
   2  20   2    9.60   13.20
   2 -20  -2    5.90    4.00
  -2  20  -2   -2.10    5.40
  -3 -20  -2    0.20    7.60
   3 -20   2    0.80    5.70
  -3 -20  -2   -1.80    9.50
   3  20  -2    2.70    8.20
   3 -20   2    2.20    3.40
  -3  20   2  -14.90    5.70
  -3 -20  -2    3.90    6.20
   3 -20   2    7.60    4.20
   3 -20   2   -2.70    9.30
   3  20  -2   11.00    5.90
  -3 -20   2    6.80    7.40
  -3 -20   2    2.80    9.90
   3  20   2    4.30    8.60
   3 -20  -2    3.30    3.80
   3  20   2    6.90    4.70
   3  20   2   -1.60    7.90
   3 -20  -2    0.60    7.50
  -3  20  -2   10.80    4.30
   3 -20  -2    7.90    3.70
  -3 -20   2   -1.80    7.00
  -3 -20   2   -2.10    4.90
   3  20   2   -2.90   12.30
   4 -20   2   11.10   14.30
   4 -20   2    4.50    3.90
   4 -20   2    2.00    8.00
  -4 -20  -2    7.00    9.30
   4  20  -2   17.10   10.30
  -4 -20  -2   16.00   11.80
   4  20  -2   10.80    6.50
   4 -20   2   -1.60    2.80
  -4 -20  -2   -5.30    5.30
  -4  20   2    5.10    5.80
  -4 -20  -2   15.60    8.70
  -4 -20   2    1.00    5.80
  -4 -20   2    9.10    8.10
   4 -20  -2   28.40   10.90
   4  20   2    1.10    8.80
  -4  20  -2    3.50    7.60
   4 -20  -2    5.00    2.80
  -4 -20   2    0.50    7.40
  -4 -20   2   -3.40    8.70
   4 -20  -2    5.60    4.20
   4  20   2    1.00    8.90
  -5 -20  -2  -14.00    7.40
   5  20  -2   -7.30    4.20
   5  20  -2   27.10    8.60
  -5 -20  -2   -1.60    7.70
   5 -20   2   -4.70    2.80
  -5 -20  -2   -5.50    6.20
  -5 -20   2   20.70    8.80
   5  20   2   11.40   11.10
  -5 -20   2  -16.60    8.60
   5 -20  -2    0.60    6.10
  -5  20  -2   -0.80    5.80
   5  20   2    1.90    5.30
  -5 -20   2  -11.60    5.70
  -6 -20  -2   14.50    9.80
  -6  20   2    1.30    4.50
  -6 -20  -2  -14.10   11.80
   6  20  -2   -7.70    7.70
  -6 -20   2   20.70   12.20
  -6  20  -2   -1.00    6.90
  -6 -20   2   15.00   12.80
   6  20   2    7.90    8.80
   6  20   2   17.60   18.80
   7 -20   2   15.20    9.10
  -7 -20  -2   51.39   12.70
  -7 -20  -2   26.50   10.40
   7  20  -2   15.00    8.60
  -7 -20   2    1.60   11.50
   7 -20  -2   28.50   10.00
  -7  20  -2   42.20    9.40
   7  20   2   56.39   13.50
   8 -20   2   -6.00    6.00
  -8 -20  -2    1.30   13.80
  -8 -20   2   11.20   20.10
  -8 -20   2   31.10   13.10
   8 -20  -2   13.80    8.20
   0 -21  -2    3.50    6.30
   0  21   2   11.40    8.00
   0  21  -2    7.30    5.80
   0 -21   2   12.20    8.60
   0 -21   2    4.00    4.80
   0 -21   2    3.00    5.80
   0 -21  -2   -2.90    4.90
   0 -21  -2    6.90    4.80
   0 -21  -2   -0.60    8.10
   1 -21   2    5.50    5.50
  -1 -21  -2   -0.60    6.40
   1 -21   2    7.30   11.40
  -1 -21  -2    1.60    8.50
   1  21  -2   -4.30    7.40
  -1 -21  -2   -4.10    3.60
   1  21  -2    3.00    5.60
  -1  21   2   -5.70    5.60
   1 -21   2    4.10    5.00
  -1 -21  -2    3.20    5.70
   1 -21  -2   -3.90   10.00
  -1 -21   2    8.80    8.70
  -1  21  -2    3.40    5.80
   1  21   2    1.60    8.40
   1 -21  -2   -3.70    6.20
  -1 -21   2    5.50    5.00
   1 -21  -2    6.10    4.50
  -1 -21   2   -2.80    5.30
  -1 -21   2   17.10    8.80
   1 -21  -2    9.90    5.60
   2 -21   2    1.60    4.20
  -2 -21  -2   -3.40    9.30
  -2 -21  -2    3.40    5.50
   2  21  -2   -1.00    8.00
   2  21  -2   -0.70    5.70
  -2 -21  -2   -0.90    6.10
   2 -21   2  -17.00    9.60
  -2  21   2   -2.30    6.00
   2 -21   2   -1.60    3.60
  -2 -21   2    7.90    7.60
  -2 -21   2   -2.60    9.80
   2  21   2   -9.00    6.60
  -2 -21   2    9.80    5.90
   2 -21  -2   -1.70    3.80
  -2 -21   2   -0.80    6.40
   2  21   2   11.80    4.20
  -2  21  -2   -9.20    5.00
   2 -21  -2    0.70    3.50
   3  21  -2   48.60   11.60
  -3  21   2   32.40   11.10
  -3 -21  -2   39.80   13.30
   3 -21   2   29.00    8.30
  -3 -21  -2   54.69   13.00
  -3 -21  -2   23.50    8.40
  -3 -21  -2   20.50   13.60
   3  21  -2   63.79   17.70
  -3 -21   2   36.80   12.70
  -3 -21   2   20.40   11.40
   3  21   2   25.10    8.40
  -3 -21   2   46.60   17.10
   3  21   2   45.10   16.60
   3 -21  -2   38.10    8.60
  -3 -21   2   44.10   13.80
   3 -21  -2   31.10    8.00
  -3  21  -2   39.50   12.40
  -4  21   2    8.80    5.80
  -4 -21  -2   -6.00    8.40
   4  21  -2   -2.20    6.90
   4 -21   2    0.30    4.30
  -4 -21  -2    4.40    5.70
   4  21  -2    9.10    7.00
  -4 -21   2    1.30    9.30
  -4 -21   2    9.60   11.30
  -4 -21   2    7.50    8.80
   4 -21  -2   -1.30    2.70
   4  21   2   -5.60    9.40
   4  21   2   -0.40    5.90
  -4  21  -2    8.60    6.00
   4 -21  -2   -0.10    3.20
  -4 -21   2   15.30    6.60
  -5 -21  -2   -6.00   11.20
  -5  21   2    9.60    6.80
  -5 -21  -2    6.70   11.00
   5  21  -2   15.20   11.10
   5 -21   2    2.60    3.90
   5  21  -2   -2.30    7.20
  -5 -21  -2  -10.70    6.70
  -5 -21   2    9.50    8.80
  -5 -21   2   -1.80    7.50
  -5  21  -2    1.60    7.20
   5 -21  -2   12.50    4.70
  -5 -21   2    9.90   11.60
   5  21   2   -3.50    7.80
  -6  21   2   -9.40    6.60
  -6 -21  -2   -0.70   10.70
  -6 -21  -2  -10.80   14.10
   6 -21   2   10.80    6.70
   6  21  -2   -1.40    7.00
  -6 -21   2   26.10   13.40
  -6 -21   2    8.00   13.30
   6  21   2    0.50    9.40
   7 -21   2   -7.70    6.80
  -7  21  -2   21.20    8.60
  -7 -21   2    8.40   12.10
   8 -21   2   -0.90    7.90
  -8 -21   2   15.40   14.70
   0  22   2    9.80    7.50
   0  22  -2    2.50    7.10
   0 -22   2    1.10    5.20
   0 -22  -2    5.70    7.80
   0 -22  -2   -5.30    4.60
  -1 -22  -2   15.10    8.40
   1 -22   2   -3.70    5.10
  -1  22   2   13.70    8.00
   1  22  -2    8.10    7.60
   1  22   2   10.90    9.70
   1 -22  -2   14.40    5.80
   1 -22  -2   -1.20    6.30
  -1 -22   2   -6.50    9.30
  -1 -22   2    9.80    5.50
  -1  22  -2   11.40    8.80
  -1 -22   2   -4.60   10.40
   2  22  -2    2.70    4.40
   2  22  -2   13.80    7.80
  -2 -22  -2   14.40    7.50
  -2 -22  -2  -18.10   11.20
  -2  22   2    0.70    6.60
   2 -22   2   -2.60    6.00
   2 -22  -2   -1.40    4.10
  -2 -22   2    1.50   11.00
  -2  22  -2   -8.60    5.30
  -2 -22   2   -0.90    5.80
  -2 -22   2  -12.30    7.10
  -3 -22  -2   -1.20    8.20
  -3 -22  -2    7.00   11.90
   3 -22   2    5.00    4.60
  -3  22   2   10.00    6.00
   3  22  -2   -6.10    4.80
   3  22  -2   18.30    9.00
  -3 -22   2    0.30    8.60
   3  22   2    2.20    9.40
   3 -22  -2    4.40    4.00
  -3  22  -2   -5.20    6.40
  -3 -22   2    4.20    9.10
  -3 -22   2    0.40   10.40
   4  22  -2   -2.50    8.10
   4 -22   2    8.40    4.80
   4  22  -2    7.50    5.90
  -4 -22  -2   -1.50    9.40
  -4  22   2   -8.90    6.90
  -4  22  -2   -7.90    7.90
   4  22   2    0.50    5.80
   4  22   2   -9.40   10.80
  -4 -22   2  -12.40    8.20
   5 -22   2    1.10    4.10
  -5  22   2    3.00    7.30
  -5 -22  -2  -10.20   12.10
   5  22   2   -3.60    9.10
  -5  22  -2    4.10    7.90
  -5 -22   2    8.40   10.60
  -5 -22   2   -4.20   12.40
  -6  22   2   26.50    7.60
   6  22  -2  -23.80    9.30
  -6 -22  -2  -27.30   11.60
  -6 -22   2   17.10   17.30
   6  22   2    4.40   14.00
   0  23  -2   -2.00    6.10
   0 -23   2    6.50    6.70
   0 -23   2   33.80   14.60
   0 -23  -2  -10.30    9.00
   0 -23  -2   11.50    5.30
   0  23   2   -4.60   11.30
   1 -23   2   -7.80    4.40
   1  23  -2  -23.10   10.10
  -1  23   2    1.60    7.80
  -1 -23  -2   -9.70    6.80
  -1 -23  -2    5.50   11.60
  -1 -23   2   -1.90    6.90
   1  23   2   -4.30    6.60
  -1  23  -2   -5.90    7.70
   1 -23  -2   -8.80    7.80
  -1 -23   2    4.00   10.50
   1 -23  -2   -2.00    4.30
  -2 -23  -2    2.80   10.10
   2 -23   2    6.20    4.80
  -2 -23  -2   -7.50    6.20
   2  23  -2    5.10    5.10
   2  23  -2   -0.90   11.30
  -2  23   2   -4.60    7.90
   2 -23  -2    0.80    4.00
  -2 -23   2    1.40    7.10
   2  23   2   -5.90    9.70
  -2  23  -2   41.40   15.20
   3  23  -2   20.50   11.70
  -3 -23  -2   -4.60    6.80
   3  23  -2    2.10    7.40
   3 -23   2    9.60    5.20
  -3  23   2   -8.30    7.80
  -3 -23   2   -2.80    8.20
   3  23   2   -8.60   14.70
  -3 -23   2   -4.10   12.00
   3  23   2    1.30    5.80
  -3  23  -2  -17.90    7.20
   3 -23  -2   12.40    5.60
   4  23  -2   -1.50   11.10
   4  23  -2   -1.10    7.50
  -4 -23  -2  -18.40    7.80
  -4  23   2  -10.70    7.70
   4 -23   2    2.70    4.80
   4 -23  -2   -7.10    3.60
   4  23   2   -9.50   10.10
  -4  23  -2    2.30   10.70
  -4 -23   2    1.10   10.10
   5  23  -2  -15.60   11.90
   5 -23   2    2.30    3.30
   5  23   2    2.50   11.00
  -5 -23   2   -0.70   16.00
   6  23  -2   13.10   16.50
   6  23   2  -18.60   12.50
   0  24   2    0.10   14.20
   0 -24  -2    9.00   10.10
   0 -24   2   12.60   10.20
   0  24  -2   -8.30    8.80
  -1 -24  -2   23.00   14.60
   1  24  -2   29.30   12.40
  -1  24   2   19.10   12.50
   1 -24  -2   21.80    9.00
   1  24   2   37.20   13.30
  -1  24  -2   34.50   15.00
   2  24  -2   -2.20   14.60
  -2 -24  -2    3.50   12.70
  -2  24   2   -8.70    9.80
  -2  24  -2   17.00    9.60
  -2 -24   2  -12.40   11.60
   2  24   2   17.60   11.10
   3  24  -2  -28.70   12.60
   3  24  -2   -7.70    7.70
   3  24   2   11.20   12.00
   4  24  -2   44.30   13.80
   4  24   2  -13.30   10.50
   4 -24  -2    2.20    5.10
   5  24  -2   -7.70   19.90
   5  24   2   -5.80   13.90
   0 -25  -2   -1.80   12.70
   1  25  -2  -12.20   23.80
  -1 -25  -2  -13.90   13.80
   1  25   2  -14.00   24.20
  -1 -25   2    4.80   12.50
   2  25  -2   20.20   13.30
   2  25   2    9.10   17.50
  -2 -25   2   19.20   14.10
   3  25  -2   -5.50    8.00
   3  25  -2   -3.10   16.30
   3  25   2    6.60   17.40
   4  25  -2    0.20   14.70
   4  25   2  -17.30   22.30
   0   0  -3    0.00    0.30
   1   0  -3   -1.10    1.00
  -1   0  -3    0.80    0.80
  -1   0  -3   -0.80    1.10
  -1   0   3    0.50    0.70
  -1   0   3   -1.10    1.40
   1   0   3    1.00    1.00
   1   0  -3   -0.50    0.30
  -1   0  -3    1.20    1.10
   1   0  -3   -0.20    0.60
  -1   0  -3    0.70    0.80
   1   0   3    0.00    0.60
  -1   0  -3    0.50    0.70
   1   0   3    0.30    0.50
   1   0   3    0.20    0.70
  -1   0   3    0.20    1.00
   1   0  -3   -0.90    1.30
   1   0   3   -1.00    0.90
   2   0  -3    1.20    1.20
  -2   0  -3    1.10    1.40
   2   0   3   -0.80    1.80
  -2   0  -3    1.50    1.50
  -2   0  -3    0.30    0.70
  -2   0  -3   -1.10    0.70
  -2   0   3    0.70    2.40
[truncated: 3,566,113 more chars]
