# Supplementary material for: Crystal structure, Hirshfeld surface analysis, DFT and the mol­ecular docking studies of 3-(2-chloro­acet­yl)-2,4,6,8-tetra­phenyl-3,7-di­azabicyclo­[3.3.1]nonan-9-one
Source: Acta Crystallogr E Crystallogr Commun. 2024 Aug 30;80(Pt 9):981–5. doi: 10.1107/S2056989024008302 (PMC11389677; doi:10.1107/S2056989024008302)
Supplement: Supplementary file 2 [file e-80-00981-Isup2.hkl]

data_I                                                                          
_shelx_title ' DRTVS_SDB_P b c a107202'                                         
_shelx_refln_list_code          4                                               
_shelx_F_calc_maximum      259.71                                               
_exptl_crystal_F_000      2192.00                                               
_reflns_d_resolution_high  0.6951                                               
                                                                                
loop_                                                                           
 _space_group_symop_operation_xyz                                               
 'x, y, z'                                                                      
 '-x+1/2, -y, z+1/2'                                                            
 'x+1/2, -y+1/2, -z'                                                            
 '-x, y+1/2, -z+1/2'                                                            
 '-x, -y, -z'                                                                   
 'x-1/2, y, -z-1/2'                                                             
 '-x-1/2, y-1/2, z'                                                             
 'x, -y-1/2, z-1/2'                                                             
                                                                                
_cell_length_a     9.2290                                                       
_cell_length_b    19.2350                                                       
_cell_length_c    30.0580                                                       
_cell_angle_alpha  90.000                                                       
_cell_angle_beta   90.000                                                       
_cell_angle_gamma  90.000                                                       
                                                                                
_shelx_F_squared_multiplier     1.000                                           
                                                                                
loop_                                                                           
 _refln_index_h                                                                 
 _refln_index_k                                                                 
 _refln_index_l                                                                 
 _refln_F_squared_calc                                                          
 _refln_F_squared_meas                                                          
 _refln_F_squared_sigma                                                         
 _refln_observed_status                                                         
   2   0   0      40348.14      42350.00       798.94 o                         
   4   0   0        124.08         85.77         7.10 o                         
   6   0   0       4741.07       4872.10       101.38 o                         
   8   0   0       3712.87       3783.75       101.25 o                         
  10   0   0        140.77        190.82        25.49 o                         
  12   0   0        175.26         77.29        43.89 o                         
   4   1   0       1012.01       1062.37        19.29 o                         
   6   1   0        225.94        241.94        13.22 o                         
   8   1   0        229.23        247.33        17.19 o                         
  10   1   0          2.44          9.00         9.26 o                         
  12   1   0          0.99        -24.89        28.82 o                         
   0   2   0      19359.70      19981.65       849.85 o                         
   2   2   0       6096.72       5653.35        65.69 o                         
   4   2   0        641.97        652.58        15.95 o                         
   6   2   0        352.67        449.58        14.78 o                         
   8   2   0        540.74        569.58        23.93 o                         
  10   2   0        606.42        704.36        32.87 o                         
  12   2   0          1.27         17.68        22.92 o                         
   2   3   0        857.47        896.85        15.60 o                         
   4   3   0         28.98         29.37         4.08 o                         
   6   3   0         80.69        260.82        16.26 o                         
   8   3   0       1041.26       1140.04        32.82 o                         
  10   3   0         31.11         61.78        12.13 o                         
  12   3   0        144.50        118.55        57.64 o                         
   0   4   0      10315.98       9373.03       203.30 o                         
   2   4   0       4162.85       3782.21        58.31 o                         
   4   4   0        130.84        128.80         7.78 o                         
   6   4   0        496.75        563.12        17.58 o                         
   8   4   0       1529.14       1634.07        37.77 o                         
  10   4   0        151.69        131.40        15.83 o                         
  12   4   0          1.25         11.13        36.02 o                         
   2   5   0        497.59        491.11        12.67 o                         
   4   5   0        332.40        401.15        12.87 o                         
   6   5   0        204.08        203.92        10.43 o                         
   8   5   0        257.21        271.47        21.77 o                         
  10   5   0         50.47         54.59        22.19 o                         
  12   5   0          0.72         -8.90        35.64 o                         
   0   6   0       5218.16       5446.73        97.26 o                         
   2   6   0       5052.30       4647.49        67.02 o                         
   4   6   0         99.97         70.86         7.17 o                         
   6   6   0       1655.79       1733.15        44.36 o                         
   8   6   0        138.40        174.75        12.99 o                         
  10   6   0         88.39         58.25        15.62 o                         
  12   6   0          5.04        450.53       176.18 o                         
   2   7   0        223.33        250.04        10.89 o                         
   4   7   0         20.24         31.84         5.87 o                         
   6   7   0        382.95        349.31        17.55 o                         
   8   7   0          4.81         15.67         6.13 o                         
  10   7   0          5.53          2.52        11.22 o                         
  12   7   0          2.67          3.93        34.71 o                         
   0   8   0       6747.13       6853.78       122.77 o                         
   2   8   0        889.22       1106.66        24.96 o                         
   4   8   0         30.75         31.26         4.60 o                         
   6   8   0          1.19         -1.74         4.70 o                         
   8   8   0        426.18        423.27        20.69 o                         
  10   8   0          0.13          3.26        20.21 o                         
  12   8   0         42.87         66.15        70.08 o                         
   2   9   0          8.61         14.94         4.47 o                         
   4   9   0        930.45       1112.78        26.94 o                         
   6   9   0       1548.27       1677.27        40.61 o                         
   8   9   0          8.12         13.13         6.96 o                         
  10   9   0         16.02        -13.43        13.43 o                         
   0  10   0       6938.49       7569.69       138.61 o                         
   2  10   0        921.47        897.89        24.19 o                         
   4  10   0        886.42        983.97        25.04 o                         
   6  10   0         23.17         17.26         7.53 o                         
   8  10   0        458.83        509.75        30.01 o                         
  10  10   0         88.13        138.29        32.36 o                         
   2  11   0        138.84        148.27        11.53 o                         
   4  11   0        653.36        636.22        20.80 o                         
   6  11   0       1224.05       1285.90        36.84 o                         
   8  11   0        770.87        848.29        39.65 o                         
  10  11   0        111.35        124.37        18.75 o                         
   0  12   0       1447.90       1539.48        52.47 o                         
   2  12   0        325.31        423.77        18.87 o                         
   4  12   0       1735.13       1720.23        38.79 o                         
   6  12   0        714.24        776.23        42.06 o                         
   8  12   0         40.73         18.72        11.60 o                         
  10  12   0         60.57         84.58        24.64 o                         
   2  13   0         25.65         47.97         8.39 o                         
   4  13   0         83.90         79.60         9.21 o                         
   6  13   0       1826.24       1852.61        47.77 o                         
   8  13   0         40.72         23.52        12.11 o                         
  10  13   0          5.57        -27.09        58.94 o                         
   0  14   0       1385.53       1414.60        47.65 o                         
   2  14   0         69.05         58.17         9.07 o                         
   4  14   0        949.62        956.92        31.66 o                         
   6  14   0         82.48         87.16        12.50 o                         
   8  14   0         22.06         19.94        15.64 o                         
  10  14   0          0.01          0.99       105.12 o                         
   2  15   0        122.11        116.10        12.16 o                         
   4  15   0        176.40        244.26        16.84 o                         
   6  15   0         52.75         35.10        11.64 o                         
   8  15   0         88.14        103.46        20.57 o                         
  10  15   0         20.18        138.66        74.56 o                         
   0  16   0       2362.74       2343.21        72.80 o                         
   2  16   0          9.95         18.80         8.07 o                         
   4  16   0        148.39        160.90        13.86 o                         
   6  16   0         26.13         13.07        11.44 o                         
   8  16   0         99.55         55.37        23.33 o                         
  10  16   0          5.79         50.55        80.72 o                         
   2  17   0        285.99        296.04        20.55 o                         
   4  17   0         58.55         61.32        10.77 o                         
   6  17   0         23.03         16.11        16.57 o                         
   8  17   0          3.42        -18.16        24.92 o                         
   0  18   0         50.74         19.59        13.38 o                         
   2  18   0         20.95          9.84        10.37 o                         
   4  18   0          0.19         -7.72         7.72 o                         
   6  18   0          0.18        -14.12        21.26 o                         
   8  18   0          7.67        -30.81        38.64 o                         
   2  19   0        333.74        300.89        21.87 o                         
   4  19   0          0.25        -10.23        12.60 o                         
   6  19   0        160.87        142.43        35.01 o                         
   8  19   0          0.98         45.69        42.07 o                         
   0  20   0          4.42         -5.93        12.55 o                         
   2  20   0        194.13        223.62        20.97 o                         
   4  20   0        297.55        324.35        24.47 o                         
   6  20   0         38.28         39.89        24.60 o                         
   8  20   0         14.65        122.64        48.88 o                         
   2  21   0         92.80         83.41        20.27 o                         
   4  21   0        188.55        179.36        20.85 o                         
   6  21   0          8.53        -18.21        27.64 o                         
   0  22   0          8.54         -4.11        34.77 o                         
   2  22   0         99.33        111.77        29.47 o                         
   4  22   0          0.00        -15.90        15.90 o                         
   6  22   0          0.13        -37.64        37.64 o                         
   2  23   0         31.01         11.61        46.98 o                         
   4  23   0          6.52          4.34        23.03 o                         
   6  23   0          0.54        163.08        75.97 o                         
   0  24   0        419.07        441.27        97.29 o                         
   2  24   0          0.29         12.65       149.98 o                         
   4  24   0         31.06         26.20        83.83 o                         
   2  25   0         44.44        -99.55        99.55 o                         
   4  25   0          1.06         11.79       123.78 o                         
   1   1   1        390.95        331.09         5.81 o                         
   2   1   1       1800.44       1655.39        16.87 o                         
   3   1   1       1013.82        984.39        12.50 o                         
   4   1   1       1556.01       1601.58        18.94 o                         
   5   1   1        415.27        364.94         9.10 o                         
   6   1   1         25.19         12.37         2.69 o                         
   7   1   1        196.51        180.56         8.33 o                         
   8   1   1        191.42        209.07        10.21 o                         
   9   1   1        483.13        531.60        17.99 o                         
  10   1   1          0.33         10.52         7.18 o                         
  11   1   1         42.17         23.95        11.48 o                         
  12   1   1          1.19         51.74        28.16 o                         
   0   2   1      20490.97      21485.55       721.44 o                         
   1   2   1      24563.26      24003.21       228.90 o                         
   2   2   1      19176.07      18490.69       152.99 o                         
   3   2   1        946.03        782.04        10.96 o                         
   4   2   1        145.89        197.73         5.95 o                         
   5   2   1       1547.32       1620.77        20.79 o                         
   6   2   1         59.87         52.88         4.62 o                         
   7   2   1        167.65        157.42         7.77 o                         
   8   2   1        642.26        655.97        18.16 o                         
   9   2   1          2.44         -4.69         4.69 o                         
  10   2   1         17.30         21.81         6.36 o                         
  11   2   1          4.88         -2.01        10.16 o                         
  12   2   1          1.12         31.21        16.31 o                         
   1   3   1          1.37          5.13         1.47 o                         
   2   3   1         23.74         18.37         1.92 o                         
   3   3   1       1805.27       1859.79        20.80 o                         
   4   3   1        898.42        882.06        13.16 o                         
   5   3   1        215.00        235.97         8.05 o                         
   6   3   1        116.81        131.93         6.92 o                         
   7   3   1          3.40          1.26         3.19 o                         
   8   3   1       1644.90       1693.04        27.03 o                         
   9   3   1         50.00         44.30         7.14 o                         
  10   3   1         51.35         42.53         7.54 o                         
  11   3   1          9.50          8.77         8.53 o                         
  12   3   1          5.66         -9.82        35.37 o                         
   0   4   1        111.52        149.50         8.32 o                         
   1   4   1      11019.46       9679.45        86.24 o                         
   2   4   1       9000.91       8865.51        82.14 o                         
   3   4   1       1608.97       1774.98        22.51 o                         
   4   4   1       2238.07       2084.30        26.12 o                         
   5   4   1       1371.49       1262.27        18.11 o                         
   6   4   1         25.72         31.49         3.60 o                         
   7   4   1       1372.36       1447.81        23.22 o                         
   8   4   1          0.11         12.68         3.98 o                         
   9   4   1        165.60        151.51         9.84 o                         
  10   4   1        275.36        291.16        17.02 o                         
  11   4   1          1.48        -13.46        13.46 o                         
  12   4   1          0.71         -0.08        24.49 o                         
   1   5   1      31225.65      30485.44       263.37 o                         
   2   5   1        314.86        307.12         7.34 o                         
   3   5   1      10010.51       9662.08        88.00 o                         
   4   5   1        353.10        339.01         8.82 o                         
   5   5   1       3417.36       3459.91        39.93 o                         
   6   5   1          3.99          5.23         2.64 o                         
   7   5   1       1233.01       1245.33        21.82 o                         
   8   5   1        563.80        548.51        15.94 o                         
   9   5   1        646.42        615.47        18.34 o                         
  10   5   1          4.67         -7.44         7.44 o                         
  11   5   1        208.99        225.46        23.06 o                         
  12   5   1         67.87         63.24        82.52 o                         
   0   6   1      12576.21      12094.65       142.51 o                         
   1   6   1        413.69        381.16         8.60 o                         
   2   6   1       5777.41       5532.91        55.40 o                         
   3   6   1       1246.76       1233.24        18.92 o                         
   4   6   1        833.44        919.34        16.35 o                         
   5   6   1        133.76        137.67         6.80 o                         
   6   6   1        330.45        313.71        10.19 o                         
   7   6   1        106.02        105.13         8.16 o                         
   8   6   1          0.25          0.95         5.10 o                         
   9   6   1        210.81        183.66        12.84 o                         
  10   6   1          5.70          2.21         9.99 o                         
  11   6   1         30.48         56.82        14.74 o                         
  12   6   1         26.22         86.89        81.29 o                         
   1   7   1       1830.08       1884.67        24.94 o                         
   2   7   1       6187.82       6424.33        64.09 o                         
   3   7   1         67.60         96.33         5.24 o                         
   4   7   1       1234.71       1244.87        19.66 o                         
   5   7   1         31.62         37.58         4.48 o                         
   6   7   1        168.81        179.24         9.02 o                         
   7   7   1         97.07        109.41         7.87 o                         
   8   7   1        129.83        131.69         9.42 o                         
   9   7   1          0.39          5.62         7.63 o                         
  10   7   1          7.50         -4.58         8.90 o                         
  11   7   1          0.00         -2.94        11.96 o                         
  12   7   1          1.83         42.37        38.18 o                         
   0   8   1        138.05        127.30         8.39 o                         
   1   8   1       1585.18       1671.06        24.52 o                         
   2   8   1       2505.73       2603.20        32.76 o                         
   3   8   1        872.09        870.11        15.76 o                         
   4   8   1         23.57         20.59         3.30 o                         
   5   8   1        938.98        935.27        18.60 o                         
   6   8   1        622.09        649.55        16.57 o                         
   7   8   1          0.18         -3.86         3.86 o                         
   8   8   1          0.89         -4.60         4.60 o                         
   9   8   1         54.17         47.25         6.76 o                         
  10   8   1         26.26         27.74         9.72 o                         
  11   8   1          2.89        -19.41        19.41 o                         
  12   8   1          2.69        -13.10        42.57 o                         
   1   9   1        729.16        682.82        15.35 o                         
   2   9   1       2181.30       2358.39        31.62 o                         
   3   9   1        932.55        872.37        17.69 o                         
   4   9   1          0.02          0.18         3.06 o                         
   5   9   1        228.86        233.02         9.80 o                         
   6   9   1        168.81        157.98         9.89 o                         
   7   9   1        656.15        655.30        17.90 o                         
   8   9   1        215.36        199.92        11.93 o                         
   9   9   1         94.78         97.06         8.86 o                         
  10   9   1         76.06         90.39        15.95 o                         
  11   9   1          6.72        -11.46        15.19 o                         
   0  10   1        245.71        256.02        12.45 o                         
   1  10   1        932.92        991.39        19.49 o                         
   2  10   1       2134.26       2394.91        32.03 o                         
   3  10   1       1485.82       1540.34        24.44 o                         
   4  10   1         13.39         19.64         4.30 o                         
   5  10   1         34.40         31.41         5.33 o                         
   6  10   1        674.12        728.83        19.52 o                         
   7  10   1         75.49         67.28         7.77 o                         
   8  10   1         32.30         27.80         7.13 o                         
   9  10   1          0.31         -6.84         6.84 o                         
  10  10   1          7.11         -0.43        20.61 o                         
  11  10   1          2.34          6.24        20.85 o                         
   1  11   1       1420.24       1322.36        22.37 o                         
   2  11   1        101.37        149.70         8.64 o                         
   3  11   1        517.54        471.60        14.81 o                         
   4  11   1          0.22          0.61         3.60 o                         
   5  11   1          0.71          0.80         4.29 o                         
   6  11   1        330.32        349.93        13.92 o                         
   7  11   1        172.66        172.39        12.89 o                         
   8  11   1          0.01         -5.58         7.18 o                         
   9  11   1         11.82         -1.58        10.82 o                         
  10  11   1          0.68        -18.39        18.39 o                         
  11  11   1          8.63        -49.12        80.56 o                         
   0  12   1        286.47        350.57        16.12 o                         
   1  12   1       1348.75       1380.52        24.36 o                         
   2  12   1       1656.52       1791.19        28.43 o                         
   3  12   1        173.68        174.31         9.50 o                         
   4  12   1        947.79       1008.53        19.70 o                         
   5  12   1        112.04        124.54         8.74 o                         
   6  12   1        287.44        274.54        13.55 o                         
   7  12   1          0.23         -6.31         6.31 o                         
   8  12   1          1.81         -7.80         8.32 o                         
   9  12   1          4.57          4.00        11.78 o                         
  10  12   1         16.24         11.64        12.24 o                         
  11  12   1          9.44        281.78       153.55 o                         
   1  13   1        714.21        666.98        16.27 o                         
   2  13   1        639.49        592.88        19.43 o                         
   3  13   1       1824.35       1873.41        30.57 o                         
   4  13   1        155.85        169.89         9.16 o                         
   5  13   1        138.51        146.31         9.77 o                         
   6  13   1          1.63          8.28         6.51 o                         
   7  13   1        454.02        463.02        18.56 o                         
   8  13   1         51.43         57.70        11.29 o                         
   9  13   1         41.74          5.62        19.52 o                         
  10  13   1         44.95         24.89        27.52 o                         
   0  14   1        157.58        200.07        13.90 o                         
   1  14   1         94.08         82.17         7.01 o                         
   2  14   1        481.22        502.16        15.52 o                         
   3  14   1        529.92        476.67        15.88 o                         
   4  14   1          4.60          5.88         4.11 o                         
   5  14   1        256.34        279.97        13.54 o                         
   6  14   1        230.53        186.19        11.75 o                         
   7  14   1          3.90          2.09         8.12 o                         
   8  14   1         14.30         14.09        10.57 o                         
   9  14   1          6.76          0.90        15.99 o                         
  10  14   1          0.07         -4.45        39.06 o                         
   1  15   1        214.12        225.05        11.58 o                         
   2  15   1        655.80        674.52        18.53 o                         
   3  15   1       2029.91       2062.34        33.91 o                         
   4  15   1       1676.96       1765.44        30.31 o                         
   5  15   1        193.85        203.75        11.15 o                         
   6  15   1        179.32        155.41        10.40 o                         
   7  15   1        130.28        110.17        11.34 o                         
   8  15   1          2.26         -4.76        13.73 o                         
   9  15   1          3.65         -1.43        23.86 o                         
  10  15   1          5.54         42.27        43.31 o                         
   0  16   1         17.08         16.31         7.46 o                         
   1  16   1          0.00         -3.26         4.55 o                         
   2  16   1       1878.45       2010.49        34.26 o                         
   3  16   1          0.23         -4.06         6.01 o                         
   4  16   1        299.44        291.75        12.96 o                         
   5  16   1         36.58         34.71         5.98 o                         
   6  16   1         77.50         66.76         9.75 o                         
   7  16   1          3.31          4.60         8.80 o                         
   8  16   1         84.99         75.46        15.05 o                         
   9  16   1         21.09        -18.83        24.27 o                         
  10  16   1          0.14         -7.93        66.46 o                         
   1  17   1          6.72          2.89         5.10 o                         
   2  17   1        268.07        237.56        13.03 o                         
   3  17   1       1023.66       1146.68        25.10 o                         
   4  17   1          0.01         -5.13         5.13 o                         
   5  17   1         79.45         91.16         9.81 o                         
   6  17   1          1.95          2.27         7.35 o                         
   7  17   1          1.35         10.57        11.10 o                         
   8  17   1         14.93         -9.14        16.23 o                         
   9  17   1          5.74         19.61        24.99 o                         
   0  18   1          0.73         -6.64         9.90 o                         
   1  18   1         21.22         20.31         6.56 o                         
   2  18   1        175.98        127.04         9.84 o                         
   3  18   1         25.75         22.19         6.92 o                         
   4  18   1         21.64          6.35         7.60 o                         
   5  18   1         63.15         49.01         9.18 o                         
   6  18   1          1.23         -2.67        17.16 o                         
   7  18   1         19.64        -10.48        13.26 o                         
   8  18   1         96.28        104.92        22.58 o                         
   9  18   1          9.66        241.50        87.07 o                         
   1  19   1         71.60         69.10         7.51 o                         
   2  19   1          4.01         -5.53         5.94 o                         
   3  19   1        188.16        184.67        12.23 o                         
   4  19   1         11.88          5.49         6.76 o                         
   5  19   1          9.88         -2.81         9.95 o                         
   6  19   1          3.76         -8.89        12.07 o                         
   7  19   1          0.01        -15.40        15.40 o                         
   8  19   1          6.78         -0.11        33.94 o                         
   9  19   1         40.26         38.90       102.91 o                         
   0  20   1        139.48        146.88        17.28 o                         
   1  20   1          0.01          7.57         7.05 o                         
   2  20   1          2.53         -4.96         6.70 o                         
   3  20   1          1.76         12.54         7.12 o                         
   4  20   1         24.29         22.18         7.89 o                         
   5  20   1          0.99        -10.43        10.49 o                         
   6  20   1         49.34         83.97        18.36 o                         
   7  20   1         19.37          7.17        20.59 o                         
   8  20   1         19.55         69.17        41.97 o                         
   1  21   1        343.81        370.34        22.03 o                         
   2  21   1          0.98         -7.22         7.22 o                         
   3  21   1        115.34        123.94        12.99 o                         
   4  21   1         15.83         19.73         9.27 o                         
   5  21   1         98.30         89.94        14.20 o                         
   6  21   1          3.01         60.62        25.85 o                         
   7  21   1         28.25        -53.49        56.98 o                         
   8  21   1         44.80         20.96        91.04 o                         
   0  22   1          0.62        -11.70        16.56 o                         
   1  22   1         48.66         31.80        15.17 o                         
   2  22   1         39.14         47.08        13.73 o                         
   3  22   1         10.59        -13.21        13.21 o                         
   4  22   1         13.45         11.26        13.47 o                         
   5  22   1         18.06          4.04        18.91 o                         
   6  22   1         18.16        -31.52        33.61 o                         
   1  23   1         26.01         32.39        15.77 o                         
   2  23   1          1.13         -8.87        17.17 o                         
   3  23   1         76.02         46.88        17.23 o                         
   4  23   1         49.83         61.54        27.57 o                         
   5  23   1          0.43         55.64        42.41 o                         
   6  23   1          1.81        189.64       119.20 o                         
   0  24   1         54.05         52.57        46.32 o                         
   1  24   1          8.69         22.82        30.53 o                         
   2  24   1          5.33         10.79        34.32 o                         
   3  24   1          1.01          2.28        38.67 o                         
   4  24   1         40.56        -16.39        58.57 o                         
   5  24   1          0.03        -34.06        34.06 o                         
   1  25   1         23.91        -28.13        54.22 o                         
   2  25   1         20.85         -4.43        62.64 o                         
   3  25   1          2.32        -28.63        46.80 o                         
   4  25   1          2.64          8.98       141.79 o                         
   2   0   2      10541.89       9765.85       121.10 o                         
   3   0   2       6227.86       5937.83        77.31 o                         
   4   0   2       1973.45       1796.29        31.78 o                         
   5   0   2        299.76        298.03        13.52 o                         
   6   0   2          4.72          1.18         3.68 o                         
   7   0   2        512.85        531.10        18.63 o                         
   8   0   2       1415.89       1463.15        37.61 o                         
   9   0   2         52.97         57.88        10.36 o                         
  10   0   2         95.80         86.00        15.08 o                         
  11   0   2          3.87         24.50        13.74 o                         
  12   0   2         33.56        129.68        41.26 o                         
   1   1   2       2671.73       2304.34        20.57 o                         
   2   1   2        987.19        830.89        11.42 o                         
   3   1   2         58.76         52.37         3.13 o                         
   4   1   2        312.79        318.69         7.55 o                         
   5   1   2        307.36        343.90         8.69 o                         
   6   1   2       1149.60       1178.84        18.58 o                         
   7   1   2        210.33        192.86         8.25 o                         
   8   1   2          7.90          9.06         4.98 o                         
   9   1   2        245.88        235.60        13.33 o                         
  10   1   2         20.68         13.00         7.72 o                         
  11   1   2          6.50         14.82        11.24 o                         
  12   1   2          0.18         39.30        26.20 o                         
   0   2   2       2268.82       1863.76        32.47 o                         
   1   2   2      13240.58      12483.70       113.96 o                         
   2   2   2        680.86        617.25         8.90 o                         
   3   2   2       3346.87       3345.89        30.57 o                         
   4   2   2         60.52         52.59         2.97 o                         
   5   2   2        169.88        137.34         6.08 o                         
   6   2   2         56.06         55.85         4.93 o                         
   7   2   2       1225.77       1237.56        21.97 o                         
   8   2   2          5.04          0.61         4.17 o                         
   9   2   2         90.13         87.78         7.71 o                         
  10   2   2         28.29         43.37         7.39 o                         
  11   2   2          5.25         -8.24         8.24 o                         
  12   2   2          0.71        -26.85        26.85 o                         
   1   3   2       2011.06       1830.42        21.10 o                         
   2   3   2       1450.27       1350.82        19.52 o                         
   3   3   2         53.08         75.33         3.84 o                         
   4   3   2         19.92          9.14         1.97 o                         
   5   3   2       1413.27       1468.32        19.58 o                         
   6   3   2        276.12        272.30         9.58 o                         
   7   3   2        236.64        263.40        10.22 o                         
   8   3   2         46.16         39.26         5.63 o                         
   9   3   2         49.03         39.37         6.05 o                         
  10   3   2        181.18        208.18        13.39 o                         
  11   3   2         35.23         36.81        14.84 o                         
  12   3   2          0.00         11.85        18.34 o                         
   0   4   2       4160.82       4011.59        53.38 o                         
   1   4   2       1302.06       1262.76        17.06 o                         
   2   4   2       1501.79       1414.03        20.62 o                         
   3   4   2          7.00          5.00         2.21 o                         
   4   4   2       4136.17       4080.81        41.32 o                         
   5   4   2         23.09         22.90         3.35 o                         
   6   4   2       2168.87       2140.00        27.36 o                         
   7   4   2        433.52        416.82        11.96 o                         
   8   4   2        523.61        525.72        14.82 o                         
   9   4   2         31.30         26.45         6.05 o                         
  10   4   2          5.26          2.25         9.29 o                         
  11   4   2         22.01         19.51        21.16 o                         
  12   4   2         44.21         70.83        38.57 o                         
   1   5   2        928.81        848.46        13.46 o                         
   2   5   2         45.18         67.08         3.67 o                         
   3   5   2       1958.44       2055.97        28.90 o                         
   4   5   2       1451.13       1565.36        21.82 o                         
   5   5   2       2928.02       3103.49        39.05 o                         
   6   5   2         10.83          6.34         2.86 o                         
   7   5   2       1335.36       1309.69        24.47 o                         
   8   5   2        412.99        405.27        13.80 o                         
   9   5   2          3.61          5.31         5.10 o                         
  10   5   2          9.29          8.38         6.94 o                         
  11   5   2         17.19          6.61        13.52 o                         
  12   5   2          0.17        -19.07        28.36 o                         
   0   6   2      13770.49      12645.33       186.65 o                         
   1   6   2         38.69         32.72         2.99 o                         
   2   6   2       3956.89       3488.49        40.17 o                         
   3   6   2       1212.89       1184.10        18.61 o                         
   4   6   2       1357.03       1421.55        24.24 o                         
   5   6   2       2162.29       2267.78        30.09 o                         
   6   6   2        475.13        447.75        11.54 o                         
   7   6   2       2039.42       2104.19        29.86 o                         
   8   6   2         33.02         31.23         6.40 o                         
   9   6   2         24.08         18.34         6.45 o                         
  10   6   2          1.14         -2.05         9.67 o                         
  11   6   2          8.24          0.44        15.06 o                         
  12   6   2          0.72         34.48        56.62 o                         
   1   7   2       5499.15       5503.17        55.05 o                         
   2   7   2         37.68         58.04         4.19 o                         
   3   7   2       1718.11       1704.46        25.13 o                         
   4   7   2         31.42         22.30         3.36 o                         
   5   7   2       1367.66       1445.73        24.41 o                         
   6   7   2         16.18         15.15         3.29 o                         
   7   7   2          0.13         -3.86         3.86 o                         
   8   7   2         74.97         82.98         8.26 o                         
   9   7   2         14.64         10.98         6.29 o                         
  10   7   2          0.10         -5.35         8.14 o                         
  11   7   2         23.38         12.03        12.50 o                         
  12   7   2          5.67        -28.82        28.82 o                         
   0   8   2         57.59         90.12         6.70 o                         
   1   8   2       2910.71       3185.56        36.91 o                         
   2   8   2       6232.51       6289.73        64.40 o                         
   3   8   2       4592.08       4677.88        49.49 o                         
   4   8   2        431.59        402.99        12.17 o                         
   5   8   2        182.32        182.85        10.17 o                         
   6   8   2        367.41        391.80        13.53 o                         
   7   8   2         47.38         62.66         6.83 o                         
   8   8   2         57.30         46.54         7.95 o                         
   9   8   2          0.02         -2.40         6.77 o                         
  10   8   2         38.90         50.26        13.16 o                         
  11   8   2         13.52        -16.80        16.80 o                         
  12   8   2          8.05         69.42        69.42 o                         
   1   9   2       3379.94       3555.65        41.14 o                         
   2   9   2        410.52        382.35        10.62 o                         
   3   9   2        828.25        855.76        16.41 o                         
   4   9   2         21.70         10.74         3.50 o                         
   5   9   2          4.19          3.78         3.78 o                         
   6   9   2        144.57        125.19         8.93 o                         
   7   9   2        382.64        403.26        15.74 o                         
   8   9   2         69.67         51.79         7.11 o                         
   9   9   2         40.25         49.91         8.26 o                         
  10   9   2          9.09         -8.26         9.99 o                         
  11   9   2         27.28         45.90        18.47 o                         
   0  10   2      22564.02      22333.06       253.42 o                         
   1  10   2       1597.59       1740.53        27.23 o                         
   2  10   2       2721.40       2450.16        31.94 o                         
   3  10   2         19.47         21.82         3.87 o                         
   4  10   2       5042.20       5237.44        63.67 o                         
   5  10   2        193.15        197.54         9.36 o                         
   6  10   2        574.58        595.16        20.29 o                         
   7  10   2         20.52         26.62         5.92 o                         
   8  10   2        248.22        306.91        14.95 o                         
   9  10   2          0.42         -6.42         6.42 o                         
  10  10   2          0.02        -10.89        10.89 o                         
  11  10   2         76.07         84.50        31.29 o                         
   1  11   2        210.93        209.76         9.54 o                         
   2  11   2         61.55         60.95         5.58 o                         
   3  11   2        647.36        690.16        16.19 o                         
   4  11   2         18.38         15.70         4.32 o                         
   5  11   2        390.14        438.38        16.19 o                         
   6  11   2        506.95        492.66        19.39 o                         
   7  11   2       1330.91       1344.35        30.46 o                         
   8  11   2         62.79         57.40         8.75 o                         
   9  11   2         52.02         23.02         7.96 o                         
  10  11   2         17.73          0.21        18.91 o                         
  11  11   2         30.16         22.42        43.34 o                         
   0  12   2          8.91          5.17         4.30 o                         
   1  12   2        226.65        236.78        10.48 o                         
   2  12   2        622.35        653.74        16.08 o                         
   3  12   2        285.96        305.37        11.68 o                         
   4  12   2        101.30         99.59         6.44 o                         
   5  12   2         14.87         12.86         4.10 o                         
   6  12   2        160.52        152.89        10.91 o                         
   7  12   2          5.63          1.05         7.34 o                         
   8  12   2         77.82         50.69         9.39 o                         
   9  12   2          0.00         -8.28         9.49 o                         
  10  12   2          1.24        -12.72        12.72 o                         
   1  13   2         77.81         97.38         7.02 o                         
   2  13   2        713.60        681.53        17.81 o                         
   3  13   2        121.54        126.75         8.35 o                         
   4  13   2          0.46         -1.38         4.05 o                         
   5  13   2       1018.88       1038.29        22.31 o                         
   6  13   2        255.17        235.56        14.05 o                         
   7  13   2        287.86        280.08        15.49 o                         
   8  13   2         85.02         73.50        11.98 o                         
   9  13   2          0.02         -5.81        12.31 o                         
  10  13   2          3.38         61.53        27.55 o                         
  11  13   2          0.18        122.47       104.13 o                         
   0  14   2        856.50        861.75        27.33 o                         
   1  14   2         55.14         55.17         5.69 o                         
   2  14   2         68.11         60.75         6.53 o                         
   3  14   2         68.95         76.30         6.98 o                         
   4  14   2        193.62        178.85         9.46 o                         
   5  14   2        211.15        183.63        10.75 o                         
   6  14   2        135.74        139.83        11.43 o                         
   7  14   2          0.67         -6.32         8.43 o                         
   8  14   2         21.92         17.31         8.77 o                         
   9  14   2          3.71        -14.81        14.81 o                         
  10  14   2          2.49        -27.00        41.60 o                         
   1  15   2        165.99        159.24         9.56 o                         
   2  15   2        231.13        248.99        12.29 o                         
   3  15   2         22.40         29.07         6.11 o                         
   4  15   2         35.23         39.05         5.56 o                         
   5  15   2        152.40        167.20        10.68 o                         
   6  15   2         20.90         14.59         7.09 o                         
   7  15   2          2.04         -4.27         9.52 o                         
   8  15   2         12.97        -10.92        10.92 o                         
   9  15   2         18.72        -15.80        15.80 o                         
  10  15   2          3.18        110.80        52.42 o                         
   0  16   2          0.52         -5.34         5.34 o                         
   1  16   2        304.39        280.44        13.26 o                         
   2  16   2        265.24        264.30        12.87 o                         
   3  16   2         70.76         70.87         8.16 o                         
   4  16   2        737.04        816.23        20.58 o                         
   5  16   2         29.69         21.27         6.19 o                         
   6  16   2          1.28          2.29         8.05 o                         
   7  16   2          3.84         -9.15         9.15 o                         
   8  16   2         54.94         35.03        14.07 o                         
   9  16   2         11.12          4.93        15.82 o                         
  10  16   2         39.34         51.25        68.52 o                         
   1  17   2        384.46        340.67        15.33 o                         
   2  17   2        636.35        667.68        19.63 o                         
   3  17   2        291.40        273.94        14.03 o                         
   4  17   2          6.45          9.51         5.80 o                         
   5  17   2          1.66         -6.17         6.17 o                         
   6  17   2          9.36         -6.55         9.53 o                         
   7  17   2         23.71         -2.85        10.67 o                         
   8  17   2         11.85          4.50        22.31 o                         
   9  17   2          1.64         -8.84        48.57 o                         
   0  18   2        138.74        147.81        16.07 o                         
   1  18   2        494.11        512.67        18.34 o                         
   2  18   2          9.35          0.60         5.36 o                         
   3  18   2         48.81         27.05         6.47 o                         
   4  18   2        206.65        240.48        12.86 o                         
   5  18   2         15.45          8.42         6.86 o                         
   6  18   2          0.10          2.56         8.64 o                         
   7  18   2          0.27        -10.17        13.11 o                         
   8  18   2          0.65         16.40        20.40 o                         
   9  18   2          0.47         28.96        81.90 o                         
   1  19   2         51.97         38.81         7.37 o                         
   2  19   2         91.66         65.90         8.29 o                         
   3  19   2         20.32         23.40         7.55 o                         
   4  19   2         55.88         52.20         8.75 o                         
   5  19   2          7.30          9.60         9.43 o                         
   6  19   2         37.24          9.24        15.46 o                         
   7  19   2          1.70          2.03        19.21 o                         
   8  19   2         81.82        166.22        29.70 o                         
   9  19   2         15.41        165.19        62.79 o                         
   0  20   2         76.52         66.37        13.36 o                         
   1  20   2         11.81         17.14        10.02 o                         
   2  20   2          0.38         22.44        10.80 o                         
   3  20   2         27.59         17.69         7.83 o                         
   4  20   2         22.10         31.79         8.55 o                         
   5  20   2          5.85        -10.17        17.55 o                         
   6  20   2         27.54         26.77        23.96 o                         
   7  20   2        144.67        201.04        38.55 o                         
   8  20   2          2.63         49.85        34.83 o                         
   1  21   2         15.40         14.78         8.66 o                         
   2  21   2          4.81         -1.40         8.18 o                         
   3  21   2        231.64        239.01        17.48 o                         
   4  21   2          0.02         17.92         9.34 o                         
   5  21   2          2.31         21.15        12.61 o                         
   6  21   2          3.57         13.33        21.90 o                         
   7  21   2          7.78         38.37        48.54 o                         
   8  21   2          3.07         31.42        53.38 o                         
   0  22   2          1.94         11.69        17.61 o                         
   1  22   2         37.07         40.05        15.26 o                         
   2  22   2          1.69         -5.12        14.35 o                         
   3  22   2          7.50         18.83        12.25 o                         
   4  22   2          0.49        -10.52        15.07 o                         
   5  22   2         12.63          3.09        18.26 o                         
   6  22   2          9.88          6.09        64.29 o                         
   1  23   2          6.32        -13.17        13.17 o                         
   2  23   2          2.55         14.60        16.74 o                         
   3  23   2         34.68          3.73        17.47 o                         
   4  23   2          5.41        -14.36        14.36 o                         
   5  23   2         36.23         -5.22        20.13 o                         
   6  23   2         26.33        -32.33       103.81 o                         
   0  24   2          4.71         20.45        33.92 o                         
   1  24   2        147.70        176.42        32.73 o                         
   2  24   2         16.22         18.85        29.99 o                         
   3  24   2          4.31        -52.48        62.08 o                         
   4  24   2          2.22         46.16        96.40 o                         
   5  24   2         18.16        -43.10        74.63 o                         
   1  25   2          0.07        -47.62        53.26 o                         
   2  25   2         17.99        109.57        55.45 o                         
   3  25   2         42.39        -13.39        43.48 o                         
   4  25   2          6.15        -44.23        80.38 o                         
   1   1   3          0.98          2.87         0.93 o                         
   2   1   3        480.51        518.92         7.66 o                         
   3   1   3       6817.31       6222.97        56.24 o                         
   4   1   3       1551.61       1522.34        19.97 o                         
   5   1   3       5743.69       5628.77        54.37 o                         
   6   1   3        886.16        836.12        15.36 o                         
   7   1   3        661.18        666.44        14.91 o                         
   8   1   3         34.04         28.97         5.08 o                         
   9   1   3        296.60        324.79        15.53 o                         
  10   1   3        168.05        135.12        13.93 o                         
  11   1   3          2.11          0.72        10.76 o                         
  12   1   3         10.11         -2.59        27.18 o                         
   0   2   3      18010.23      18014.20       312.63 o                         
   1   2   3      14814.69      13672.16       121.38 o                         
   2   2   3       4668.93       4151.13        40.75 o                         
   3   2   3       2202.67       2232.54        23.35 o                         
   4   2   3        965.94       1019.69        14.94 o                         
   5   2   3       1139.11       1250.88        18.45 o                         
   6   2   3        141.96        151.08         6.88 o                         
   7   2   3          1.54          5.33         3.42 o                         
   8   2   3        187.07        179.48        10.31 o                         
   9   2   3         54.68         37.63         5.89 o                         
  10   2   3         75.54        103.63        10.20 o                         
  11   2   3          0.79          4.35        10.17 o                         
  12   2   3         42.96         41.26        37.99 o                         
   1   3   3      14841.92      14243.14       122.49 o                         
   2   3   3       9692.33       9600.15        94.60 o                         
   3   3   3          2.20          3.56         1.43 o                         
   4   3   3        566.08        596.97        10.58 o                         
   5   3   3        221.74        267.68         7.96 o                         
   6   3   3        734.19        666.56        13.76 o                         
   7   3   3       1207.62       1196.84        20.54 o                         
   8   3   3          7.54         13.10         4.21 o                         
   9   3   3         49.08         29.87         6.26 o                         
  10   3   3         12.64         10.16         9.13 o                         
  11   3   3          3.04          1.35        11.03 o                         
  12   3   3          0.25        -17.03        34.71 o                         
   1   4   3        255.92        250.20         7.17 o                         
   2   4   3        668.22        669.65        12.45 o                         
   3   4   3       2988.69       3132.34        38.28 o                         
   4   4   3       1732.71       1709.42        21.68 o                         
   5   4   3        675.25        695.21        12.55 o                         
   6   4   3        864.96        844.02        16.26 o                         
   7   4   3         31.45         26.25         5.02 o                         
   8   4   3       1192.52       1223.84        24.04 o                         
   9   4   3         29.91         25.65         5.36 o                         
  10   4   3          7.05          0.39         7.34 o                         
  11   4   3         11.54        -10.24        10.24 o                         
  12   4   3         13.78         67.51        39.76 o                         
   1   5   3       4565.53       4126.37        51.50 o                         
   2   5   3       1586.94       1573.66        23.35 o                         
   3   5   3       6280.30       5876.68        63.26 o                         
   4   5   3        261.91        231.35         8.84 o                         
   5   5   3        588.41        501.78        10.70 o                         
   6   5   3        192.60        186.09         7.68 o                         
   7   5   3         87.36        104.25         7.39 o                         
   8   5   3          1.44         -0.73         4.60 o                         
   9   5   3          8.42         13.28         5.73 o                         
  10   5   3        241.62        289.03        16.27 o                         
  11   5   3          0.03        108.69        42.34 o                         
  12   5   3         18.54         42.45        56.34 o                         
   0   6   3      12865.31      12342.21       165.51 o                         
   1   6   3        663.78        687.64        12.03 o                         
   2   6   3        245.79        222.50         6.60 o                         
   3   6   3        747.83        850.60        16.31 o                         
   4   6   3       2118.82       2360.11        33.19 o                         
   5   6   3         37.00         59.94         5.44 o                         
   6   6   3        112.03        143.75         7.41 o                         
   7   6   3        155.00        155.12         7.41 o                         
   8   6   3        329.71        376.27        13.50 o                         
   9   6   3        332.25        356.34        13.20 o                         
  10   6   3         19.32         12.28         9.09 o                         
  11   6   3         14.04        -22.19        22.19 o                         
  12   6   3         10.30         20.20        24.21 o                         
   1   7   3       1810.09       1702.76        22.50 o                         
   2   7   3         17.53         14.84         2.46 o                         
   3   7   3       8948.78       9166.59        86.64 o                         
   4   7   3         20.45         15.46         3.32 o                         
   5   7   3        494.30        527.42        14.51 o                         
   6   7   3          0.01          3.10         3.84 o                         
   7   7   3        121.97        134.22         8.04 o                         
   8   7   3        728.67        722.22        17.89 o                         
   9   7   3        130.02        110.22        10.18 o                         
  10   7   3          7.34         -8.90         8.90 o                         
  11   7   3         70.90         47.18        17.32 o                         
  12   7   3          3.63          9.27        26.27 o                         
   0   8   3        178.40        154.74         9.32 o                         
   1   8   3        134.05        188.66         7.44 o                         
   2   8   3        609.55        649.46        13.23 o                         
   3   8   3       1555.73       1694.40        27.23 o                         
   4   8   3       2437.23       2543.28        35.93 o                         
   5   8   3        141.66        145.56         8.46 o                         
   6   8   3        275.44        272.46        10.91 o                         
   7   8   3        241.13        225.73        11.86 o                         
   8   8   3          3.49         -2.18         4.92 o                         
   9   8   3        191.48        191.27        14.24 o                         
  10   8   3         41.03         12.84        10.78 o                         
  11   8   3          5.39        -22.52        27.29 o                         
  12   8   3          4.08         83.83        36.02 o                         
   1   9   3      10745.27      11462.23       106.78 o                         
   2   9   3       3289.33       3324.63        38.66 o                         
   3   9   3       1259.80       1188.90        19.38 o                         
   4   9   3        591.02        640.47        14.09 o                         
   5   9   3       4007.13       4061.71        52.25 o                         
   6   9   3        265.90        281.89        12.23 o                         
   7   9   3          2.86          4.37         5.14 o                         
   8   9   3         47.23         35.07         7.00 o                         
   9   9   3         14.45         15.59         7.91 o                         
  10   9   3         36.13         14.39        13.58 o                         
  11   9   3          0.13        -12.19        18.93 o                         
   0  10   3       2220.13       2293.16        43.24 o                         
   1  10   3       4352.47       4555.19        51.98 o                         
   2  10   3        279.50        324.67        10.34 o                         
   3  10   3        177.76        206.04         8.50 o                         
   4  10   3        809.19        753.76        16.47 o                         
   5  10   3        138.98        154.24         8.93 o                         
   6  10   3          4.23          3.31         3.97 o                         
   7  10   3          0.14         -5.49         5.49 o                         
   8  10   3        183.82        194.93        12.60 o                         
   9  10   3          9.35          5.04         8.13 o                         
  10  10   3         33.16         41.05        14.30 o                         
  11  10   3          0.03         -8.24        29.53 o                         
   1  11   3       1347.51       1320.64        23.49 o                         
   2  11   3         37.48         40.71         4.70 o                         
   3  11   3       1374.50       1442.28        24.09 o                         
   4  11   3          3.81          4.91         3.64 o                         
   5  11   3       3023.78       3033.03        44.77 o                         
   6  11   3          6.98          6.67         4.58 o                         
   7  11   3        123.44        130.70        11.55 o                         
   8  11   3        105.29        116.48        11.31 o                         
   9  11   3         17.10          6.80         9.72 o                         
  10  11   3          0.10        -18.45        18.45 o                         
  11  11   3          1.06        -30.62        33.42 o                         
   0  12   3        716.86        726.81        24.66 o                         
   1  12   3        168.63        156.73         8.19 o                         
   2  12   3        569.44        603.28        15.48 o                         
   3  12   3       1289.56       1318.96        23.22 o                         
   4  12   3       2563.15       2635.50        38.36 o                         
   5  12   3         14.31          3.66         4.03 o                         
   6  12   3        121.63        121.39        10.78 o                         
   7  12   3         28.14         26.13         7.27 o                         
   8  12   3        110.38        110.39        11.44 o                         
   9  12   3         12.74         39.93         9.54 o                         
  10  12   3         13.59        -11.42        16.83 o                         
   1  13   3        178.24        182.76         9.67 o                         
   2  13   3         73.06         49.71         5.50 o                         
   3  13   3        706.15        700.67        18.06 o                         
   4  13   3        124.84        116.38         8.82 o                         
   5  13   3        436.73        410.17        14.06 o                         
   6  13   3        313.89        321.26        17.08 o                         
   7  13   3          1.46          0.61         7.95 o                         
   8  13   3         86.09         77.93        10.14 o                         
   9  13   3        115.11        143.71        16.06 o                         
  10  13   3         35.95        -24.72        24.72 o                         
  11  13   3          1.22        151.94        82.52 o                         
   0  14   3        259.08        321.42        18.25 o                         
   1  14   3        418.07        450.31        15.68 o                         
   2  14   3        147.42        176.45        10.26 o                         
   3  14   3        155.73        158.42         9.30 o                         
   4  14   3       1009.29        992.69        21.01 o                         
   5  14   3        152.68        126.38         8.98 o                         
   6  14   3         35.66         25.74         8.34 o                         
   7  14   3         67.01         65.69         9.66 o                         
   8  14   3          5.32          2.01        10.32 o                         
   9  14   3          1.84        -13.59        13.59 o                         
  10  14   3          0.06        -20.28        37.74 o                         
   1  15   3          2.32          1.47         4.12 o                         
   2  15   3         13.48         22.70         5.05 o                         
   3  15   3        583.80        663.01        18.90 o                         
   4  15   3        129.98        131.83         8.97 o                         
   5  15   3       1563.29       1651.40        30.56 o                         
   6  15   3         56.22         67.40         8.95 o                         
   7  15   3        176.78        199.74        14.82 o                         
   8  15   3          0.74        -10.70        12.95 o                         
   9  15   3         40.37          5.92        15.10 o                         
  10  15   3          0.01        -11.84        68.68 o                         
   0  16   3       1298.36       1264.97        34.87 o                         
   1  16   3        435.45        494.63        17.54 o                         
   2  16   3        685.32        696.91        20.48 o                         
   3  16   3         20.32         45.72         6.60 o                         
   4  16   3        493.27        496.76        16.99 o                         
   5  16   3         11.00          8.79         5.80 o                         
   6  16   3         33.12         31.92         8.89 o                         
   7  16   3          7.68         -9.49         9.86 o                         
   8  16   3         65.65         60.22        15.04 o                         
   9  16   3          0.19        -15.61        22.23 o                         
  10  16   3          0.00        -67.42       114.61 o                         
   1  17   3         33.64         21.52         5.76 o                         
   2  17   3        778.84        795.36        22.19 o                         
   3  17   3          0.40          4.49         5.37 o                         
   4  17   3        457.81        413.16        15.85 o                         
   5  17   3         31.52         34.64         6.97 o                         
   6  17   3          3.20         -6.49         9.13 o                         
   7  17   3         12.47         -1.66        11.92 o                         
   8  17   3         10.23          9.66        14.93 o                         
   9  17   3          5.02        -26.59        27.92 o                         
  10  17   3          0.03       -106.10       106.10 o                         
   0  18   3        153.70        197.35        18.11 o                         
   1  18   3          0.08         -5.35         5.35 o                         
   2  18   3          1.65          4.20         5.54 o                         
   3  18   3        381.54        392.74        16.72 o                         
   4  18   3         31.20         13.40         7.66 o                         
   5  18   3        118.37        117.56        12.73 o                         
   6  18   3        142.26        131.22        13.01 o                         
   7  18   3         38.16        -11.93        20.26 o                         
   8  18   3          2.57        -17.45        17.45 o                         
   9  18   3         33.55        -37.42        37.42 o                         
   1  19   3        272.68        295.12        15.94 o                         
   2  19   3        171.96        149.84        10.54 o                         
   3  19   3        231.75        216.18        13.53 o                         
   4  19   3        158.83        182.90        12.55 o                         
   5  19   3         14.63          4.16        10.47 o                         
   6  19   3         10.64          7.45        15.78 o                         
   7  19   3         20.55         19.34        15.82 o                         
   8  19   3         12.34         31.16        25.60 o                         
   9  19   3          3.39         71.30       177.16 o                         
   0  20   3         65.80         99.56        15.26 o                         
   1  20   3         46.04         29.40         7.80 o                         
   2  20   3         30.86          7.47         8.36 o                         
   3  20   3         19.92         15.92         7.14 o                         
   4  20   3         43.99         46.96         8.91 o                         
   5  20   3         17.16         12.66        10.14 o                         
   6  20   3          6.37         -5.26        13.69 o                         
   7  20   3         35.93         60.60        19.22 o                         
   8  20   3         28.48         91.58        44.13 o                         
   1  21   3         30.95         38.62         9.15 o                         
   2  21   3          4.27         -7.51         9.38 o                         
   3  21   3        128.63        159.88        14.84 o                         
   4  21   3         38.06         19.43         9.71 o                         
   5  21   3        207.45        249.85        25.22 o                         
   6  21   3          0.09        -10.29        20.77 o                         
   7  21   3        181.46        131.18        47.25 o                         
   8  21   3         22.18        186.00       114.61 o                         
   0  22   3          1.17         18.11        29.66 o                         
   1  22   3         46.51         38.13        15.16 o                         
   2  22   3          0.05          1.58        12.87 o                         
   3  22   3          1.78         12.20        13.98 o                         
   4  22   3          0.09        -15.42        15.42 o                         
   5  22   3          0.38        -21.76        31.19 o                         
   6  22   3          0.00        -35.30        44.07 o                         
   1  23   3         28.49         25.87        14.99 o                         
   2  23   3         12.54         17.65        16.28 o                         
   3  23   3         37.94         45.31        24.23 o                         
   4  23   3        120.63        139.66        29.02 o                         
   5  23   3          3.14        268.05        61.93 o                         
   6  23   3          0.34        -73.02        73.02 o                         
   0  24   3         67.44        114.33        38.11 o                         
   1  24   3         15.48          4.37        31.88 o                         
   2  24   3         24.33         46.90        30.16 o                         
   3  24   3          6.97          8.79        38.11 o                         
   4  24   3         68.04         99.74        46.89 o                         
   5  24   3          1.54        123.73        71.49 o                         
   1  25   3          3.30        -57.47        57.47 o                         
   2  25   3          0.09        -54.93        54.93 o                         
   3  25   3         29.39        -55.45        55.45 o                         
   4  25   3         14.94        280.97       130.99 o                         
   0   0   4      24545.79      25171.08       380.24 o                         
   1   0   4      36026.93      34966.14       383.81 o                         
   2   0   4      23748.48      23387.28       237.93 o                         
   3   0   4       2380.17       2125.01        32.51 o                         
   4   0   4       1530.85       1393.80        27.76 o                         
   5   0   4       1002.20       1116.78        25.89 o                         
   6   0   4        742.77        709.38        21.15 o                         
   7   0   4        167.11        133.29        12.55 o                         
   8   0   4         11.14         -3.75         6.25 o                         
   9   0   4          1.03         -0.65         7.16 o                         
  10   0   4         92.51         62.26        23.21 o                         
  11   0   4         15.23         21.97        15.15 o                         
  12   0   4          0.34        -26.20        26.20 o                         
   1   1   4        149.56        128.70         3.88 o                         
   2   1   4       4148.47       4063.24        35.29 o                         
   3   1   4       6801.74       6740.64        60.78 o                         
   4   1   4       1010.44        936.43        13.58 o                         
   5   1   4       1717.70       1922.89        26.43 o                         
   6   1   4        860.40        858.02        16.73 o                         
   7   1   4         48.11         43.93         5.04 o                         
   8   1   4          0.49         -3.16         4.51 o                         
   9   1   4        221.05        176.21        10.61 o                         
  10   1   4         17.08         10.33         9.32 o                         
  11   1   4          4.27        -12.67        12.67 o                         
  12   1   4          8.76         77.94        23.58 o                         
   0   2   4       7069.80       6643.20        92.13 o                         
   1   2   4       2674.43       2330.44        22.94 o                         
   2   2   4      23485.58      23063.83       182.13 o                         
   3   2   4        512.74        453.05         8.31 o                         
   4   2   4       2083.63       2177.41        25.60 o                         
   5   2   4        976.01        938.77        14.68 o                         
   6   2   4        393.54        381.21        11.27 o                         
   7   2   4        632.30        642.98        14.85 o                         
   8   2   4        876.41        888.15        19.31 o                         
   9   2   4          2.28         -1.12         4.32 o                         
  10   2   4          9.39          9.04         6.61 o                         
  11   2   4         30.92          6.39        11.04 o                         
  12   2   4         24.17         55.49        34.71 o                         
   2   3   4       4953.07       4632.61        49.63 o                         
   3   3   4        331.02        367.47         7.78 o                         
   4   3   4       1116.06       1037.50        15.38 o                         
   5   3   4        475.87        517.85        10.49 o                         
   6   3   4        652.50        685.46        13.85 o                         
   7   3   4          7.81          8.00         3.13 o                         
   8   3   4        154.93        164.26         9.77 o                         
   9   3   4         28.98         34.31         6.41 o                         
  10   3   4         56.63         44.84        10.73 o                         
  11   3   4        141.97        119.64        15.67 o                         
  12   3   4         23.86         -5.24        36.02 o                         
   0   4   4         82.91         87.90         5.59 o                         
   1   4   4       4079.49       3964.55        38.39 o                         
   2   4   4      12442.68      12014.92       115.01 o                         
   3   4   4       1468.28       1489.80        22.53 o                         
   4   4   4       4850.24       4820.29        52.34 o                         
   5   4   4        324.17        294.00         8.61 o                         
   6   4   4         16.36         20.76         3.69 o                         
   7   4   4       1069.09       1054.64        22.57 o                         
   8   4   4        104.72        110.89         7.02 o                         
   9   4   4          0.05          3.37         4.78 o                         
  10   4   4        146.72        145.23        12.95 o                         
  11   4   4         85.22         64.93        15.00 o                         
  12   4   4          6.88         33.57        28.20 o                         
   1   5   4          3.85          5.83         1.60 o                         
   2   5   4          0.69          0.14         1.70 o                         
   3   5   4       3778.53       4027.47        47.08 o                         
   4   5   4         32.09         37.13         4.21 o                         
   5   5   4         53.65         57.34         4.36 o                         
   6   5   4         22.06         23.92         3.30 o                         
   7   5   4       1094.07       1161.24        22.11 o                         
   8   5   4         86.27         94.45         7.36 o                         
   9   5   4        151.73        150.98        10.42 o                         
  10   5   4         19.34         15.94         7.42 o                         
  11   5   4         45.96         42.39        12.62 o                         
  12   5   4          6.02        157.15        64.52 o                         
   0   6   4      46833.09      48360.81       534.03 o                         
   1   6   4         24.20         33.80         3.12 o                         
   2   6   4       6572.95       6576.12        63.64 o                         
   3   6   4      11481.84      12287.22       118.95 o                         
   4   6   4       1715.86       1653.19        25.85 o                         
   5   6   4         45.36         31.87         4.20 o                         
   6   6   4       1096.59       1144.54        21.90 o                         
   7   6   4        596.36        594.23        15.50 o                         
   8   6   4        523.26        583.80        16.15 o                         
   9   6   4        128.07        126.68         9.37 o                         
  10   6   4        127.77        144.10        13.58 o                         
  11   6   4          0.54          4.60        17.11 o                         
  12   6   4          6.30         12.50        56.81 o                         
   1   7   4       1760.16       1779.50        23.62 o                         
   2   7   4        522.70        539.70        11.45 o                         
   3   7   4       1088.45       1159.21        19.31 o                         
   4   7   4         41.57         57.75         5.54 o                         
   5   7   4       1217.15       1299.69        23.75 o                         
   6   7   4         54.55         54.06         5.82 o                         
   7   7   4        226.58        237.44        11.10 o                         
   8   7   4        309.79        362.35        15.33 o                         
   9   7   4         23.55         14.67         5.67 o                         
  10   7   4          3.31         -8.57         8.57 o                         
  11   7   4         61.24         54.01        22.11 o                         
  12   7   4          1.45        212.20       216.13 o                         
   0   8   4        222.90        209.24        10.89 o                         
   1   8   4       1836.00       1972.89        26.97 o                         
   2   8   4         57.64         65.91         4.71 o                         
   3   8   4       1074.59        904.70        18.17 o                         
   4   8   4       1483.16       1601.04        26.78 o                         
   5   8   4        367.27        409.15        14.04 o                         
   6   8   4         88.73         79.56         7.21 o                         
   7   8   4        246.91        256.23        11.74 o                         
   8   8   4         29.23         31.06         5.64 o                         
   9   8   4         43.36         27.94         8.50 o                         
  10   8   4          0.91         -2.47         9.68 o                         
  11   8   4         29.21         15.43        18.72 o                         
  12   8   4          2.13        158.49        48.46 o                         
   1   9   4        648.51        726.75        15.16 o                         
   2   9   4         21.21         19.38         3.37 o                         
   3   9   4        909.63        908.37        19.16 o                         
   4   9   4        633.08        692.77        18.26 o                         
   5   9   4        459.01        533.99        16.46 o                         
   6   9   4        249.45        243.54        11.94 o                         
   7   9   4        464.65        513.22        17.49 o                         
   8   9   4         15.53          8.78         5.81 o                         
   9   9   4         35.49         25.39         9.24 o                         
  10   9   4          0.00        -10.75        10.75 o                         
  11   9   4          0.09        -16.00        17.55 o                         
   0  10   4        114.09         55.70         7.13 o                         
   1  10   4        128.01        182.70         8.85 o                         
   2  10   4       2963.46       2995.76        37.91 o                         
   3  10   4         16.36         30.57         3.96 o                         
   4  10   4          0.36          2.55         2.99 o                         
   5  10   4         13.65         14.64         4.86 o                         
   6  10   4       1691.00       1709.47        31.15 o                         
   7  10   4         21.88          7.75         4.85 o                         
   8  10   4         80.37         88.77         9.48 o                         
   9  10   4          4.25         15.36         8.75 o                         
  10  10   4          4.72        -12.77        12.77 o                         
  11  10   4         10.69         25.37       109.87 o                         
   1  11   4         10.15         12.86         3.14 o                         
   2  11   4        426.40        423.14        15.04 o                         
   3  11   4         94.66         91.86         6.50 o                         
   4  11   4         84.78         79.02         6.73 o                         
   5  11   4        118.92        125.67         9.12 o                         
   6  11   4        234.65        225.08        12.34 o                         
   7  11   4        300.87        282.76        15.59 o                         
   8  11   4         66.46         58.81         9.24 o                         
   9  11   4         97.74         89.40        13.18 o                         
  10  11   4         23.82         -7.39        14.06 o                         
  11  11   4         12.28        -22.72        30.24 o                         
   0  12   4          0.08          0.82         3.99 o                         
   1  12   4          8.16          4.84         3.40 o                         
   2  12   4          5.11          5.10         3.46 o                         
   3  12   4        145.17        145.08         8.51 o                         
   4  12   4        115.63        117.44         7.99 o                         
   5  12   4        105.82        115.79         8.30 o                         
   6  12   4         44.19         32.32         6.59 o                         
   7  12   4        312.67        312.80        16.09 o                         
   8  12   4         36.25         26.17         7.59 o                         
   9  12   4          0.56         -3.46         9.54 o                         
  10  12   4          5.65         -2.20        13.86 o                         
   1  13   4        198.84        171.85         9.67 o                         
   2  13   4         87.06         67.65         6.91 o                         
   3  13   4         58.19         60.91         6.57 o                         
   4  13   4        523.72        557.30        17.25 o                         
   5  13   4         29.75         40.85         5.89 o                         
   6  13   4        354.22        399.84        16.05 o                         
   7  13   4         90.22         61.91         9.80 o                         
   8  13   4          5.35         -8.75         8.75 o                         
   9  13   4          1.43         -4.47        13.67 o                         
  10  13   4          6.92        -21.03        28.51 o                         
  11  13   4          1.89         -4.58        87.76 o                         
   0  14   4          2.16         -1.83         4.92 o                         
   1  14   4        500.38        537.38        16.10 o                         
   2  14   4       2053.92       2113.85        33.48 o                         
   3  14   4       1698.39       1662.01        28.52 o                         
   4  14   4         52.78         66.18         7.02 o                         
   5  14   4        325.17        331.08        14.31 o                         
   6  14   4        290.86        346.58        14.78 o                         
   7  14   4          2.21         -5.07         9.44 o                         
   8  14   4          2.96         10.79        13.95 o                         
   9  14   4         95.88         63.05        16.25 o                         
  10  14   4         15.60         27.20        34.47 o                         
   1  15   4        502.68        494.47        16.56 o                         
   2  15   4         90.36        106.58         8.55 o                         
   3  15   4         16.58          4.63         4.85 o                         
   4  15   4        372.32        363.18        13.32 o                         
   5  15   4        555.52        545.49        17.40 o                         
   6  15   4         43.65         46.61         7.23 o                         
   7  15   4        203.89        186.08        15.67 o                         
   8  15   4         31.04          2.41        12.67 o                         
   9  15   4          8.73         -8.18        20.46 o                         
  10  15   4         18.22         33.81        58.82 o                         
   0  16   4        212.58        240.86        17.15 o                         
   1  16   4       1998.89       1983.28        34.41 o                         
   2  16   4       1365.34       1430.71        28.93 o                         
   3  16   4       1275.97       1291.39        26.36 o                         
   4  16   4         89.35        112.96         8.24 o                         
   5  16   4        112.77        100.52        10.82 o                         
   6  16   4         96.84        106.26        10.32 o                         
   7  16   4         14.64          0.03        10.99 o                         
   8  16   4         10.49         32.69        16.49 o                         
   9  16   4          4.97          1.04        18.10 o                         
  10  16   4          6.25        -30.78        76.15 o                         
   1  17   4        488.32        489.18        17.86 o                         
   2  17   4        238.53        227.35        13.06 o                         
   3  17   4       1179.87       1117.61        24.96 o                         
   4  17   4         15.80         11.64         6.98 o                         
   5  17   4        161.00        155.21        10.75 o                         
   6  17   4         11.14         45.21         9.61 o                         
   7  17   4          1.55         -4.59        11.54 o                         
   8  17   4          6.91         -7.30        15.61 o                         
   9  17   4          2.97          2.98        29.32 o                         
  10  17   4          7.64        -38.64       144.08 o                         
   0  18   4          9.15         -7.73         7.73 o                         
   1  18   4         55.06         43.31         7.54 o                         
   2  18   4        111.81        106.53         9.17 o                         
   3  18   4         45.58         35.83         6.71 o                         
   4  18   4         17.79          7.08         5.91 o                         
   5  18   4         82.09         71.92         9.44 o                         
   6  18   4         16.21         26.44         8.98 o                         
   7  18   4          2.26         -7.08        13.94 o                         
   8  18   4          1.11         30.77        23.76 o                         
   9  18   4          0.06         10.67       144.98 o                         
   1  19   4         20.71         21.72         6.48 o                         
   2  19   4          0.12         -3.98         6.22 o                         
   3  19   4         23.26          4.41         5.94 o                         
   4  19   4          3.65         14.36         7.71 o                         
   5  19   4         23.32         30.28         9.50 o                         
   6  19   4          0.68         -7.00        11.03 o                         
   7  19   4        133.68        180.04        22.14 o                         
   8  19   4          8.70         16.15        22.75 o                         
   9  19   4          6.90        136.88       101.51 o                         
   0  20   4        160.14        198.53        18.78 o                         
   1  20   4          9.83         -6.33         6.33 o                         
   2  20   4        287.60        294.01        16.45 o                         
   3  20   4         46.95         42.80         8.65 o                         
   4  20   4        431.08        506.71        20.58 o                         
   5  20   4          0.19          5.69        10.23 o                         
   6  20   4         47.69         36.35        18.60 o                         
   7  20   4          2.25         -3.87        27.17 o                         
   8  20   4          4.97         14.15        54.73 o                         
   1  21   4         15.43         -3.14         7.42 o                         
   2  21   4          1.54         -8.04         8.04 o                         
   3  21   4          9.77         -9.20         9.20 o                         
   4  21   4         10.21         32.16        15.08 o                         
   5  21   4         32.00         60.31        16.31 o                         
   6  21   4          7.99         14.76        33.73 o                         
   7  21   4         24.91         21.73        34.12 o                         
   8  21   4          0.42        -23.32        64.34 o                         
   0  22   4         89.31        100.83        24.26 o                         
   1  22   4          6.81         11.36        12.24 o                         
   2  22   4         43.16         20.11        12.21 o                         
   3  22   4          1.32         -3.21        15.56 o                         
   4  22   4          7.42          3.73        13.59 o                         
   5  22   4          2.95        -17.94        26.40 o                         
   6  22   4         18.34        -11.95        33.44 o                         
   7  22   4         62.10        -43.88       102.17 o                         
   1  23   4          0.00          6.91        17.05 o                         
   2  23   4          0.12        -13.56        13.56 o                         
   3  23   4         12.76         13.91        16.43 o                         
   4  23   4          0.19         36.90        30.73 o                         
   5  23   4         11.13         53.12        33.40 o                         
   6  23   4          0.05        -87.76        87.76 o                         
   0  24   4          5.33         27.31        32.70 o                         
   1  24   4         60.05         66.04        37.56 o                         
   2  24   4         54.82         86.31        22.21 o                         
   3  24   4         62.47         97.47        62.24 o                         
   4  24   4          7.64         73.12        65.61 o                         
   5  24   4          0.08        200.15       151.26 o                         
   1  25   4          0.02        -60.53        68.98 o                         
   2  25   4         25.75        -66.08       110.68 o                         
   3  25   4          5.88        104.79       136.23 o                         
   4  25   4          1.36        449.87       132.95 o                         
   1   1   5      22270.40      21623.63       185.49 o                         
   2   1   5      23242.28      22386.11       169.67 o                         
   3   1   5          3.56          3.41         1.39 o                         
   4   1   5       2929.15       3127.10        34.00 o                         
   5   1   5        582.72        579.12        12.83 o                         
   6   1   5          0.59          3.65         2.90 o                         
   7   1   5          3.32         15.48         3.84 o                         
   8   1   5         95.05        107.11         7.39 o                         
   9   1   5        604.34        663.55        18.13 o                         
  10   1   5         43.09         63.82         7.89 o                         
  11   1   5         31.84         16.12         9.23 o                         
  12   1   5          5.47        -42.20        76.30 o                         
   0   2   5        713.80        701.03        14.28 o                         
   1   2   5       3177.33       2908.30        30.87 o                         
   2   2   5         63.19         83.97         3.50 o                         
   3   2   5       1162.32       1225.87        15.84 o                         
   4   2   5       2944.36       3116.64        33.86 o                         
   5   2   5        340.07        396.27         9.89 o                         
   6   2   5        390.39        433.09        12.14 o                         
   7   2   5       1451.85       1549.81        24.76 o                         
   8   2   5         17.38         30.55         5.05 o                         
   9   2   5          1.43         -4.68         4.68 o                         
  10   2   5         13.17         12.80         6.89 o                         
  11   2   5          5.77         -6.62        13.01 o                         
  12   2   5         53.53        354.92       153.91 o                         
   1   3   5         47.64         36.50         2.73 o                         
   2   3   5       2180.31       2015.26        23.37 o                         
   3   3   5       2153.66       2269.78        26.73 o                         
   4   3   5       1658.73       1724.75        23.23 o                         
   5   3   5       1403.19       1532.92        21.31 o                         
   6   3   5        561.85        550.34        11.64 o                         
   7   3   5         28.98         31.72         4.53 o                         
   8   3   5        504.12        519.43        15.39 o                         
   9   3   5        146.75        142.53        10.60 o                         
  10   3   5          0.01         -6.31         6.31 o                         
  11   3   5         12.51         -0.04        16.81 o                         
  12   3   5         76.04        105.10        33.40 o                         
   0   4   5          7.23         13.67         3.20 o                         
   1   4   5       1309.55       1196.39        16.78 o                         
   2   4   5        602.02        655.60        11.52 o                         
   3   4   5      10499.56      10951.71       110.86 o                         
   4   4   5        104.60        102.90         5.88 o                         
   5   4   5       2102.95       2104.20        26.39 o                         
   6   4   5         58.42         63.52         5.36 o                         
   7   4   5          2.44          2.99         3.33 o                         
   8   4   5        258.38        312.51        13.88 o                         
   9   4   5         50.15         44.21         7.10 o                         
  10   4   5         16.16          8.52         7.76 o                         
  11   4   5         52.61         48.95        20.04 o                         
  12   4   5          0.09         37.29        17.56 o                         
   1   5   5       2153.66       1827.98        21.40 o                         
   2   5   5       1105.94       1193.40        17.32 o                         
   3   5   5       3209.49       2923.89        36.91 o                         
   4   5   5        182.39        161.09         8.09 o                         
   5   5   5        743.34        657.49        14.24 o                         
   6   5   5          3.33          0.46         2.53 o                         
   7   5   5         40.34         42.10         5.16 o                         
   8   5   5         21.16         15.07         5.05 o                         
   9   5   5        581.02        648.88        20.02 o                         
  10   5   5          6.09         10.07         6.95 o                         
  11   5   5          4.29          1.80        12.96 o                         
  12   5   5          1.81         42.61        32.01 o                         
   0   6   5      14942.22      14515.56       192.76 o                         
   1   6   5       1112.91       1034.36        15.64 o                         
   2   6   5       4407.33       4488.86        46.67 o                         
   3   6   5         62.61         56.50         4.82 o                         
   4   6   5        388.79        348.62        11.46 o                         
   5   6   5        276.65        281.28        10.76 o                         
   6   6   5        113.16        106.67         7.36 o                         
   7   6   5         28.19         24.74         5.70 o                         
   8   6   5        245.29        290.70        11.34 o                         
   9   6   5         35.26         29.19         5.71 o                         
  10   6   5         35.18         22.16         7.71 o                         
  11   6   5        176.27        176.05        20.79 o                         
  12   6   5          2.93        155.51       107.92 o                         
   1   7   5        298.88        258.97         8.44 o                         
   2   7   5         43.62         69.78         4.72 o                         
   3   7   5         51.96         81.43         5.20 o                         
   4   7   5        703.17        695.14        16.26 o                         
   5   7   5         37.76         33.39         4.76 o                         
   6   7   5        252.75        253.17        10.91 o                         
   7   7   5        285.16        291.97        11.58 o                         
   8   7   5        113.08        101.30         8.49 o                         
   9   7   5         50.94         31.18         6.73 o                         
  10   7   5          6.10          3.50         9.81 o                         
  11   7   5         11.63        -16.06        16.06 o                         
  12   7   5          0.16       -115.92       191.24 o                         
   0   8   5       6174.55       6357.21        87.85 o                         
   1   8   5         92.27        106.62         5.87 o                         
   2   8   5       1271.76       1294.37        21.34 o                         
   3   8   5       2705.21       2888.23        35.90 o                         
   4   8   5       2116.98       2318.35        35.46 o                         
   5   8   5         17.48         11.13         4.11 o                         
   6   8   5          5.45         -0.37         3.66 o                         
   7   8   5        314.73        319.38        13.13 o                         
   8   8   5        148.39        146.02        10.62 o                         
   9   8   5         15.52         -6.78         6.78 o                         
  10   8   5          5.91          3.56        11.28 o                         
  11   8   5          3.37          0.29        22.73 o                         
  12   8   5          0.97        -38.64        38.64 o                         
   1   9   5      15731.01      15772.97       142.05 o                         
   2   9   5         12.13          9.74         2.76 o                         
   3   9   5       2539.07       2495.59        36.18 o                         
   4   9   5        182.33        148.99         8.68 o                         
   5   9   5        233.81        214.56        11.41 o                         
   6   9   5        118.48        138.46         9.43 o                         
   7   9   5          9.78          6.88         4.90 o                         
   8   9   5         14.76          9.61         5.15 o                         
   9   9   5        120.29        123.82        12.06 o                         
  10   9   5          3.28         -9.87        13.84 o                         
  11   9   5          0.92          9.11        23.14 o                         
   0  10   5       1363.26       1343.35        29.64 o                         
   1  10   5         66.32         72.38         5.61 o                         
   2  10   5        152.26        179.35         8.38 o                         
   3  10   5         95.06        142.19         7.47 o                         
   4  10   5          0.55         -3.05         3.05 o                         
   5  10   5        552.92        583.06        18.98 o                         
   6  10   5        132.41        113.34         9.15 o                         
   7  10   5        255.21        260.01        14.34 o                         
   8  10   5        163.50        129.68        11.45 o                         
   9  10   5         30.07         33.59        10.84 o                         
  10  10   5         32.11         29.13        17.66 o                         
  11  10   5          0.50        -35.51        37.64 o                         
   1  11   5       8767.65       8706.87        85.66 o                         
   2  11   5        393.64        418.38        12.93 o                         
   3  11   5       1371.25       1381.73        23.58 o                         
   4  11   5         84.00         90.60         6.94 o                         
   5  11   5         72.90         73.78         7.80 o                         
   6  11   5        252.51        270.98        13.17 o                         
   7  11   5        494.20        518.12        16.96 o                         
   8  11   5          0.83          9.23         8.18 o                         
   9  11   5        241.50        246.26        16.60 o                         
  10  11   5         12.98          7.73        16.75 o                         
  11  11   5         25.77        174.79        85.47 o                         
   0  12   5         26.94         28.98         5.90 o                         
   1  12   5        673.37        736.79        17.03 o                         
   2  12   5        192.12        215.71        10.47 o                         
   3  12   5        274.08        268.61        11.63 o                         
   4  12   5         50.03         69.35         6.75 o                         
   5  12   5        135.50        132.93         9.62 o                         
   6  12   5        124.54        168.33        10.50 o                         
   7  12   5         55.74         43.25         7.06 o                         
   8  12   5          4.11          6.59         7.55 o                         
   9  12   5          1.21        -12.32        12.32 o                         
  10  12   5        121.17        111.02        25.98 o                         
   1  13   5        349.62        358.53        14.10 o                         
   2  13   5         84.72         69.97         6.54 o                         
   3  13   5        420.21        406.74        15.48 o                         
   4  13   5        358.93        362.91        14.34 o                         
   5  13   5         91.38         86.52         8.57 o                         
   6  13   5          0.23         -1.00         5.48 o                         
   7  13   5        295.68        284.19        16.68 o                         
   8  13   5         40.29          9.67        10.60 o                         
   9  13   5          6.52          5.32        12.13 o                         
  10  13   5          3.59          7.64        21.41 o                         
  11  13   5          1.06        235.77       100.86 o                         
   0  14   5       4133.39       4257.91        73.13 o                         
   1  14   5        763.34        772.51        19.12 o                         
   2  14   5       1228.50       1323.45        25.60 o                         
   3  14   5        667.22        588.08        17.24 o                         
   4  14   5        632.90        672.71        19.30 o                         
   5  14   5        499.57        499.80        17.13 o                         
   6  14   5        245.78        233.91        13.59 o                         
   7  14   5          1.11          4.71         8.72 o                         
   8  14   5          0.61          5.64        11.18 o                         
   9  14   5          7.02          6.12        17.57 o                         
  10  14   5          0.17         16.78        38.38 o                         
   1  15   5       3988.31       4007.45        55.57 o                         
   2  15   5        938.28        901.12        20.95 o                         
   3  15   5          8.33          9.28         6.75 o                         
   4  15   5         94.04         92.26         8.69 o                         
   5  15   5        214.80        227.54        12.99 o                         
   6  15   5          0.79         -2.26         6.50 o                         
   7  15   5         84.94         94.05        11.81 o                         
   8  15   5          0.86        -13.22        13.22 o                         
   9  15   5         48.75          0.95        17.58 o                         
  10  15   5          6.76        -15.72        43.87 o                         
   0  16   5        115.13        135.59        13.95 o                         
   1  16   5       1476.64       1504.05        30.09 o                         
   2  16   5        327.51        423.49        15.78 o                         
   3  16   5         10.17          1.57         4.93 o                         
   4  16   5        715.70        693.22        18.39 o                         
   5  16   5        130.80        107.58         9.30 o                         
   6  16   5          0.46         -6.41         6.41 o                         
   7  16   5          8.64          7.72        10.25 o                         
   8  16   5         15.04        -12.95        14.92 o                         
   9  16   5          5.80         -7.99        20.06 o                         
  10  16   5          0.61        -26.39        63.42 o                         
   1  17   5        412.70        411.82        17.35 o                         
   2  17   5        124.55        132.10        10.04 o                         
   3  17   5        565.97        501.46        17.80 o                         
   4  17   5        192.88        197.82        12.95 o                         
   5  17   5         28.84         14.31         6.96 o                         
   6  17   5          4.92         -7.23         7.23 o                         
   7  17   5          1.90         -0.15        14.41 o                         
   8  17   5          7.81          2.82        15.76 o                         
   9  17   5          1.46        -26.70        26.70 o                         
   0  18   5          2.15         -8.59         8.59 o                         
   1  18   5         59.82         47.10         7.24 o                         
   2  18   5          2.65         -6.03         6.03 o                         
   3  18   5          7.68         -4.46         5.39 o                         
   4  18   5        447.11        497.63        16.83 o                         
   5  18   5        187.62        198.24        13.49 o                         
   6  18   5          3.59          0.57         8.95 o                         
   7  18   5          5.38         27.41        17.61 o                         
   8  18   5         10.58         49.20        21.35 o                         
   9  18   5          8.47        -18.85        46.89 o                         
   1  19   5         42.62         27.94         7.01 o                         
   2  19   5         16.79         14.82         6.99 o                         
   3  19   5         74.18         56.05         8.34 o                         
   4  19   5          7.81          6.68         6.11 o                         
   5  19   5          3.04         -8.36         8.36 o                         
   6  19   5         32.88          9.62        11.36 o                         
   7  19   5         56.94         31.02        17.39 o                         
   8  19   5          2.20         16.12        21.51 o                         
   9  19   5          7.99        245.60       106.10 o                         
   0  20   5          0.69         10.53        11.72 o                         
   1  20   5          4.20         -5.61         6.74 o                         
   2  20   5          5.14         12.88         8.55 o                         
   3  20   5         15.52         33.36         8.01 o                         
   4  20   5         30.36         42.15         9.54 o                         
   5  20   5          0.78         12.89        12.98 o                         
   6  20   5         14.50         41.19        14.70 o                         
   7  20   5          7.52        -22.40        22.40 o                         
   8  20   5          0.88        167.01        94.96 o                         
   1  21   5          0.82         -5.77         7.20 o                         
   2  21   5          4.64         -3.81         8.09 o                         
   3  21   5         24.44         26.42         9.08 o                         
   4  21   5         13.57          0.44        12.96 o                         
   5  21   5         27.10         -3.24        15.47 o                         
   6  21   5         12.61         24.62        15.01 o                         
   7  21   5         60.89        139.44        74.08 o                         
   0  22   5          0.01          8.23        18.92 o                         
   1  22   5          2.63         -3.42        13.56 o                         
   2  22   5         84.04        117.61        21.88 o                         
   3  22   5         20.61         -7.50        14.08 o                         
   4  22   5          0.77         20.19        15.79 o                         
   5  22   5          0.38         -1.86        19.38 o                         
   6  22   5          0.14         26.35        41.32 o                         
   7  22   5          2.77        161.11       113.96 o                         
   1  23   5         16.56         18.72        14.59 o                         
   2  23   5         16.18         62.07        21.72 o                         
   3  23   5         36.99         45.52        17.79 o                         
   4  23   5          0.03         -6.25        23.43 o                         
   5  23   5         10.08         67.83        81.88 o                         
   6  23   5          3.97         91.69        98.89 o                         
   0  24   5         38.25          8.55        49.06 o                         
   1  24   5        134.97        158.64        34.51 o                         
   2  24   5          0.11         -0.79        22.17 o                         
   3  24   5          0.65         -2.13        34.85 o                         
   4  24   5          8.53        -75.97        75.97 o                         
   5  24   5         17.33        220.57       151.26 o                         
   1  25   5         77.20        175.53        91.04 o                         
   2  25   5          8.07        -15.82       168.97 o                         
   3  25   5         18.45          0.93        51.83 o                         
   4  25   5          0.39          4.58       100.20 o                         
   0   0   6       2495.76       2412.02        51.35 o                         
   1   0   6      22864.91      23012.32       303.54 o                         
   2   0   6      52981.09      58333.27       825.58 o                         
   3   0   6       8513.09       8558.17        98.55 o                         
   4   0   6        130.42        200.86         8.66 o                         
   5   0   6       3015.41       3130.38        51.61 o                         
   6   0   6        130.46        147.78        10.83 o                         
   7   0   6         93.78         89.40         9.31 o                         
   8   0   6        537.64        561.69        22.33 o                         
   9   0   6          1.86          4.46         5.95 o                         
  10   0   6         79.71         87.68        14.66 o                         
  11   0   6         81.99         79.15        24.36 o                         
  12   0   6          2.36         38.64        22.92 o                         
   1   1   6      41022.90      42348.36       329.88 o                         
   2   1   6      15867.69      15380.16       117.80 o                         
   3   1   6       5695.05       5584.70        49.14 o                         
   4   1   6       2074.42       2051.31        24.51 o                         
   5   1   6        972.76       1063.06        17.46 o                         
   6   1   6        681.97        664.04        14.36 o                         
   7   1   6        308.11        305.13        11.81 o                         
   8   1   6         33.43         26.94         5.24 o                         
   9   1   6          0.80          8.55         4.40 o                         
  10   1   6         54.36         56.18         7.49 o                         
  11   1   6         16.43         12.53         9.14 o                         
  12   1   6          4.61         25.09        26.93 o                         
   0   2   6      41792.72      43688.25       660.15 o                         
   1   2   6        468.64        519.96         9.04 o                         
   2   2   6       3958.79       3806.04        36.37 o                         
   3   2   6         29.43         41.07         3.15 o                         
   4   2   6          0.77          1.24         1.73 o                         
   5   2   6        476.36        471.17        10.20 o                         
   6   2   6        141.56        179.99         8.53 o                         
   7   2   6         50.42         55.44         5.23 o                         
   8   2   6         98.71         80.04         6.54 o                         
   9   2   6        153.12        191.65         9.89 o                         
  10   2   6          2.94         -5.81         5.81 o                         
  11   2   6         46.83         48.80        12.50 o                         
  12   2   6         11.38         40.21        41.76 o                         
   1   3   6      10707.71       9825.98        90.80 o                         
   2   3   6       5531.81       5162.65        46.78 o                         
   3   3   6       5589.89       5763.95        53.76 o                         
   4   3   6       5776.84       6365.60        63.22 o                         
   5   3   6        570.91        597.12        12.37 o                         
   6   3   6          1.49          5.41         2.68 o                         
   7   3   6        196.98        218.94        10.77 o                         
   8   3   6         10.46          8.54         4.48 o                         
   9   3   6        226.02        225.36        12.12 o                         
  10   3   6        134.79        141.39        13.10 o                         
  11   3   6          9.16         -3.56        15.20 o                         
  12   3   6          0.63        -99.55       113.96 o                         
   0   4   6       2407.24       2376.57        37.65 o                         
   1   4   6       7659.88       7035.33        62.51 o                         
   2   4   6       8042.97       7725.01        67.02 o                         
   3   4   6       1130.78       1152.20        18.35 o                         
   4   4   6        856.42        692.44        14.69 o                         
   5   4   6         14.45         11.24         2.51 o                         
   6   4   6        747.93        771.66        16.03 o                         
   7   4   6        680.53        638.99        15.14 o                         
   8   4   6       1602.64       1723.52        30.12 o                         
   9   4   6         39.85         47.35         6.82 o                         
  10   4   6        218.44        219.65        14.23 o                         
  11   4   6        172.43        137.42        16.45 o                         
  12   4   6          3.50         47.42        91.12 o                         
   1   5   6      18938.25      18931.30       192.40 o                         
   2   5   6       1619.97       1532.78        20.41 o                         
   3   5   6       6546.94       6744.96        71.55 o                         
   4   5   6        531.43        599.35        15.80 o                         
   5   5   6        748.62        731.80        16.55 o                         
   6   5   6        227.65        205.98         7.51 o                         
   7   5   6        679.15        688.01        16.13 o                         
   8   5   6        292.11        338.58        12.44 o                         
   9   5   6        116.40        110.56        10.49 o                         
  10   5   6          3.95         -2.78         5.96 o                         
  11   5   6         12.27         11.11        13.74 o                         
  12   5   6         26.81         63.32        36.92 o                         
   0   6   6       7386.42       6670.87        88.78 o                         
   1   6   6       1596.19       1627.18        20.90 o                         
   2   6   6      10245.77      10182.57       101.89 o                         
   3   6   6        373.07        432.53        13.02 o                         
   4   6   6         72.54         59.87         5.52 o                         
   5   6   6        773.94        853.97        18.98 o                         
   6   6   6          2.86          1.17         3.26 o                         
   7   6   6          9.83         14.53         4.60 o                         
   8   6   6        460.85        452.58        16.96 o                         
   9   6   6        169.54        199.72        12.84 o                         
  10   6   6         16.33         21.29        10.06 o                         
  11   6   6          0.00        -13.53        13.53 o                         
  12   6   6         15.47        -28.16        33.40 o                         
   1   7   6          9.93          8.71         2.22 o                         
   2   7   6       1802.21       1863.93        24.43 o                         
   3   7   6       4153.36       4400.30        50.45 o                         
   4   7   6        977.68        980.49        20.40 o                         
   5   7   6          0.92         -2.99         2.99 o                         
   6   7   6         35.74         41.93         5.60 o                         
   7   7   6        110.89        100.76         7.71 o                         
   8   7   6          1.51          1.28         4.88 o                         
   9   7   6          2.54         -2.48         5.61 o                         
  10   7   6         51.38         54.75        10.24 o                         
  11   7   6          2.95        -18.79        18.79 o                         
  12   7   6          8.75        819.25       212.85 o                         
   0   8   6       4485.27       4101.78        65.52 o                         
   1   8   6        399.17        416.67        11.01 o                         
   2   8   6        363.72        401.94        10.58 o                         
   3   8   6         75.67         83.38         5.99 o                         
   4   8   6        396.73        421.84        14.49 o                         
   5   8   6         47.25         42.09         5.56 o                         
   6   8   6          6.13         -2.15         3.99 o                         
   7   8   6        472.06        468.32        16.06 o                         
   8   8   6        115.77        129.58        10.20 o                         
   9   8   6         83.41         82.34         8.67 o                         
  10   8   6         53.76         43.41        17.53 o                         
  11   8   6          1.14          4.97        19.61 o                         
  12   8   6          2.14        -34.71        34.71 o                         
   1   9   6         37.01         63.28         5.07 o                         
   2   9   6         35.04         38.50         4.20 o                         
   3   9   6        564.71        598.36        15.14 o                         
   4   9   6        197.33        206.06        11.15 o                         
   5   9   6        293.78        319.21        14.10 o                         
   6   9   6        235.01        239.24        12.02 o                         
   7   9   6        310.99        302.69        13.06 o                         
   8   9   6         30.92         33.66         7.72 o                         
   9   9   6         23.62         15.08         9.01 o                         
  10   9   6         39.22         53.55        13.16 o                         
  11   9   6         10.17         28.46        36.03 o                         
   0  10   6        175.71        105.95         9.37 o                         
   1  10   6       1301.89       1300.32        21.70 o                         
   2  10   6       2937.37       2946.87        37.17 o                         
   3  10   6        124.99        147.26         7.63 o                         
   4  10   6        656.63        632.22        17.67 o                         
   5  10   6       1632.27       1665.24        32.51 o                         
   6  10   6        147.91        149.73        10.21 o                         
   7  10   6         79.54         66.52         7.92 o                         
   8  10   6         28.02         22.07         6.87 o                         
   9  10   6          5.41         -8.91         8.91 o                         
  10  10   6        150.05        135.69        19.50 o                         
  11  10   6          5.16        -12.07        26.10 o                         
   1  11   6          3.97          9.58         3.44 o                         
   2  11   6          8.40          6.43         3.25 o                         
   3  11   6        798.63        746.42        16.69 o                         
   4  11   6         22.98         26.18         4.49 o                         
   5  11   6         35.34         37.73         7.19 o                         
   6  11   6         54.90         40.66         7.51 o                         
   7  11   6         73.35         85.17         8.57 o                         
   8  11   6         44.18         38.24         8.54 o                         
   9  11   6          0.52        -16.64        20.58 o                         
  10  11   6         21.25         -3.34        15.63 o                         
  11  11   6          0.00        -21.15        33.95 o                         
   0  12   6        171.70        130.66        11.10 o                         
   1  12   6          6.29          5.59         3.29 o                         
   2  12   6        365.28        314.51        12.60 o                         
   3  12   6          3.47          2.34         3.71 o                         
   4  12   6        386.07        426.87        16.01 o                         
   5  12   6        415.13        433.10        18.29 o                         
   6  12   6          0.06          4.42         5.73 o                         
   7  12   6        372.91        411.91        17.26 o                         
   8  12   6         52.57         58.51        10.11 o                         
   9  12   6          4.35         -1.08        10.99 o                         
  10  12   6          3.45          6.29        16.02 o                         
  11  12   6         17.92        -55.67        81.87 o                         
   1  13   6       1081.94       1224.49        24.82 o                         
   2  13   6        111.61        104.65         7.98 o                         
   3  13   6        120.90        104.65         8.31 o                         
   4  13   6          2.67          3.98         4.62 o                         
   5  13   6          2.93         -4.58         5.25 o                         
   6  13   6          2.24          4.89         6.04 o                         
   7  13   6         41.81         26.41         9.48 o                         
   8  13   6          5.44         27.27        10.23 o                         
   9  13   6        124.33        110.28        17.60 o                         
  10  13   6          0.09         30.57        28.52 o                         
   0  14   6         15.01         18.61         6.23 o                         
   1  14   6        437.20        409.30        15.21 o                         
   2  14   6       2039.74       2014.37        33.33 o                         
   3  14   6         93.50        102.63         7.98 o                         
   4  14   6        234.81        264.05        13.24 o                         
   5  14   6        450.76        509.47        17.26 o                         
   6  14   6          6.90         17.11         6.64 o                         
   7  14   6          4.38          7.03         6.95 o                         
   8  14   6         25.58         12.10        13.21 o                         
   9  14   6          2.42         -9.43        23.16 o                         
  10  14   6          4.47          3.49        22.35 o                         
   1  15   6         48.95         66.71         7.07 o                         
   2  15   6         74.52         62.94         6.66 o                         
   3  15   6        289.89        276.24        13.01 o                         
   4  15   6        116.22        102.42         9.04 o                         
   5  15   6          9.78          5.18         5.35 o                         
   6  15   6         46.15         50.28         8.51 o                         
   7  15   6          6.21          0.55         9.01 o                         
   8  15   6          6.55         15.84        12.83 o                         
   9  15   6          1.85        -15.47        15.47 o                         
  10  15   6          4.65         -1.20        48.02 o                         
   0  16   6       1465.31       1528.22        39.42 o                         
   1  16   6        529.71        567.82        19.04 o                         
   2  16   6        393.76        418.03        16.28 o                         
   3  16   6          3.39         -4.71         4.71 o                         
   4  16   6          2.99         -0.61         5.19 o                         
   5  16   6         30.03         31.73         8.08 o                         
   6  16   6        300.88        340.62        17.74 o                         
   7  16   6         51.62         71.71        15.22 o                         
   8  16   6          2.02         19.79        16.13 o                         
   9  16   6          6.73        -18.72        23.56 o                         
  10  16   6          0.79          3.09        54.40 o                         
   1  17   6          5.88         -2.00         5.69 o                         
   2  17   6        541.58        504.22        18.19 o                         
   3  17   6        181.27        151.04        10.83 o                         
   4  17   6        121.05        104.81         8.77 o                         
   5  17   6         27.75         34.13         7.61 o                         
   6  17   6          1.04         -1.67         7.15 o                         
   7  17   6          8.94         -9.96        11.48 o                         
   8  17   6          1.07          2.20        25.37 o                         
   9  17   6          1.81         48.63        34.93 o                         
   0  18   6        176.29        190.19        16.55 o                         
   1  18   6         14.26          7.31         6.31 o                         
   2  18   6         52.42         45.56         7.81 o                         
   3  18   6          0.50         -0.52         5.13 o                         
   4  18   6         40.98         47.59         6.81 o                         
   5  18   6          8.18          4.28         7.34 o                         
   6  18   6          9.21         -0.19        10.81 o                         
   7  18   6         18.54          5.10        15.52 o                         
   8  18   6          9.26        -18.39        18.39 o                         
   9  18   6         22.58         62.70        63.71 o                         
   1  19   6          6.29          4.42         6.47 o                         
   2  19   6        103.15         76.24         9.13 o                         
   3  19   6          9.33         11.63         8.38 o                         
   4  19   6         18.76         18.20         7.23 o                         
   5  19   6          0.81         -9.82         9.82 o                         
   6  19   6          1.73        -12.93        12.93 o                         
   7  19   6         62.90         90.94        22.48 o                         
   8  19   6         16.66         -2.32        31.05 o                         
   9  19   6         39.25         16.37       109.38 o                         
   0  20   6       1130.78       1363.51        49.08 o                         
   1  20   6         25.31         22.14         8.20 o                         
   2  20   6        384.18        461.86        20.85 o                         
   3  20   6          6.87         11.78         7.53 o                         
   4  20   6          4.71         12.29         9.97 o                         
   5  20   6          0.18        -11.31        11.31 o                         
   6  20   6        115.75        136.96        17.50 o                         
   7  20   6          9.14        -44.71        46.09 o                         
   8  20   6         49.64        136.59        40.28 o                         
   1  21   6          0.00          9.72         8.13 o                         
   2  21   6         19.59         13.44         9.13 o                         
   3  21   6         68.51         37.09        10.71 o                         
   4  21   6         10.31        -16.09        16.09 o                         
   5  21   6         11.85         33.50        16.38 o                         
   6  21   6          7.19         -1.20        16.44 o                         
   7  21   6          1.43        -53.33        53.33 o                         
   0  22   6          0.28        -12.32        20.13 o                         
   1  22   6         43.97         44.67        15.66 o                         
   2  22   6         26.02          6.72        13.86 o                         
   3  22   6         73.18        122.42        30.93 o                         
   4  22   6         15.29         35.89        13.81 o                         
   5  22   6          4.49         26.94        28.66 o                         
   6  22   6          8.29         92.68        45.09 o                         
   7  22   6          0.56        341.15       102.82 o                         
   1  23   6          1.81        -13.74        13.74 o                         
   2  23   6         14.45          4.46        14.16 o                         
   3  23   6         30.27         22.57        30.65 o                         
   4  23   6          8.28          0.97        17.86 o                         
   5  23   6          5.95         19.93        48.35 o                         
   6  23   6         12.86        152.60        98.24 o                         
   0  24   6        194.37        162.15        74.93 o                         
   1  24   6          0.67          1.84        30.21 o                         
   2  24   6         46.07         52.86        30.96 o                         
   3  24   6          2.50        -28.01        34.21 o                         
   4  24   6          1.36         47.51        98.57 o                         
   5  24   6          3.97        255.83        86.32 o                         
   1  25   6          7.83         36.68       139.50 o                         
   2  25   6          3.49        -36.07       137.86 o                         
   3  25   6          0.18         -8.52        68.11 o                         
   4  25   6         22.57        276.38       119.20 o                         
   1   1   7      64616.42      71514.06       743.05 o                         
   2   1   7      25294.76      24687.84       188.60 o                         
   3   1   7      41649.58      43284.44       329.35 o                         
   4   1   7         48.78         68.05         3.83 o                         
   5   1   7       1494.01       1413.78        21.00 o                         
   6   1   7          2.62         -2.74         2.74 o                         
   7   1   7        727.63        711.21        16.19 o                         
   8   1   7        215.15        215.07        10.26 o                         
   9   1   7        373.93        419.22        14.69 o                         
  10   1   7         79.19         62.90         7.70 o                         
  11   1   7         69.21         50.66        10.84 o                         
  12   1   7         11.26        -31.93        45.58 o                         
   0   2   7        934.77        894.90        18.97 o                         
   1   2   7        846.40        799.78        13.35 o                         
   2   2   7        158.42        115.68         4.66 o                         
   3   2   7          9.24          9.84         2.07 o                         
   4   2   7      11124.70      11538.60        96.72 o                         
   5   2   7       1076.83       1134.55        18.25 o                         
   6   2   7         99.81        103.51         6.40 o                         
   7   2   7        424.86        426.94        13.30 o                         
   8   2   7         36.83         29.48         5.04 o                         
   9   2   7        116.47        114.94         7.69 o                         
  10   2   7          3.32         -7.64         7.64 o                         
  11   2   7          1.80         -4.91        12.42 o                         
  12   2   7         22.86         64.84        47.16 o                         
   1   3   7        477.61        533.03         9.69 o                         
   2   3   7         74.12         54.25         3.36 o                         
   3   3   7      13168.92      13130.06       108.79 o                         
   4   3   7        966.14       1046.64        15.82 o                         
   5   3   7       1108.77       1225.72        20.46 o                         
   6   3   7         69.80         65.44         5.29 o                         
   7   3   7        152.02        162.78         9.22 o                         
   8   3   7         33.01         24.96         5.36 o                         
   9   3   7          0.94         -1.02         4.79 o                         
  10   3   7         59.67         66.92         9.40 o                         
  11   3   7          2.74        -13.47        13.47 o                         
  12   3   7          0.07         22.17        77.98 o                         
   0   4   7       2489.63       2447.26        36.58 o                         
   1   4   7       1565.93       1670.46        21.51 o                         
   2   4   7       4409.81       4425.69        42.90 o                         
   3   4   7          3.70          5.25         2.24 o                         
   4   4   7        295.47        298.67         9.30 o                         
   5   4   7       1326.78       1354.25        21.37 o                         
   6   4   7        410.84        427.93        12.52 o                         
   7   4   7        452.24        478.74        13.33 o                         
   8   4   7        362.75        378.40        14.54 o                         
   9   4   7         45.79         47.50         7.15 o                         
  10   4   7         99.26         81.86         9.61 o                         
  11   4   7         31.64         50.99        13.72 o                         
  12   4   7         66.42        114.24        76.63 o                         
   1   5   7       5179.63       4961.31        49.20 o                         
   2   5   7          1.38         -1.59         1.59 o                         
   3   5   7        614.89        742.12        13.69 o                         
   4   5   7         13.91          7.01         3.19 o                         
   5   5   7       1860.29       1809.97        29.34 o                         
   6   5   7         75.67         61.59         4.93 o                         
   7   5   7        693.10        681.39        16.14 o                         
   8   5   7        720.97        792.49        18.27 o                         
   9   5   7         32.83          9.63         8.91 o                         
  10   5   7         12.14         19.92         7.38 o                         
  11   5   7         12.42         -2.73        22.04 o                         
  12   5   7          0.02         -5.13        19.29 o                         
   0   6   7       4389.95       4062.46        56.21 o                         
   1   6   7       1621.90       1526.10        20.77 o                         
   2   6   7        226.53        251.66         7.78 o                         
   3   6   7       4774.01       5175.40        56.94 o                         
   4   6   7        239.15        250.70        10.84 o                         
   5   6   7        623.20        635.00        16.81 o                         
   6   6   7         40.44         23.97         4.89 o                         
   7   6   7         83.91         82.48         7.52 o                         
   8   6   7        130.33        110.21         9.66 o                         
   9   6   7         66.61         48.43         7.92 o                         
  10   6   7          0.51         -6.38         9.58 o                         
  11   6   7         10.05          0.36        16.94 o                         
  12   6   7         31.93        199.10       255.43 o                         
   1   7   7          7.80          3.32         2.13 o                         
   2   7   7       3229.56       3185.34        36.56 o                         
   3   7   7        996.51       1140.15        20.29 o                         
   4   7   7         34.74         29.95         4.81 o                         
   5   7   7       2005.80       1932.19        33.13 o                         
   6   7   7         78.88         84.58         7.57 o                         
   7   7   7         30.38         18.09         4.39 o                         
   8   7   7         18.45         33.72         6.28 o                         
   9   7   7         10.32          5.35         7.37 o                         
  10   7   7          5.63          7.13         9.69 o                         
  11   7   7          0.60        -16.23        19.33 o                         
   0   8   7       2823.80       2867.83        46.75 o                         
   1   8   7         78.91         77.83         5.50 o                         
   2   8   7        531.10        633.61        13.31 o                         
   3   8   7       1543.04       1618.52        26.51 o                         
   4   8   7         64.16         78.67         6.83 o                         
   5   8   7         32.03         26.49         5.26 o                         
   6   8   7         18.84          7.38         4.57 o                         
   7   8   7        369.11        426.62        15.62 o                         
   8   8   7         68.33         55.98         7.50 o                         
   9   8   7          0.00          0.64         6.81 o                         
  10   8   7          1.67         -9.77         9.77 o                         
  11   8   7          2.06         32.73        20.79 o                         
  12   8   7         13.26         -7.20        89.73 o                         
   1   9   7       5282.92       5260.04        59.20 o                         
   2   9   7       1222.62       1377.80        22.07 o                         
   3   9   7       1240.71       1330.97        23.66 o                         
   4   9   7         41.70         47.94         5.84 o                         
   5   9   7         22.68         16.96         5.37 o                         
   6   9   7        132.35        162.47        10.58 o                         
   7   9   7        150.84        178.42        11.06 o                         
   8   9   7        329.83        320.30        14.33 o                         
   9   9   7        324.70        315.09        15.60 o                         
  10   9   7         13.10         21.09        13.07 o                         
  11   9   7          3.43        -11.90        25.15 o                         
   0  10   7        561.58        523.14        18.20 o                         
   1  10   7         98.17        115.69         7.15 o                         
   2  10   7        156.00        199.94         9.42 o                         
   3  10   7        431.88        446.48        13.55 o                         
   4  10   7        170.95        162.53         9.82 o                         
   5  10   7        281.25        286.62        14.37 o                         
   6  10   7        809.22        777.42        22.13 o                         
   7  10   7        281.13        296.14        14.14 o                         
   8  10   7        165.26        163.19        11.66 o                         
   9  10   7          6.22         -6.90        11.29 o                         
  10  10   7          2.15         15.78        18.71 o                         
  11  10   7         68.62         42.66        33.45 o                         
   1  11   7          3.11          0.21         3.21 o                         
   2  11   7        735.78        773.66        16.99 o                         
   3  11   7         62.93         61.91         5.73 o                         
   4  11   7          0.86         10.42         4.72 o                         
   5  11   7         31.02         32.02         6.89 o                         
   6  11   7        719.51        778.75        22.75 o                         
   7  11   7         12.69          4.46         6.92 o                         
   8  11   7          1.88         -5.94         5.94 o                         
   9  11   7          0.88          0.76        11.18 o                         
  10  11   7         18.39         10.29        25.83 o                         
  11  11   7         11.76         -7.00        37.08 o                         
   0  12   7       9144.81       9157.19       127.59 o                         
   1  12   7         30.28         20.08         4.36 o                         
   2  12   7        258.86        265.38        11.55 o                         
   3  12   7        335.69        366.75        13.15 o                         
   4  12   7        510.64        523.63        16.98 o                         
   5  12   7        224.01        197.04        14.05 o                         
   6  12   7       1320.63       1324.71        29.66 o                         
   7  12   7         63.39         72.07         8.78 o                         
   8  12   7          5.16         16.12         7.74 o                         
   9  12   7         46.51         60.76        12.66 o                         
  10  12   7          2.74          9.26        18.28 o                         
   1  13   7          3.65          4.93         4.08 o                         
   2  13   7          0.14         -0.08         4.03 o                         
   3  13   7         90.00         98.85         7.75 o                         
   4  13   7          9.09          1.26         4.82 o                         
   5  13   7        112.56         98.19         9.72 o                         
   6  13   7         55.98         94.33         9.78 o                         
   7  13   7         17.87         27.74         6.82 o                         
   8  13   7          0.91         -5.36         9.42 o                         
   9  13   7          4.32        -11.43        11.91 o                         
  10  13   7          5.25         19.08        27.10 o                         
   0  14   7        134.06        151.13        12.29 o                         
   1  14   7        286.24        288.61        13.37 o                         
   2  14   7          0.49         -4.22         4.22 o                         
   3  14   7          6.93         -3.95         3.95 o                         
   4  14   7          0.44          7.44         5.69 o                         
   5  14   7        141.94        139.88        11.57 o                         
   6  14   7        241.65        234.75        13.95 o                         
   7  14   7         16.29          7.46         6.36 o                         
   8  14   7          3.11         -1.05        11.16 o                         
   9  14   7         11.44          1.97        17.90 o                         
  10  14   7         18.61         -6.40        26.04 o                         
   1  15   7        142.76        150.67        10.96 o                         
   2  15   7       3163.83       3123.02        44.66 o                         
   3  15   7        114.81        121.93         9.19 o                         
   4  15   7          1.05         -6.21         6.21 o                         
   5  15   7        337.91        407.94        15.64 o                         
   6  15   7         38.83         19.66         6.84 o                         
   7  15   7          0.12         -8.05         8.05 o                         
   8  15   7         75.68         58.87        15.90 o                         
   9  15   7          0.83        -10.80        14.98 o                         
  10  15   7          6.41         70.58        85.93 o                         
   0  16   7        429.12        423.33        23.07 o                         
   1  16   7          0.28         -5.41         5.41 o                         
   2  16   7        153.31        158.39        10.66 o                         
   3  16   7        134.22        135.58         9.81 o                         
   4  16   7         16.52         17.74         5.87 o                         
   5  16   7         39.90         35.72         6.79 o                         
   6  16   7          3.65         10.75         9.90 o                         
   7  16   7         41.39         34.27        12.01 o                         
   8  16   7         48.89         32.76        14.45 o                         
   9  16   7          0.02        -19.65        19.65 o                         
  10  16   7          0.02        125.81       130.12 o                         
   1  17   7        113.89        113.45         9.86 o                         
   2  17   7         68.60         54.77         8.19 o                         
   3  17   7        441.70        441.99        17.06 o                         
   4  17   7         29.79         21.22         6.95 o                         
   5  17   7         14.57          3.85         8.38 o                         
   6  17   7         15.34         10.49         8.42 o                         
   7  17   7         56.19         76.69        14.25 o                         
   8  17   7         69.13         76.96        19.19 o                         
   9  17   7          0.34         -4.96        33.32 o                         
   0  18   7        815.80        823.76        33.41 o                         
   1  18   7          3.82         -4.37         5.96 o                         
   2  18   7         87.98         62.55         8.72 o                         
   3  18   7         18.53         29.97         6.74 o                         
   4  18   7        275.00        252.90        14.83 o                         
   5  18   7         28.19         40.00         9.19 o                         
   6  18   7         68.54         70.49        11.63 o                         
   7  18   7         37.21         21.62        24.70 o                         
   8  18   7         58.87         87.05        24.22 o                         
   9  18   7          4.31         83.11        40.27 o                         
   1  19   7        259.96        259.12        15.97 o                         
   2  19   7         92.39         74.71         9.36 o                         
   3  19   7        117.59        128.96        11.74 o                         
   4  19   7         14.24         -7.14         7.14 o                         
   5  19   7        172.19        190.76        15.62 o                         
   6  19   7         15.77          4.55        12.78 o                         
   7  19   7          0.02         18.83        24.78 o                         
   8  19   7          1.29        -27.99        32.57 o                         
   0  20   7          1.14          9.73        10.78 o                         
   1  20   7         82.08         67.14        10.62 o                         
   2  20   7         27.32         44.43        10.98 o                         
   3  20   7          3.24         12.25         7.07 o                         
   4  20   7         40.09          8.02         7.98 o                         
   5  20   7         13.63         38.92        11.93 o                         
   6  20   7          7.37         27.05        16.70 o                         
   7  20   7          5.05        -18.74        44.56 o                         
   8  20   7          7.67        122.69        46.18 o                         
   1  21   7        191.72        219.75        16.90 o                         
   2  21   7          0.60         -6.61         9.64 o                         
   3  21   7          4.46        -11.01        11.01 o                         
   4  21   7         20.35          6.43         9.23 o                         
   5  21   7         53.83         43.70        17.17 o                         
   6  21   7          2.51        -21.70        31.75 o                         
   7  21   7          2.72        -98.89        98.89 o                         
   0  22   7         94.65        104.52        35.53 o                         
   1  22   7          2.39        -12.21        12.21 o                         
   2  22   7          1.06          0.64        12.93 o                         
   3  22   7         29.00          2.25        13.72 o                         
   4  22   7          1.92        -11.97        11.97 o                         
   5  22   7          4.80          3.80        24.07 o                         
   6  22   7          2.64          6.94        26.75 o                         
   7  22   7         49.65        285.56       111.34 o                         
   1  23   7          3.89         27.14        16.37 o                         
   2  23   7         24.11         13.42        15.39 o                         
   3  23   7         11.98          4.89        24.50 o                         
   4  23   7          0.20         40.04        37.99 o                         
   5  23   7          0.02         49.87        83.34 o                         
   6  23   7         28.41        -92.35        92.35 o                         
   0  24   7         42.82         87.84        43.61 o                         
   1  24   7         11.99         -1.67        31.29 o                         
   2  24   7         26.73        -12.43        35.50 o                         
   3  24   7          1.99         -5.33        39.42 o                         
   4  24   7         34.19        -36.23        74.66 o                         
   5  24   7         22.04        242.71        81.11 o                         
   1  25   7         17.61        -56.98       145.40 o                         
   2  25   7          7.90         73.35       111.99 o                         
   3  25   7         55.73        375.22       119.20 o                         
   4  25   7          0.65        261.97       173.56 o                         
   0   0   8      67447.27      71562.41      3094.29 o                         
   1   0   8      42372.53      42934.43       592.05 o                         
   2   0   8      19732.25      20733.32       231.64 o                         
   3   0   8       3643.81       3412.70        46.13 o                         
   4   0   8       9365.12       8942.99       109.90 o                         
   5   0   8        433.10        446.11        16.16 o                         
   6   0   8       1097.59       1116.84        27.80 o                         
   7   0   8         65.77         60.64         8.85 o                         
   8   0   8         71.13         56.00         8.80 o                         
   9   0   8         26.02         22.66         7.43 o                         
  10   0   8          0.68         -6.71         6.71 o                         
  11   0   8         63.12         40.29        19.54 o                         
  12   0   8         26.64         24.89        19.65 o                         
   1   1   8       3602.35       3191.63        32.63 o                         
   2   1   8        774.40        758.42        12.54 o                         
   3   1   8       9351.68       9602.19        78.90 o                         
   4   1   8        109.65        150.04         6.00 o                         
   5   1   8        104.66        128.14         6.46 o                         
   6   1   8         52.03         56.17         5.40 o                         
   7   1   8         65.95         81.15         6.36 o                         
   8   1   8         63.37         70.44         6.73 o                         
   9   1   8         64.08         47.94         6.63 o                         
  10   1   8          0.39         -6.85         7.72 o                         
  11   1   8         17.11        -10.72        10.72 o                         
  12   1   8         20.22        -16.96        32.42 o                         
   0   2   8       4586.37       4574.31        67.80 o                         
   1   2   8       1741.01       1603.12        20.08 o                         
   2   2   8        949.39        975.25        13.75 o                         
   3   2   8          0.96          3.37         1.82 o                         
   4   2   8       3391.07       3438.57        35.78 o                         
   5   2   8         83.20         88.49         5.65 o                         
   6   2   8         90.73         87.89         5.60 o                         
   7   2   8        903.92        917.43        18.64 o                         
   8   2   8         79.96         68.09         6.64 o                         
   9   2   8         16.49         14.19         4.81 o                         
  10   2   8         39.98         21.42         6.97 o                         
  11   2   8          6.89        -10.82        15.13 o                         
  12   2   8          2.26        -19.63        48.46 o                         
   1   3   8        273.32        211.81         6.79 o                         
   2   3   8        517.40        505.46         9.84 o                         
   3   3   8          4.11          7.30         1.99 o                         
   4   3   8       1081.90       1135.93        16.32 o                         
   5   3   8          2.15          3.65         2.38 o                         
   6   3   8        305.76        299.10        10.82 o                         
   7   3   8         15.48         27.18         5.12 o                         
   8   3   8          7.09          5.61         4.56 o                         
   9   3   8        154.83        172.08        11.24 o                         
  10   3   8         79.59         77.05         9.88 o                         
  11   3   8          1.83        -11.27        11.27 o                         
  12   3   8         13.09        -10.58        40.10 o                         
   0   4   8      27802.31      28164.89       446.90 o                         
   1   4   8        157.76        159.85         6.15 o                         
   2   4   8      12407.47      11786.60       106.30 o                         
   3   4   8       1493.46       1551.77        21.21 o                         
   4   4   8       2348.32       2258.98        30.32 o                         
   5   4   8       1820.01       1849.39        27.04 o                         
   6   4   8       1159.93       1107.05        20.21 o                         
   7   4   8        765.68        789.49        16.83 o                         
   8   4   8        575.99        566.93        17.59 o                         
   9   4   8        131.36        117.02         9.98 o                         
  10   4   8         12.65         22.83         7.65 o                         
  11   4   8          2.80         23.37        14.16 o                         
  12   4   8         29.88        134.48        58.07 o                         
   1   5   8       4616.53       4274.78        44.30 o                         
   2   5   8        810.46        680.19        12.36 o                         
   3   5   8       1494.76       1415.80        20.37 o                         
   4   5   8        508.97        471.32        13.73 o                         
   5   5   8        144.93        130.57         8.01 o                         
   6   5   8        530.64        529.88        13.36 o                         
   7   5   8         24.41         22.80         4.64 o                         
   8   5   8          6.49          0.46         4.07 o                         
   9   5   8         73.78         78.91         8.09 o                         
  10   5   8        132.25        152.43        12.59 o                         
  11   5   8         15.80         28.42        12.11 o                         
  12   5   8          6.50        165.70       186.66 o                         
   0   6   8        131.03        167.43         9.48 o                         
   1   6   8        927.02        955.79        16.40 o                         
   2   6   8        199.40        145.35         6.36 o                         
   3   6   8       3182.78       3403.39        40.25 o                         
   4   6   8       7785.52       7727.71        85.51 o                         
   5   6   8        234.94        256.85        11.75 o                         
   6   6   8       2673.50       2604.62        37.96 o                         
   7   6   8         49.85         32.48         5.54 o                         
   8   6   8          1.44          2.68         5.50 o                         
   9   6   8        132.62        120.65        10.99 o                         
  10   6   8          4.11         -9.83         9.83 o                         
  11   6   8          9.19         -8.72        16.49 o                         
  12   6   8          0.21        161.77       183.38 o                         
   1   7   8       1133.18       1031.97        17.22 o                         
   2   7   8          6.18          4.67         2.31 o                         
   3   7   8        407.18        379.98        12.06 o                         
   4   7   8        822.83        800.10        19.81 o                         
   5   7   8          2.66         -3.67         3.67 o                         
   6   7   8        124.57        118.50         8.38 o                         
   7   7   8        421.25        452.96        14.51 o                         
   8   7   8        181.70        176.53        11.47 o                         
   9   7   8         63.71         44.88         9.00 o                         
  10   7   8          8.05         -5.98        11.14 o                         
  11   7   8         34.87         59.14        26.80 o                         
   0   8   8        131.47         98.80         8.09 o                         
   1   8   8       2918.95       2858.77        34.89 o                         
   2   8   8         81.12         73.39         5.39 o                         
   3   8   8         74.50         49.96         4.78 o                         
   4   8   8        147.18        131.79         8.86 o                         
   5   8   8        523.49        519.90        17.50 o                         
   6   8   8         96.67         80.59         7.61 o                         
   7   8   8        218.83        199.42        10.86 o                         
   8   8   8         60.64         56.43         7.72 o                         
   9   8   8          0.44         -6.82         6.82 o                         
  10   8   8         23.03         17.71        11.35 o                         
  11   8   8          5.85         29.66        26.17 o                         
   1   9   8       2170.12       2196.25        31.61 o                         
   2   9   8        667.27        610.57        14.16 o                         
   3   9   8         33.76         32.83         4.68 o                         
   4   9   8         25.05         21.50         5.02 o                         
   5   9   8        588.86        601.58        19.13 o                         
   6   9   8        699.47        792.61        21.71 o                         
   7   9   8          7.79          6.36         4.94 o                         
   8   9   8          3.73          2.98         7.76 o                         
   9   9   8          8.57          8.94         9.10 o                         
  10   9   8         52.86         58.08        16.28 o                         
  11   9   8          1.86         78.72        44.40 o                         
   0  10   8        674.97        755.70        22.50 o                         
   1  10   8        875.93        974.18        18.91 o                         
   2  10   8       2570.08       2323.90        32.77 o                         
   3  10   8       1090.06       1032.78        19.17 o                         
   4  10   8       2638.40       2660.91        37.95 o                         
   5  10   8          0.85         -4.46         4.46 o                         
   6  10   8         25.01         18.85         5.94 o                         
   7  10   8         49.34         37.48         7.10 o                         
   8  10   8          9.75          6.66         6.29 o                         
   9  10   8         64.48         43.18        12.10 o                         
  10  10   8          0.05        -13.28        13.28 o                         
  11  10   8          1.96        -31.96        38.85 o                         
   1  11   8         28.12         35.33         4.73 o                         
   2  11   8        291.36        285.45        11.16 o                         
   3  11   8        172.88        191.26         9.10 o                         
   4  11   8        992.24        993.18        24.21 o                         
   5  11   8        113.28        100.25         8.95 o                         
   6  11   8         32.58         26.81         6.57 o                         
   7  11   8          3.18         -2.39         5.22 o                         
   8  11   8         25.95         24.55         7.01 o                         
   9  11   8        107.31         83.40        15.62 o                         
  10  11   8          5.75         -2.54        16.45 o                         
  11  11   8         33.53         72.04        40.61 o                         
   0  12   8       4069.91       3931.03        66.66 o                         
   1  12   8        101.99         81.45         7.16 o                         
   2  12   8        209.23        194.26         9.93 o                         
   3  12   8        983.67       1030.08        21.45 o                         
   4  12   8        826.39        848.21        22.15 o                         
   5  12   8         74.95         82.58         9.65 o                         
   6  12   8        999.78       1089.33        28.56 o                         
   7  12   8         87.81        102.26        10.02 o                         
   8  12   8        163.93        175.52        12.24 o                         
   9  12   8          0.75         -6.44        11.01 o                         
  10  12   8         35.16         47.06        17.94 o                         
   1  13   8          6.13         14.76         4.31 o                         
   2  13   8        238.46        259.09        11.69 o                         
   3  13   8         10.85          9.87         4.04 o                         
   4  13   8         26.94          0.43         5.77 o                         
   5  13   8        316.58        271.69        15.01 o                         
   6  13   8         85.85         65.48         8.77 o                         
   7  13   8          5.67          0.23         6.71 o                         
   8  13   8          6.97         -9.10         9.10 o                         
   9  13   8          7.79         -0.81        10.40 o                         
  10  13   8         51.31         43.25        25.44 o                         
   0  14   8       4123.11       4184.92        75.74 o                         
   1  14   8         40.16         29.02         5.22 o                         
   2  14   8          8.16          2.81         4.52 o                         
   3  14   8        111.82        115.38         8.55 o                         
   4  14   8       1082.93       1212.95        27.64 o                         
   5  14   8          7.64         -7.01         7.01 o                         
   6  14   8         29.52         25.60         7.42 o                         
   7  14   8          2.29         -2.96         7.45 o                         
   8  14   8        192.38        195.58        15.30 o                         
   9  14   8          0.02        -12.85        12.85 o                         
  10  14   8         27.38          4.71        40.75 o                         
   1  15   8       2002.98       1996.74        37.30 o                         
   2  15   8         42.55         42.93         6.55 o                         
   3  15   8          4.46         16.20         5.14 o                         
   4  15   8        304.88        290.92        14.43 o                         
   5  15   8        106.96         91.24         9.80 o                         
   6  15   8         26.09         24.00         8.79 o                         
   7  15   8          4.38         -6.16         6.76 o                         
   8  15   8         26.51          5.96        12.25 o                         
   9  15   8          8.91        -16.18        16.18 o                         
  10  15   8          0.26         -6.84        52.65 o                         
   0  16   8        958.79        957.33        30.90 o                         
   1  16   8        274.13        243.00        13.45 o                         
   2  16   8        130.91        135.15        10.47 o                         
   3  16   8         11.27         -1.10         4.83 o                         
   4  16   8         47.05         52.74         7.39 o                         
   5  16   8         60.55         43.29         6.90 o                         
   6  16   8         94.74        103.34        11.16 o                         
   7  16   8         18.12          0.31        11.15 o                         
   8  16   8          0.92         23.14        15.69 o                         
   9  16   8          6.11         -1.40        25.63 o                         
  10  16   8          1.08        -66.15        87.76 o                         
   1  17   8         52.43         44.64         7.01 o                         
   2  17   8        100.73         87.99         9.44 o                         
   3  17   8          3.79          1.86         5.40 o                         
   4  17   8         74.43         50.18         7.91 o                         
   5  17   8         56.20         57.11         8.45 o                         
   6  17   8          0.60         -5.07         8.34 o                         
   7  17   8          9.28         -1.40        16.41 o                         
   8  17   8         11.72        -18.46        18.46 o                         
   9  17   8         19.10        120.26        40.56 o                         
   0  18   8        964.06        963.44        32.71 o                         
   1  18   8          1.38          1.77         5.89 o                         
   2  18   8          3.76         -1.40         5.94 o                         
   3  18   8          6.42         -5.67         6.73 o                         
   4  18   8        193.48        165.16        13.84 o                         
   5  18   8          1.45         -7.39         7.39 o                         
   6  18   8        132.30        181.46        16.51 o                         
   7  18   8          8.05         32.95        18.38 o                         
   8  18   8         38.48         39.25        34.03 o                         
   9  18   8          0.70        135.15        64.92 o                         
   1  19   8          4.42          8.03         7.01 o                         
   2  19   8          0.27         -1.73         6.48 o                         
   3  19   8        211.71        233.16        14.36 o                         
   4  19   8          0.94         -4.49        13.27 o                         
   5  19   8          1.46         11.78        10.25 o                         
   6  19   8          0.96        -13.95        13.95 o                         
   7  19   8          1.68         22.48        23.28 o                         
   8  19   8         13.67         87.15        49.89 o                         
   0  20   8        380.26        325.72        25.46 o                         
   1  20   8          2.15         -6.87         6.87 o                         
   2  20   8         55.49         71.64        12.07 o                         
   3  20   8         19.57         26.99         8.43 o                         
   4  20   8          1.01         -1.43         9.59 o                         
   5  20   8        232.45        223.12        20.24 o                         
   6  20   8        122.51        132.31        27.84 o                         
   7  20   8          0.47        -21.45        24.28 o                         
   8  20   8          6.79       -102.82       102.82 o                         
   1  21   8         14.65         16.19        12.05 o                         
   2  21   8         13.46         13.75        11.09 o                         
   3  21   8          6.33          3.87         9.83 o                         
   4  21   8          3.14         -7.86        17.33 o                         
   5  21   8         12.17          8.77        15.79 o                         
   6  21   8          3.17         27.93        26.63 o                         
   7  21   8          0.14        165.98        84.88 o                         
   0  22   8          3.29         34.73        21.97 o                         
   1  22   8         28.14         31.71        15.35 o                         
   2  22   8        149.38        185.55        19.85 o                         
   3  22   8         50.14         31.21        18.88 o                         
   4  22   8        263.82        279.73        29.94 o                         
   5  22   8          1.14         39.61        52.27 o                         
   6  22   8          0.90         13.47        78.92 o                         
   7  22   8          0.52        182.07       119.85 o                         
   1  23   8         25.22        -12.32        18.32 o                         
   2  23   8          3.22         31.78        15.57 o                         
   3  23   8         18.33          1.50        18.35 o                         
   4  23   8         39.93         51.10        49.63 o                         
   5  23   8         15.05        -10.22        51.71 o                         
   6  23   8          6.66        208.92        94.31 o                         
   0  24   8         23.06         69.60        56.30 o                         
   1  24   8          2.10        -14.42        42.57 o                         
   2  24   8          0.98        -30.75        30.75 o                         
   3  24   8         25.46         14.91        66.88 o                         
   4  24   8        164.91        125.01       121.50 o                         
   5  24   8         42.82        155.06        77.93 o                         
   1  25   8          0.40        -85.14        97.58 o                         
   2  25   8          2.61        -47.78        47.78 o                         
   3  25   8         67.64         53.89        84.49 o                         
   4  25   8         27.36         74.66       126.40 o                         
   1   1   9          0.96          2.36         1.72 o                         
   2   1   9       1528.25       1518.01        19.85 o                         
   3   1   9       1106.54        857.90        13.72 o                         
   4   1   9       2402.30       2522.82        28.36 o                         
   5   1   9       1626.04       1612.04        22.00 o                         
   6   1   9       1165.15       1179.31        21.90 o                         
   7   1   9       1131.27       1209.83        22.40 o                         
   8   1   9       1369.11       1448.61        25.73 o                         
   9   1   9         21.37         15.00         5.09 o                         
  10   1   9          3.07          1.41         6.11 o                         
  11   1   9         44.37         27.80        11.61 o                         
  12   1   9          0.65        -10.19        44.83 o                         
   0   2   9      45919.05      45485.00       529.39 o                         
   1   2   9         40.40         39.94         3.64 o                         
   2   2   9        785.45        798.60        12.68 o                         
   3   2   9       5858.99       5880.87        55.24 o                         
   4   2   9        265.47        280.05         8.73 o                         
   5   2   9       1247.69       1364.98        20.44 o                         
   6   2   9         21.68         25.29         3.76 o                         
   7   2   9         28.23         20.02         4.46 o                         
   8   2   9         21.32         20.71         5.34 o                         
   9   2   9          2.49          0.21         4.89 o                         
  10   2   9          6.39         -2.69         7.63 o                         
  11   2   9          0.44         -8.97         8.97 o                         
  12   2   9          6.73        -28.74        37.82 o                         
   1   3   9        461.48        431.67         9.62 o                         
   2   3   9       4533.11       4435.61        43.43 o                         
   3   3   9       2165.69       2125.25        25.23 o                         
   4   3   9        720.08        836.83        14.24 o                         
   5   3   9          0.09          2.01         2.38 o                         
   6   3   9        942.44        980.81        18.64 o                         
   7   3   9        276.96        281.01        14.00 o                         
   8   3   9         37.77         34.26         6.56 o                         
   9   3   9         34.54         47.29         6.76 o                         
  10   3   9          9.44          6.22         6.65 o                         
  11   3   9         15.16         33.42        13.62 o                         
  12   3   9          1.42        -26.67       105.77 o                         
   0   4   9        642.90        590.47        16.23 o                         
   1   4   9        336.97        343.95         8.85 o                         
   2   4   9       1469.17       1456.94        19.19 o                         
   3   4   9        250.77        312.07         8.34 o                         
   4   4   9         32.17         42.63         3.89 o                         
   5   4   9        102.71        131.70         6.97 o                         
   6   4   9         41.49         58.06         5.96 o                         
   7   4   9         19.76         19.10         4.74 o                         
   8   4   9         27.41         22.18         5.82 o                         
   9   4   9        181.36        149.41        12.96 o                         
  10   4   9         47.20         23.76         8.66 o                         
  11   4   9          3.39          4.75        12.66 o                         
  12   4   9          2.40         25.18        62.22 o                         
   1   5   9       5504.65       5181.52        51.36 o                         
   2   5   9        269.38        274.83         8.49 o                         
   3   5   9       4166.44       4289.55        45.43 o                         
   4   5   9        829.44        855.55        16.45 o                         
   5   5   9        109.79         84.75         6.18 o                         
   6   5   9         18.25         10.04         3.72 o                         
   7   5   9        434.55        493.30        15.76 o                         
   8   5   9          1.56         -3.82         3.82 o                         
   9   5   9          1.39          4.23         5.20 o                         
  10   5   9         70.23         76.27        13.05 o                         
  11   5   9          8.69         -3.52        16.05 o                         
  12   5   9         67.29        267.29       136.20 o                         
   0   6   9       1291.82       1248.53        26.20 o                         
   1   6   9        222.00        240.37         8.36 o                         
   2   6   9        270.43        298.40         9.17 o                         
   3   6   9        179.35        166.63         7.32 o                         
   4   6   9        374.63        356.22        11.72 o                         
   5   6   9        202.23        211.31        11.25 o                         
   6   6   9        314.64        322.07        14.44 o                         
   7   6   9         56.01         55.96         6.44 o                         
   8   6   9          4.31          4.35         5.32 o                         
   9   6   9         40.29         40.01         8.46 o                         
  10   6   9          1.33         -8.00         9.20 o                         
  11   6   9          3.45         38.93        18.23 o                         
  12   6   9         20.36        -38.64       204.34 o                         
   1   7   9       1599.08       1577.12        23.68 o                         
   2   7   9         83.13         82.36         5.39 o                         
   3   7   9        954.93        917.34        18.24 o                         
   4   7   9          0.85          2.49         3.43 o                         
   5   7   9          1.08          2.36         4.23 o                         
   6   7   9         64.10         55.50         6.73 o                         
   7   7   9        328.79        300.71        12.90 o                         
   8   7   9         30.38         24.62         6.39 o                         
   9   7   9          3.88          2.68         6.21 o                         
  10   7   9         40.71         63.98        12.29 o                         
  11   7   9          1.51         22.76        17.91 o                         
   0   8   9        126.87        145.31        10.12 o                         
   1   8   9       2656.68       2690.92        33.47 o                         
   2   8   9         49.01         59.99         4.81 o                         
   3   8   9         16.30         10.44         3.45 o                         
   4   8   9        414.83        408.00        14.80 o                         
   5   8   9        199.92        205.07        11.50 o                         
   6   8   9        137.04        131.03         9.45 o                         
   7   8   9        275.04        292.03        12.76 o                         
   8   8   9          0.03         -5.24         5.24 o                         
   9   8   9         54.71         35.54         8.52 o                         
  10   8   9         24.14         31.79        15.76 o                         
  11   8   9         13.97        -22.02        41.55 o                         
   1   9   9      12956.95      13136.47       118.10 o                         
   2   9   9        210.12        214.12         9.23 o                         
   3   9   9       2172.26       2183.42        32.84 o                         
   4   9   9         89.37         77.44         7.98 o                         
   5   9   9       1890.37       1798.30        33.54 o                         
   6   9   9          1.68         14.18         5.32 o                         
   7   9   9       2026.51       2014.57        37.19 o                         
   8   9   9          8.82         -1.85         5.29 o                         
   9   9   9         85.64         91.67        10.33 o                         
  10   9   9         11.32         -5.06         9.66 o                         
  11   9   9         22.12         26.07        47.64 o                         
   0  10   9       1917.11       2046.43        40.11 o                         
   1  10   9       2405.07       2326.69        32.94 o                         
   2  10   9        109.89        129.94         7.80 o                         
   3  10   9          0.01          0.13         2.95 o                         
   4  10   9          0.28         -1.94         4.09 o                         
   5  10   9        230.45        233.06        13.64 o                         
   6  10   9        989.58       1017.99        25.90 o                         
   7  10   9        315.16        305.45        15.21 o                         
   8  10   9          5.10         12.98         5.99 o                         
   9  10   9         25.83         12.75         8.61 o                         
  10  10   9         22.07          2.31        13.92 o                         
  11  10   9          8.50        158.77        48.23 o                         
   1  11   9        103.88         81.03         6.53 o                         
   2  11   9         15.23         19.86         4.59 o                         
   3  11   9       3311.28       3447.74        46.01 o                         
   4  11   9        162.84        168.05        10.06 o                         
   5  11   9       1673.64       1668.30        35.23 o                         
   6  11   9        427.35        413.28        17.97 o                         
   7  11   9         36.13         23.76         7.00 o                         
   8  11   9          8.77          5.94         7.30 o                         
   9  11   9         15.59          5.52        12.03 o                         
  10  11   9         17.08         -3.72        17.10 o                         
  11  11   9         32.67        280.97        89.73 o                         
   0  12   9         40.71        127.66        12.06 o                         
   1  12   9          1.28          5.29         3.83 o                         
   2  12   9        157.40        169.34         9.49 o                         
   3  12   9        249.89        256.86        11.19 o                         
   4  12   9        661.19        710.91        20.80 o                         
   5  12   9       1447.53       1315.34        32.85 o                         
   6  12   9          4.89          1.30         6.22 o                         
   7  12   9         50.45         35.93         7.77 o                         
   8  12   9         44.14         29.69         9.17 o                         
   9  12   9         12.60         -8.44         8.44 o                         
  10  12   9         21.88         24.57        18.52 o                         
   1  13   9        161.53        146.83         9.32 o                         
   2  13   9        919.95        933.22        20.68 o                         
   3  13   9       1026.01       1009.94        21.15 o                         
   4  13   9         61.13         40.13         7.22 o                         
   5  13   9        205.64        196.02        13.69 o                         
   6  13   9        163.83        132.43        10.68 o                         
   7  13   9         14.76          0.23         6.95 o                         
   8  13   9          3.16         -6.78         7.73 o                         
   9  13   9         16.94          3.77        14.51 o                         
  10  13   9          0.56         25.49        29.48 o                         
   0  14   9        440.73        519.49        23.09 o                         
   1  14   9         33.96         13.90         4.68 o                         
   2  14   9          4.81         -2.50         4.42 o                         
   3  14   9          4.79         -1.02         4.22 o                         
   4  14   9        266.47        268.12        14.50 o                         
   5  14   9          2.57         -5.99         5.99 o                         
   6  14   9         43.72         32.85         7.93 o                         
   7  14   9         10.01          5.00         8.33 o                         
   8  14   9          5.45         -0.61        11.17 o                         
   9  14   9         11.70         15.12        12.82 o                         
  10  14   9         18.39         -6.12        27.86 o                         
   1  15   9          1.21         12.36         5.25 o                         
   2  15   9        601.82        636.31        20.02 o                         
   3  15   9        311.95        336.45        13.78 o                         
   4  15   9         20.61         33.78         8.03 o                         
   5  15   9         31.24         25.93         7.84 o                         
   6  15   9          4.29         -7.58         7.58 o                         
   7  15   9         98.77        106.35        12.70 o                         
   8  15   9          5.97         -9.19         9.19 o                         
   9  15   9          7.12        -18.55        18.55 o                         
  10  15   9          0.00        170.50        47.78 o                         
   0  16   9        185.48        211.73        18.77 o                         
   1  16   9         34.52         18.98         6.07 o                         
   2  16   9          0.14         -5.45         5.45 o                         
   3  16   9        166.60        168.73        10.73 o                         
   4  16   9          1.41         -6.80         6.80 o                         
   5  16   9         42.24         55.58         7.97 o                         
   6  16   9          7.48         18.90         9.45 o                         
   7  16   9          0.23        -11.66        13.35 o                         
   8  16   9          8.43         15.28         9.08 o                         
   9  16   9          2.49         38.74        33.57 o                         
  10  16   9          0.02         77.28        89.73 o                         
   1  17   9        229.66        233.16        13.91 o                         
   2  17   9         49.81         28.60         6.53 o                         
   3  17   9          0.13         -1.87         4.70 o                         
   4  17   9         47.89         64.31         9.01 o                         
   5  17   9         39.85         39.37         7.46 o                         
   6  17   9         15.23         13.52        10.25 o                         
   7  17   9        151.85        164.34        21.11 o                         
   8  17   9         35.68         16.00        21.47 o                         
   9  17   9         10.50         73.06        31.21 o                         
   0  18   9        112.32        139.83        15.35 o                         
   1  18   9        929.24        927.10        25.60 o                         
   2  18   9         29.10         24.24         7.16 o                         
   3  18   9         88.09         72.14         8.54 o                         
   4  18   9         75.23         63.55         9.82 o                         
   5  18   9          2.97         -2.12         9.17 o                         
   6  18   9        143.54        174.54        16.91 o                         
   7  18   9         25.44         10.75        14.28 o                         
   8  18   9         15.68         50.50        22.06 o                         
   9  18   9         28.22        146.34        67.49 o                         
   1  19   9         59.83         53.48         8.72 o                         
   2  19   9          0.64         -3.88         6.16 o                         
   3  19   9         65.65         54.32         9.59 o                         
   4  19   9         14.39          8.78         8.08 o                         
   5  19   9        230.61        221.36        16.56 o                         
   6  19   9         47.99         51.50        19.36 o                         
   7  19   9          6.81         -0.76        25.83 o                         
   8  19   9          5.13         63.43        35.17 o                         
   0  20   9         73.70         82.42        14.11 o                         
   1  20   9          1.36         -7.75         7.75 o                         
   2  20   9         17.21          8.00         7.37 o                         
   3  20   9         26.77         25.88         8.32 o                         
   4  20   9         84.21        114.41        13.93 o                         
   5  20   9         64.74         93.10        14.67 o                         
   6  20   9          1.53        -13.25        23.95 o                         
   7  20   9          0.11         -5.89        21.92 o                         
   8  20   9          8.86         91.69       112.65 o                         
   1  21   9          2.94          3.14        14.79 o                         
   2  21   9          0.04         -6.74        10.60 o                         
   3  21   9          0.05          1.01         9.60 o                         
   4  21   9         74.39         83.02        19.76 o                         
   5  21   9          0.86          7.35        21.60 o                         
   6  21   9          2.32         77.50        48.32 o                         
   0  22   9         12.68         70.27        47.44 o                         
   1  22   9         29.04         22.60        16.85 o                         
   2  22   9          3.18          8.09        13.86 o                         
   3  22   9         49.00         64.94        23.42 o                         
   4  22   9         24.56         24.05        16.34 o                         
   5  22   9          1.16        -34.13        34.13 o                         
   6  22   9         13.66        152.21        63.86 o                         
   7  22   9         29.32         69.42       158.50 o                         
   1  23   9          5.04        -16.08        17.05 o                         
   2  23   9          0.16        -15.85        15.85 o                         
   3  23   9         30.42          9.53        20.28 o                         
   4  23   9         13.87         49.47        45.19 o                         
   5  23   9          2.21        -26.39        51.71 o                         
   6  23   9          7.80        335.91       104.13 o                         
   0  24   9        162.31        202.78        65.23 o                         
   1  24   9         10.24         38.51        35.05 o                         
   2  24   9          4.16        -13.49        37.72 o                         
   3  24   9          6.82         83.51        44.23 o                         
   4  24   9          3.31         37.91        78.59 o                         
   5  24   9          3.29       -115.92       115.92 o                         
   1  25   9         14.08        -90.38        90.38 o                         
   2  25   9          0.06        -52.68        52.68 o                         
   3  25   9         12.55         54.36       102.17 o                         
   4  25   9          0.08        -22.27       129.68 o                         
   0   0  10       1723.92       1736.02        42.95 o                         
   1   0  10      24449.77      23815.35       264.23 o                         
   2   0  10        838.40        808.32        19.43 o                         
   3   0  10      35453.95      36765.56       402.65 o                         
   4   0  10      13642.17      14307.98       173.79 o                         
   5   0  10       1490.56       1521.20        31.22 o                         
   6   0  10        497.13        478.73        19.61 o                         
   7   0  10         27.12         19.30         6.80 o                         
   8   0  10       1197.68       1192.46        32.78 o                         
   9   0  10          1.84         -2.54         6.10 o                         
  10   0  10          1.06          4.26         8.21 o                         
  11   0  10         13.36          3.85        18.95 o                         
   1   1  10       3687.72       3487.26        38.63 o                         
   2   1  10       1164.44       1114.71        17.26 o                         
   3   1  10       1500.81       1390.77        19.05 o                         
   4   1  10        422.14        410.06        10.56 o                         
   5   1  10          0.82          4.10         2.59 o                         
   6   1  10          0.22         -3.21         3.21 o                         
   7   1  10        550.51        579.83        16.35 o                         
   8   1  10         50.97         50.24         6.15 o                         
   9   1  10          0.15         -3.01         5.51 o                         
  10   1  10          3.77          6.32         8.13 o                         
  11   1  10          2.66        -12.42        12.44 o                         
  12   1  10          0.88         49.12        29.47 o                         
   0   2  10       7812.91       7633.74       124.54 o                         
   1   2  10       3832.62       3617.67        41.73 o                         
   2   2  10         68.34         88.54         4.88 o                         
   3   2  10         64.77         73.87         4.73 o                         
   4   2  10         79.72         51.13         4.30 o                         
   5   2  10         57.35         57.27         4.99 o                         
   6   2  10        223.30        248.32         9.65 o                         
   7   2  10         91.01         68.82         6.19 o                         
   8   2  10        141.85        142.52         8.71 o                         
   9   2  10         31.63         26.28         5.82 o                         
  10   2  10          0.35         -4.22        10.52 o                         
  11   2  10          8.01         17.31        14.61 o                         
  12   2  10         14.22        137.54       134.92 o                         
   1   3  10       1145.75       1123.52        16.90 o                         
   2   3  10       1135.39       1127.68        16.72 o                         
   3   3  10       2881.38       2980.28        32.76 o                         
   4   3  10         99.61        125.83         6.30 o                         
   5   3  10       1719.00       1738.64        23.95 o                         
   6   3  10        162.52        144.17         7.22 o                         
   7   3  10        721.49        732.52        18.89 o                         
   8   3  10          7.64          0.80         5.10 o                         
   9   3  10          2.60         -5.33         5.33 o                         
  10   3  10         41.78         37.43        10.17 o                         
  11   3  10          1.14        -16.53        21.89 o                         
  12   3  10         28.83        110.67        69.75 o                         
   0   4  10      17364.27      16596.38       265.65 o                         
   1   4  10       2300.05       2226.51        27.20 o                         
   2   4  10         42.71         67.36         4.54 o                         
   3   4  10        294.58        279.28         8.29 o                         
   4   4  10       3821.76       3730.58        38.95 o                         
   5   4  10        977.66        964.05        18.50 o                         
   6   4  10         16.42         25.74         4.42 o                         
   7   4  10         18.96         19.78         4.54 o                         
   8   4  10        414.73        380.59        15.46 o                         
   9   4  10         68.56         93.60         8.70 o                         
  10   4  10        117.33        141.98        15.38 o                         
  11   4  10          2.39        -11.44        11.44 o                         
  12   4  10          2.01         96.32        30.53 o                         
   1   5  10       1102.38       1111.93        18.00 o                         
   2   5  10        624.59        674.39        13.21 o                         
   3   5  10        262.42        210.13         7.83 o                         
   4   5  10        199.00        223.63         8.60 o                         
   5   5  10          0.05          6.47         3.13 o                         
   6   5  10        438.75        477.40        13.44 o                         
   7   5  10        206.80        248.22        10.51 o                         
   8   5  10        580.94        590.40        16.09 o                         
   9   5  10         27.28         28.75         8.35 o                         
  10   5  10         22.42         11.08        10.22 o                         
  11   5  10         29.14         54.44        21.29 o                         
  12   5  10          1.19        383.07       184.03 o                         
   0   6  10       3560.59       3364.89        59.02 o                         
   1   6  10        230.47        237.16         8.91 o                         
   2   6  10       4288.74       3998.17        43.60 o                         
   3   6  10       2598.82       2589.35        32.23 o                         
   4   6  10         10.76          5.57         2.99 o                         
   5   6  10       1309.43       1358.86        26.59 o                         
   6   6  10        645.07        624.86        18.69 o                         
   7   6  10         46.77         41.35         6.19 o                         
   8   6  10        200.48        224.67        12.37 o                         
   9   6  10         14.67         10.57         8.07 o                         
  10   6  10          0.90          7.97        11.47 o                         
  11   6  10          7.39         23.89        23.14 o                         
   1   7  10        169.64        206.41         8.56 o                         
   2   7  10        211.17        166.36         7.65 o                         
   3   7  10        215.72        259.78         9.27 o                         
   4   7  10        351.53        376.09        11.82 o                         
   5   7  10        172.18        158.99        10.19 o                         
   6   7  10        172.57        191.45        11.32 o                         
   7   7  10        333.63        303.13        11.96 o                         
   8   7  10          0.36         -1.38         5.70 o                         
   9   7  10        159.17        170.86        12.94 o                         
  10   7  10          6.94        -10.86        16.10 o                         
  11   7  10          0.02         -9.85        28.70 o                         
   0   8  10        372.87        344.08        15.82 o                         
   1   8  10        380.87        423.38        12.51 o                         
   2   8  10       1759.24       1909.76        26.99 o                         
   3   8  10        104.86        118.00         6.27 o                         
   4   8  10        755.02        761.46        17.06 o                         
   5   8  10         44.90         39.65         6.02 o                         
   6   8  10          0.09          0.50         4.75 o                         
   7   8  10        100.59         91.82         8.59 o                         
   8   8  10          3.82         -5.50         5.99 o                         
   9   8  10          1.15          2.49         7.99 o                         
  10   8  10         25.91         20.11        18.39 o                         
  11   8  10          1.65         65.34        64.36 o                         
   1   9  10        176.97        216.74         9.41 o                         
   2   9  10          6.86         22.80         3.71 o                         
   3   9  10          0.43         -2.69         2.69 o                         
   4   9  10        116.35        139.03         8.10 o                         
   5   9  10         71.22         68.35         7.67 o                         
   6   9  10          9.84         10.36         6.80 o                         
   7   9  10         89.05        114.26         9.64 o                         
   8   9  10          1.41         -2.65         6.68 o                         
   9   9  10         21.93          6.66         8.25 o                         
  10   9  10          8.83         -0.12        12.91 o                         
  11   9  10         26.31        -21.01        41.06 o                         
   0  10  10       3781.74       3593.72        57.66 o                         
   1  10  10        313.26        333.70        12.76 o                         
   2  10  10        136.09         86.75         6.70 o                         
   3  10  10        362.45        372.61        11.75 o                         
   4  10  10        111.95        116.69         8.53 o                         
   5  10  10         66.73         52.35         7.07 o                         
   6  10  10        319.30        327.73        15.36 o                         
   7  10  10         51.15         56.79         7.75 o                         
   8  10  10        245.74        279.05        15.16 o                         
   9  10  10          0.48        -10.04        10.04 o                         
  10  10  10         29.64         13.09        13.51 o                         
  11  10  10         12.06        -27.33        73.35 o                         
   1  11  10        434.16        440.71        14.09 o                         
   2  11  10       1662.14       1655.81        28.39 o                         
   3  11  10        298.95        332.75        11.71 o                         
   4  11  10         55.89         34.45         5.58 o                         
   5  11  10          1.07         -5.17         5.17 o                         
   6  11  10        248.14        205.24        13.37 o                         
   7  11  10         45.76         38.49         7.70 o                         
   8  11  10          3.92         -1.73         9.54 o                         
   9  11  10         32.67         19.46        14.22 o                         
  10  11  10         73.96         65.57        24.59 o                         
  11  11  10          0.95        -44.54        44.54 o                         
   0  12  10        532.84        544.09        21.83 o                         
   1  12  10        115.14        110.57         8.41 o                         
   2  12  10        342.78        373.02        14.37 o                         
   3  12  10          0.27          1.82         3.71 o                         
   4  12  10        385.94        405.45        16.22 o                         
   5  12  10        133.48        127.48        11.12 o                         
   6  12  10          2.17          3.00         6.45 o                         
   7  12  10        369.60        344.00        16.80 o                         
   8  12  10        148.17        151.91        12.91 o                         
   9  12  10         17.63         -9.40         9.40 o                         
  10  12  10          2.46         -3.31        24.50 o                         
   1  13  10         33.13         28.11         5.70 o                         
   2  13  10        972.82        961.95        21.77 o                         
   3  13  10        655.35        621.28        17.03 o                         
   4  13  10        326.28        285.91        14.32 o                         
   5  13  10        122.24        118.53        11.42 o                         
   6  13  10        373.81        358.89        19.42 o                         
   7  13  10         71.05         68.35        10.32 o                         
   8  13  10         13.51         -5.33        13.04 o                         
   9  13  10         59.52         41.03        14.28 o                         
  10  13  10         41.00         97.55        32.48 o                         
   0  14  10       1487.50       1460.89        37.43 o                         
   1  14  10        223.70        230.27        12.26 o                         
   2  14  10        726.22        735.01        20.88 o                         
   3  14  10        202.39        189.51        10.47 o                         
   4  14  10       2136.24       2320.97        40.97 o                         
   5  14  10         46.99         42.84         8.08 o                         
   6  14  10          9.24          4.10         8.69 o                         
   7  14  10         45.71         30.05         9.24 o                         
   8  14  10        212.74        218.56        16.21 o                         
   9  14  10          1.39          0.01        14.75 o                         
  10  14  10         18.58          1.46        44.39 o                         
   1  15  10       2006.68       2025.13        35.27 o                         
   2  15  10       1751.11       1776.47        32.26 o                         
   3  15  10        165.28        192.47        10.95 o                         
   4  15  10        339.10        338.77        16.30 o                         
   5  15  10        496.63        534.88        18.50 o                         
   6  15  10         27.95         15.91         8.32 o                         
   7  15  10         33.99         24.43         9.00 o                         
   8  15  10         17.77        -10.56        10.56 o                         
   9  15  10          5.93         11.80        18.13 o                         
  10  15  10          0.13        217.14        63.18 o                         
   0  16  10       1777.59       1859.04        44.91 o                         
   1  16  10        473.93        470.67        17.85 o                         
   2  16  10          0.10         -4.70         4.70 o                         
   3  16  10        197.39        197.68        11.27 o                         
   4  16  10         20.92         27.60         7.42 o                         
   5  16  10        168.18        184.89        11.63 o                         
   6  16  10         80.50         80.46        13.73 o                         
   7  16  10         23.62         33.68        14.04 o                         
   8  16  10          0.41        -12.01        12.01 o                         
   9  16  10          3.95         -1.39        26.72 o                         
  10  16  10          0.08        251.49       100.20 o                         
   1  17  10         46.34         50.39         9.80 o                         
   2  17  10        113.92        109.37         9.47 o                         
   3  17  10         30.91         20.58         5.84 o                         
   4  17  10        337.52        373.22        18.84 o                         
   5  17  10          2.29         10.92        10.14 o                         
   6  17  10          0.70         -6.36         8.63 o                         
   7  17  10          0.32         12.19        13.66 o                         
   8  17  10         63.76          3.80        18.82 o                         
   9  17  10         10.72         -5.65        53.20 o                         
   0  18  10         20.39         18.06        11.94 o                         
   1  18  10         97.78         88.43         9.50 o                         
   2  18  10         75.93         61.40         9.63 o                         
   3  18  10        211.16        214.69        14.41 o                         
   4  18  10        144.69        158.46        13.35 o                         
   5  18  10         99.32        101.67        12.04 o                         
   6  18  10          3.82          7.40        10.64 o                         
   7  18  10          3.93          4.96        19.80 o                         
   8  18  10          5.01         46.88        30.70 o                         
   9  18  10         10.78        122.47       155.87 o                         
   1  19  10          1.49         -2.88         7.44 o                         
   2  19  10        179.93        170.60        12.57 o                         
   3  19  10          3.21          1.72         7.74 o                         
   4  19  10        173.74        183.41        15.82 o                         
   5  19  10         30.76          3.04        10.21 o                         
   6  19  10          8.68         14.79        13.98 o                         
   7  19  10          4.69         -9.03        38.81 o                         
   8  19  10         18.99        -27.46        38.61 o                         
   0  20  10        333.31        334.47        27.30 o                         
   1  20  10         59.71         52.02         9.43 o                         
   2  20  10        108.47         93.60        10.86 o                         
   3  20  10          2.73         -5.83         7.72 o                         
   4  20  10         54.93         51.32        16.12 o                         
   5  20  10          7.87         11.34        18.02 o                         
   6  20  10          0.48         51.30        29.81 o                         
   7  20  10          9.67          3.17        59.93 o                         
   8  20  10         31.02       -121.16       121.16 o                         
   1  21  10         69.52         78.63        14.05 o                         
   2  21  10         47.56         38.81        13.03 o                         
   3  21  10         17.61          2.08        11.95 o                         
   4  21  10          4.61          1.12        15.34 o                         
   5  21  10         38.06         36.46        22.47 o                         
   6  21  10          2.43        -35.25        80.92 o                         
   0  22  10         79.49        106.13        27.44 o                         
   1  22  10         47.79         60.93        17.57 o                         
   2  22  10         74.41         61.45        16.96 o                         
   3  22  10          6.24          6.96        16.33 o                         
   4  22  10         53.58         60.28        25.04 o                         
   5  22  10          9.67        -27.22        43.39 o                         
   6  22  10          6.36         89.85       117.23 o                         
   1  23  10         12.20          2.45        18.75 o                         
   2  23  10          7.11         10.89        29.33 o                         
   3  23  10         63.31        156.40        23.62 o                         
   4  23  10          4.43        -14.40        47.36 o                         
   5  23  10         17.45        142.06       146.38 o                         
   6  23  10          2.03        300.61       116.58 o                         
   0  24  10        104.96        100.21       108.07 o                         
   1  24  10          4.13         24.39        33.91 o                         
   2  24  10          7.64         46.03        40.64 o                         
   3  24  10         28.75        105.44        58.82 o                         
   4  24  10         66.08       -136.89       136.89 o                         
   1  25  10          4.81         47.15        84.49 o                         
   2  25  10         27.81        -18.03        79.58 o                         
   3  25  10         12.38       -110.68       115.92 o                         
   1   1  11       6669.70       6251.42        58.37 o                         
   2   1  11       2134.06       2161.09        26.51 o                         
   3   1  11       6669.95       6616.22        61.57 o                         
   4   1  11        182.60        226.01         8.35 o                         
   5   1  11        448.86        470.21        11.39 o                         
   6   1  11        590.17        601.84        14.80 o                         
   7   1  11        470.32        517.77        15.65 o                         
   8   1  11         17.57         14.06         4.81 o                         
   9   1  11          0.07         -5.11         5.11 o                         
  10   1  11         28.15         21.45         9.33 o                         
  11   1  11          0.98        -10.98        10.98 o                         
  12   1  11         24.95         74.66        36.02 o                         
   0   2  11      22500.81      22942.75       289.54 o                         
   1   2  11        767.83        649.65        12.59 o                         
   2   2  11         29.94         13.93         2.66 o                         
   3   2  11         17.08         25.10         3.18 o                         
   4   2  11       1135.00       1223.92        19.29 o                         
   5   2  11         29.31         19.56         3.35 o                         
   6   2  11        103.93        102.18         6.67 o                         
   7   2  11         17.05         17.73         4.67 o                         
   8   2  11        380.55        333.77        13.51 o                         
   9   2  11         40.95         39.41         7.53 o                         
  10   2  11         15.12          9.10         7.74 o                         
  11   2  11         39.97         35.15        14.76 o                         
  12   2  11          1.39        -13.10        36.02 o                         
   1   3  11        342.56        355.67         9.85 o                         
   2   3  11       3145.22       3021.31        33.44 o                         
   3   3  11        912.52        938.04        15.74 o                         
   4   3  11         52.99         69.24         5.06 o                         
   5   3  11        646.02        667.72        13.58 o                         
   6   3  11          0.12         -3.02         3.02 o                         
   7   3  11        141.80        141.83         7.62 o                         
   8   3  11        178.59        160.79        10.17 o                         
   9   3  11          1.57         -6.20         6.20 o                         
  10   3  11        111.65        114.90        13.78 o                         
  11   3  11         10.34          4.19        17.97 o                         
  12   3  11         14.29        -17.68        39.95 o                         
   0   4  11       2409.06       2411.32        42.95 o                         
   1   4  11       1229.33       1159.83        18.59 o                         
   2   4  11         60.62         28.18         3.40 o                         
   3   4  11       4810.06       4909.72        48.85 o                         
   4   4  11         52.06         66.03         4.67 o                         
   5   4  11          0.00         -0.54         2.97 o                         
   6   4  11         25.16         23.34         4.32 o                         
   7   4  11         45.18         45.73         5.86 o                         
   8   4  11         13.84         15.44         4.77 o                         
   9   4  11         19.30         16.11         7.08 o                         
  10   4  11          0.76         11.59        12.78 o                         
  11   4  11         27.53         65.94        22.34 o                         
  12   4  11         10.27         44.07        48.01 o                         
   1   5  11       4715.10       4522.51        48.85 o                         
   2   5  11       2125.47       2127.91        27.54 o                         
   3   5  11       7342.50       7178.93        68.78 o                         
   4   5  11        175.92        200.22         8.57 o                         
   5   5  11       1579.50       1677.02        26.74 o                         
   6   5  11        250.10        243.28         9.77 o                         
   7   5  11        564.76        648.38        16.77 o                         
   8   5  11          4.35          3.93         4.53 o                         
   9   5  11        100.56        108.04        10.09 o                         
  10   5  11        108.95         90.55        18.08 o                         
  11   5  11        167.69        220.39        37.66 o                         
   0   6  11          0.31          8.74         3.76 o                         
   1   6  11        707.76        775.74        15.38 o                         
   2   6  11        124.36        188.56         8.06 o                         
   3   6  11        177.97        242.35         8.62 o                         
   4   6  11        552.68        648.16        14.47 o                         
   5   6  11          0.63         -0.18         4.05 o                         
   6   6  11        383.79        422.68        17.02 o                         
   7   6  11          1.23         -1.49         4.60 o                         
   8   6  11        279.54        257.49        13.23 o                         
   9   6  11         21.46         29.64         7.73 o                         
  10   6  11          6.10         26.24        10.76 o                         
  11   6  11          0.62        -15.26        16.98 o                         
   1   7  11          3.12          6.00         2.84 o                         
   2   7  11        156.27        168.32         8.01 o                         
   3   7  11        316.74        277.66         9.72 o                         
   4   7  11         84.64         85.04         6.33 o                         
   5   7  11         71.52         65.41         6.87 o                         
   6   7  11          3.72         -1.77         4.97 o                         
   7   7  11         33.56         34.73         6.01 o                         
   8   7  11        396.19        405.16        16.87 o                         
   9   7  11        218.02        230.04        14.39 o                         
  10   7  11          2.42         -6.55        13.57 o                         
  11   7  11         14.78         67.34        35.06 o                         
   0   8  11       1980.01       1927.51        37.23 o                         
   1   8  11        818.82        855.29        17.25 o                         
   2   8  11         43.48         38.01         4.14 o                         
   3   8  11        120.13        113.06         6.48 o                         
   4   8  11        791.06        846.19        19.44 o                         
   5   8  11        359.52        363.33        15.73 o                         
   6   8  11         14.40         20.60         6.00 o                         
   7   8  11         39.77         24.03         5.99 o                         
   8   8  11         44.68         36.24         7.13 o                         
   9   8  11         17.95          6.67        10.54 o                         
  10   8  11          1.77        -22.19        22.19 o                         
  11   8  11          4.69         -7.27        53.57 o                         
   1   9  11       4572.34       4599.20        51.31 o                         
   2   9  11        585.07        662.30        15.76 o                         
   3   9  11       1480.05       1494.34        24.69 o                         
   4   9  11          1.20          1.08         3.70 o                         
   5   9  11         23.63         27.97         6.08 o                         
   6   9  11         56.03         44.28         7.15 o                         
   7   9  11         11.20          7.19         5.70 o                         
   8   9  11          0.13         -4.30         4.93 o                         
   9   9  11         17.17         27.84         9.21 o                         
  10   9  11         50.67         42.22        14.19 o                         
  11   9  11         85.16         64.70        56.15 o                         
   0  10  11        334.72        321.70        16.55 o                         
   1  10  11        490.83        505.42        14.07 o                         
   2  10  11        327.77        316.63        12.46 o                         
   3  10  11        293.31        331.79        11.71 o                         
   4  10  11         59.94         60.68         6.24 o                         
   5  10  11         91.10         80.55         8.82 o                         
   6  10  11         88.31         69.94         8.42 o                         
   7  10  11         43.14         47.09         7.35 o                         
   8  10  11        139.48        116.26        10.84 o                         
   9  10  11          2.11        -12.69        12.94 o                         
  10  10  11         12.29         -2.34        19.87 o                         
  11  10  11         34.04        -25.54        56.33 o                         
   1  11  11        351.76        407.87        14.25 o                         
   2  11  11         17.00         12.89         4.14 o                         
   3  11  11         65.59         77.61         6.54 o                         
   4  11  11          6.76          0.25         4.46 o                         
   5  11  11          2.30         -4.86         4.86 o                         
   6  11  11        331.45        280.78        16.34 o                         
   7  11  11        200.55        184.28        11.66 o                         
   8  11  11        138.50        157.74        11.99 o                         
   9  11  11         18.60         28.58        11.31 o                         
  10  11  11         74.46        116.85        18.12 o                         
  11  11  11          1.03         75.97        58.29 o                         
   0  12  11         14.32         34.88         6.74 o                         
   1  12  11        233.35        217.58        10.73 o                         
   2  12  11         25.61         45.40         5.60 o                         
   3  12  11       1386.34       1443.22        26.04 o                         
   4  12  11        197.00        191.02        11.02 o                         
   5  12  11         68.07         32.34         7.42 o                         
   6  12  11        354.18        357.32        18.51 o                         
   7  12  11         84.48         70.09         8.83 o                         
   8  12  11         13.31          8.69         8.92 o                         
   9  12  11          0.31         -9.63        10.51 o                         
  10  12  11          1.65          2.44        15.33 o                         
   1  13  11         25.36         11.89         4.88 o                         
   2  13  11       1667.06       1688.02        30.19 o                         
   3  13  11        232.29        237.90        11.94 o                         
   4  13  11        350.22        346.44        15.11 o                         
   5  13  11         60.08         34.72         8.31 o                         
   6  13  11          0.78         -5.81         7.25 o                         
   7  13  11         46.66         64.16        10.99 o                         
   8  13  11         21.08         15.51        13.02 o                         
   9  13  11          3.47          3.37        10.82 o                         
  10  13  11          9.13         37.73        54.00 o                         
   0  14  11       1721.89       1699.78        40.52 o                         
   1  14  11         68.04         58.70         6.81 o                         
   2  14  11        998.99       1042.43        24.24 o                         
   3  14  11         88.15         74.69         7.12 o                         
   4  14  11        769.33        785.17        22.82 o                         
   5  14  11          0.19         -2.91         6.39 o                         
   6  14  11          0.59          2.35         6.87 o                         
   7  14  11         16.43         -6.37         8.15 o                         
   8  14  11         12.84          9.20        12.68 o                         
   9  14  11          0.73         16.04        12.56 o                         
  10  14  11         27.53        118.04        65.18 o                         
   1  15  11       6503.21       6801.17        78.78 o                         
   2  15  11          0.22         -0.81         4.97 o                         
   3  15  11         38.52         48.66         6.79 o                         
   4  15  11         78.03         89.43         9.77 o                         
   5  15  11        144.87        141.03        10.38 o                         
   6  15  11        420.46        437.41        21.59 o                         
   7  15  11         49.71         57.64        12.43 o                         
   8  15  11         32.53         41.71        14.62 o                         
   9  15  11         46.70         69.14        28.83 o                         
  10  15  11         46.16         46.53        63.53 o                         
   0  16  11        837.34        843.36        29.65 o                         
   1  16  11         31.01         35.59         6.45 o                         
   2  16  11         53.62         45.87         6.69 o                         
   3  16  11        129.74        146.62        10.15 o                         
   4  16  11        360.63        354.59        16.89 o                         
   5  16  11         76.49         65.69         8.38 o                         
   6  16  11         41.86         28.11        10.52 o                         
   7  16  11         65.45         49.20        13.77 o                         
   8  16  11         53.77         64.77        17.50 o                         
   9  16  11          0.10        -28.93        28.93 o                         
   1  17  11        311.08        319.18        15.38 o                         
   2  17  11         39.99         45.29         7.05 o                         
   3  17  11         21.17         33.81         7.15 o                         
   4  17  11         61.01         62.45         8.99 o                         
   5  17  11         26.70         16.41         7.58 o                         
   6  17  11        128.61        164.89        19.09 o                         
   7  17  11          3.25         -7.19        14.82 o                         
   8  17  11         15.43        -13.98        17.60 o                         
   9  17  11          1.25        105.07        59.18 o                         
   0  18  11        206.32        192.39        17.39 o                         
   1  18  11         13.63         15.31         6.59 o                         
   2  18  11        146.84        130.02        11.07 o                         
   3  18  11          5.56         -2.62         6.45 o                         
   4  18  11         99.39         88.36        11.96 o                         
   5  18  11         18.63          0.07         9.26 o                         
   6  18  11         15.06          3.94        10.95 o                         
   7  18  11        115.31        114.96        17.49 o                         
   8  18  11          0.54        -19.95        98.88 o                         
   9  18  11         28.60        146.71        87.76 o                         
   1  19  11        192.85        176.38        13.11 o                         
   2  19  11         24.04         19.96         7.41 o                         
   3  19  11         48.23         47.80        10.26 o                         
   4  19  11          1.41         -9.42         9.42 o                         
   5  19  11          2.66         -2.71        10.42 o                         
   6  19  11          1.31        -14.25        14.25 o                         
   7  19  11        135.66         39.77        22.34 o                         
   8  19  11          5.97        252.80        94.31 o                         
   0  20  11         84.71         88.26        15.75 o                         
   1  20  11          3.98         -2.23         9.76 o                         
   2  20  11         11.19          3.33         8.26 o                         
   3  20  11         59.14         59.63        11.76 o                         
   4  20  11        345.97        366.47        29.17 o                         
   5  20  11         58.63         30.10        14.86 o                         
   6  20  11          1.30         18.15        21.85 o                         
   7  20  11          0.54        -83.32        86.17 o                         
   1  21  11         44.61         45.05        13.57 o                         
   2  21  11          2.56         27.59        14.02 o                         
   3  21  11         57.24         45.71        14.41 o                         
   4  21  11          1.10         -8.17        16.88 o                         
   5  21  11         55.01         51.33        30.84 o                         
   6  21  11         21.12         35.66        48.10 o                         
   0  22  11         10.64        -13.47        22.58 o                         
   1  22  11         29.01         17.28        17.13 o                         
   2  22  11         28.41          0.61        13.13 o                         
   3  22  11          0.01        -17.66        17.66 o                         
   4  22  11         13.39         13.88        23.96 o                         
   5  22  11          8.92         70.12        36.30 o                         
   6  22  11         43.74         73.44        72.52 o                         
   1  23  11         27.41         40.83        21.52 o                         
   2  23  11         49.91        115.35        25.25 o                         
   3  23  11          0.00          5.71        19.80 o                         
   4  23  11         41.51         42.51        49.84 o                         
   5  23  11          5.59        -40.44        59.63 o                         
   0  24  11          6.99        132.30        85.14 o                         
   1  24  11          2.95        -30.97        35.66 o                         
   2  24  11         38.12        123.67        61.56 o                         
   3  24  11          1.27          7.92        52.73 o                         
   4  24  11          2.65          3.93        98.24 o                         
   2  25  11          1.40        -47.81       107.41 o                         
   3  25  11         41.32        320.92       170.29 o                         
   0   0  12        551.46        614.92        24.49 o                         
   1   0  12       7379.04       7020.58        90.92 o                         
   2   0  12       7295.32       7140.09        89.74 o                         
   3   0  12         87.40        161.48        10.48 o                         
   4   0  12       2107.70       2002.22        36.31 o                         
   5   0  12         54.52         49.44         6.83 o                         
   6   0  12        282.63        312.81        14.50 o                         
   7   0  12        847.90        900.63        29.01 o                         
   8   0  12         32.44         11.99         7.21 o                         
   9   0  12         25.95         32.22         9.44 o                         
  10   0  12         73.43         75.69        12.76 o                         
  11   0  12         20.45         -8.58        19.43 o                         
   1   1  12          1.75          4.13         2.39 o                         
   2   1  12        221.49        230.30         8.30 o                         
   3   1  12       1982.39       1960.32        25.55 o                         
   4   1  12        296.28        266.98         9.43 o                         
   5   1  12         20.76         26.86         4.03 o                         
   6   1  12          9.22         10.69         3.25 o                         
   7   1  12         76.99         82.45         6.89 o                         
   8   1  12         18.40          9.32         4.53 o                         
   9   1  12         22.39          5.59         5.71 o                         
  10   1  12         68.99         60.94         8.83 o                         
  11   1  12         10.74         11.60        16.72 o                         
   0   2  12        662.04        810.74        20.96 o                         
   1   2  12       8971.00       8867.78        79.57 o                         
   2   2  12        294.21        229.76         8.65 o                         
   3   2  12        186.53        182.87         7.79 o                         
   4   2  12        692.98        796.61        15.51 o                         
   5   2  12        390.75        448.78        13.10 o                         
   6   2  12          0.08          2.10         3.37 o                         
   7   2  12          6.38          2.98         3.96 o                         
   8   2  12          5.51         -2.10         4.70 o                         
   9   2  12          8.91          5.49         5.78 o                         
  10   2  12          1.62        -10.27        10.27 o                         
  11   2  12          0.16         14.12        19.59 o                         
  12   2  12          0.06        -32.09        49.77 o                         
   1   3  12        932.39        975.96        16.50 o                         
   2   3  12        275.21        250.05         8.84 o                         
   3   3  12       1068.51       1078.07        17.72 o                         
   4   3  12        289.90        243.53         8.96 o                         
   5   3  12         11.07          7.88         3.12 o                         
   6   3  12        475.22        461.95        12.48 o                         
   7   3  12        692.60        740.49        17.49 o                         
   8   3  12          4.23          5.63         4.98 o                         
   9   3  12          3.22         10.17         6.57 o                         
  10   3  12          2.55          7.98         9.94 o                         
  11   3  12         17.58          9.93        15.14 o                         
  12   3  12          0.06         57.63        41.26 o                         
   0   4  12        202.66        254.35        14.45 o                         
   1   4  12        327.46        360.99        11.22 o                         
   2   4  12        458.07        409.12        10.81 o                         
   3   4  12        232.14        278.54         9.59 o                         
   4   4  12        155.90        153.03         7.22 o                         
   5   4  12        475.14        465.99        12.48 o                         
   6   4  12       1231.76       1227.84        22.15 o                         
   7   4  12        567.70        638.70        16.56 o                         
   8   4  12        304.94        349.05        15.26 o                         
   9   4  12          3.84          0.59         6.38 o                         
  10   4  12          5.25          2.20         8.95 o                         
  11   4  12         32.56         81.40        23.92 o                         
  12   4  12         28.85        439.40       192.55 o                         
   1   5  12       1746.35       1720.29        24.91 o                         
   2   5  12         84.31         72.75         5.39 o                         
   3   5  12         49.69         59.18         4.63 o                         
   4   5  12         14.10         12.85         3.15 o                         
   5   5  12        176.59        198.69        10.04 o                         
   6   5  12         15.50         20.96         5.03 o                         
   7   5  12        445.77        444.09        14.49 o                         
   8   5  12        493.54        531.11        18.36 o                         
   9   5  12         14.80         10.39         8.09 o                         
  10   5  12        159.75        168.89        19.16 o                         
  11   5  12          0.61        -27.94        32.26 o                         
   0   6  12       1226.14       1433.55        32.28 o                         
   1   6  12       2392.29       2377.46        31.13 o                         
   2   6  12        127.46         70.33         5.49 o                         
   3   6  12        100.15        107.24         6.30 o                         
   4   6  12       2686.43       2574.55        34.25 o                         
   5   6  12         59.02         60.89         6.24 o                         
   6   6  12        644.72        635.98        18.93 o                         
   7   6  12        804.16        784.27        24.45 o                         
   8   6  12         43.01         41.44         6.74 o                         
   9   6  12          0.76         -0.53         8.17 o                         
  10   6  12          3.05         16.11        12.49 o                         
  11   6  12         51.36          5.31        28.41 o                         
   1   7  12        770.12        892.82        17.91 o                         
   2   7  12        123.02        126.06         7.21 o                         
   3   7  12         14.01         16.99         3.33 o                         
   4   7  12          5.09         11.41         3.50 o                         
   5   7  12       1140.07       1103.02        25.48 o                         
   6   7  12       1039.85       1090.26        25.69 o                         
   7   7  12          0.04         -0.88         5.61 o                         
   8   7  12        105.96         76.25         9.27 o                         
   9   7  12          3.20         -7.11         7.11 o                         
  10   7  12         33.56         46.16        16.48 o                         
  11   7  12         13.08        187.35        58.96 o                         
   0   8  12       3686.86       4006.84        64.13 o                         
   1   8  12       1305.67       1247.47        21.23 o                         
   2   8  12        655.78        691.91        15.65 o                         
   3   8  12         90.23         80.77         6.00 o                         
   4   8  12         72.81         66.31         6.79 o                         
   5   8  12         78.24         83.66         8.24 o                         
   6   8  12         62.78         48.41         7.42 o                         
   7   8  12        135.95        103.54         9.66 o                         
   8   8  12         63.10         49.42         8.32 o                         
   9   8  12        113.53        123.65        12.02 o                         
  10   8  12         66.52         76.05        18.66 o                         
  11   8  12         10.26        -24.79       116.91 o                         
   1   9  12         95.55        116.17         7.02 o                         
   2   9  12         38.71         27.38         4.04 o                         
   3   9  12        109.35        256.95        10.41 o                         
   4   9  12          6.30          7.22         4.22 o                         
   5   9  12          0.24         -4.44         4.44 o                         
   6   9  12         12.20         14.02         6.02 o                         
   7   9  12         13.93         15.02         5.93 o                         
   8   9  12        103.07        112.46         9.05 o                         
   9   9  12          7.33          4.57         9.00 o                         
  10   9  12         37.35          4.14        17.02 o                         
  11   9  12         12.54        -59.60        59.60 o                         
   0  10  12      12007.50      12276.05       157.83 o                         
   1  10  12        216.80        237.50        10.59 o                         
   2  10  12       3094.52       3072.15        41.42 o                         
   3  10  12        227.48        238.74        10.24 o                         
   4  10  12       1030.17       1123.93        23.68 o                         
   5  10  12         94.63         76.60         8.37 o                         
   6  10  12        258.65        261.72        14.80 o                         
   7  10  12        312.79        336.13        16.65 o                         
   8  10  12        249.67        311.11        16.96 o                         
   9  10  12          0.15         -8.01        14.90 o                         
  10  10  12        109.39        123.04        21.55 o                         
   1  11  12        611.88        665.00        17.45 o                         
   2  11  12          2.77          6.21         4.20 o                         
   3  11  12        183.05        174.74         9.52 o                         
   4  11  12        456.99        417.11        16.85 o                         
   5  11  12        102.08         67.86         8.26 o                         
   6  11  12         31.34         18.24         6.52 o                         
   7  11  12        120.04         88.13         9.87 o                         
   8  11  12        254.16        246.66        14.96 o                         
   9  11  12         11.00         -9.85        14.12 o                         
  10  11  12         46.06         59.76        18.65 o                         
   0  12  12       2023.37       1922.66        42.23 o                         
   1  12  12        220.91        254.08        12.17 o                         
   2  12  12         80.15         64.52         6.79 o                         
   3  12  12        350.67        364.76        13.83 o                         
   4  12  12         78.17         79.42         7.62 o                         
   5  12  12          8.43         10.31         6.32 o                         
   6  12  12          1.83          3.04         6.67 o                         
   7  12  12         17.20          6.21         7.45 o                         
   8  12  12          2.50         -5.95         8.44 o                         
   9  12  12         21.42         -2.79        14.47 o                         
  10  12  12         25.71         27.71        19.87 o                         
   1  13  12        120.88        115.40         8.56 o                         
   2  13  12       1435.76       1470.18        27.89 o                         
   3  13  12        224.11        232.20        12.25 o                         
   4  13  12         41.23         45.67         7.48 o                         
   5  13  12        601.66        523.53        22.18 o                         
   6  13  12         24.97          9.94         7.99 o                         
   7  13  12          0.90         -8.09         8.09 o                         
   8  13  12         10.01          6.56        11.75 o                         
   9  13  12         57.40         92.47        14.03 o                         
  10  13  12         67.03        130.93        34.96 o                         
   0  14  12        752.11        786.94        27.81 o                         
   1  14  12         12.43         11.95         5.24 o                         
   2  14  12         23.64         29.08         6.19 o                         
   3  14  12         30.78         19.15         5.31 o                         
   4  14  12         39.38         58.23         8.13 o                         
   5  14  12         74.67         60.99        10.43 o                         
   6  14  12         34.65         32.26         9.16 o                         
   7  14  12         25.91         23.64        10.69 o                         
   8  14  12          0.51        -11.02        11.02 o                         
   9  14  12         19.18         13.63        19.62 o                         
  10  14  12         15.50         21.95        45.30 o                         
   1  15  12       1091.59       1135.42        25.55 o                         
   2  15  12        112.33         96.57         8.36 o                         
   3  15  12          6.90         11.23         5.33 o                         
   4  15  12        214.62        174.25        11.55 o                         
   5  15  12        102.27         78.83         9.32 o                         
   6  15  12        142.05        161.07        13.66 o                         
   7  15  12        178.94        152.30        15.66 o                         
   8  15  12         29.74         48.65        21.18 o                         
   9  15  12         34.94        -25.38        34.95 o                         
  10  15  12          1.75        -91.03        92.34 o                         
   0  16  12        523.35        491.71        24.47 o                         
   1  16  12        544.28        498.89        18.53 o                         
   2  16  12       1127.68       1209.16        27.45 o                         
   3  16  12        191.84        182.41        11.30 o                         
   4  16  12        553.39        613.54        21.28 o                         
   5  16  12         33.98         29.66         7.68 o                         
   6  16  12          0.36         -0.82        10.63 o                         
   7  16  12         73.60         65.35        18.30 o                         
   8  16  12          0.71        -15.39        15.39 o                         
   9  16  12          0.05         13.80        21.53 o                         
   1  17  12         26.74         27.10         6.81 o                         
   2  17  12        162.52        157.61        10.83 o                         
   3  17  12        105.61         89.93         9.17 o                         
   4  17  12         27.25          9.93         8.20 o                         
   5  17  12         26.84          9.09         7.60 o                         
   6  17  12         47.83         40.91        15.26 o                         
   7  17  12         14.65         21.94        18.26 o                         
   8  17  12          0.01        -21.57        21.57 o                         
   9  17  12          6.66         78.29        47.18 o                         
   0  18  12        153.36        174.09        22.13 o                         
   1  18  12         26.69         23.30         7.19 o                         
   2  18  12         42.34         42.30         8.81 o                         
   3  18  12         42.85         16.93         9.19 o                         
   4  18  12        100.64         73.08        14.10 o                         
   5  18  12          0.94         -7.95         7.95 o                         
   6  18  12         84.57         55.38        15.35 o                         
   7  18  12         17.07         12.31        22.08 o                         
   8  18  12          2.98        -17.03        72.71 o                         
   1  19  12         89.57        106.13        10.80 o                         
   2  19  12          0.00         -0.46         7.05 o                         
   3  19  12         77.97         78.48        11.01 o                         
   4  19  12         13.53         -0.82        10.13 o                         
   5  19  12          2.83         -6.09        10.55 o                         
   6  19  12          0.04          8.53        19.11 o                         
   7  19  12          1.99        -26.53        26.53 o                         
   8  19  12          1.57        -34.06        86.45 o                         
   0  20  12         53.56         69.65        16.47 o                         
   1  20  12         34.74         29.74         8.44 o                         
   2  20  12        111.58         83.60        12.77 o                         
   3  20  12         38.34         36.84        17.04 o                         
   4  20  12         19.30         24.73        17.33 o                         
   5  20  12          0.81          2.79        17.29 o                         
   6  20  12          5.71        -26.53        26.53 o                         
   7  20  12         74.46        146.83        68.22 o                         
   1  21  12        126.11        137.59        19.95 o                         
   2  21  12          4.79         -8.82        13.06 o                         
   3  21  12          0.84        -16.03        16.03 o                         
   4  21  12         48.52         30.85        18.06 o                         
   5  21  12         57.02         17.31        35.05 o                         
   6  21  12         11.23         51.41        59.28 o                         
   0  22  12        103.25        102.55        29.11 o                         
   1  22  12         14.50        -15.72        15.72 o                         
   2  22  12          0.03         -0.22        14.30 o                         
   3  22  12         33.33         28.90        19.62 o                         
   4  22  12         43.13         52.56        34.56 o                         
   5  22  12          9.47         88.98        33.75 o                         
   6  22  12          2.52        108.15        97.91 o                         
   1  23  12         23.29         53.38        25.57 o                         
   2  23  12         26.99         59.27        25.43 o                         
   3  23  12         13.12         33.72        32.66 o                         
   4  23  12         82.44        156.36        49.82 o                         
   5  23  12          0.00        -72.04        72.04 o                         
   0  24  12          1.01        -30.78        89.07 o                         
   1  24  12         52.07         15.04        64.19 o                         
   2  24  12         30.15         54.12        45.44 o                         
   3  24  12          0.85        141.46       125.75 o                         
   4  24  12          4.54         43.88       104.79 o                         
   1   1  13       7886.63       7616.64        71.02 o                         
   2   1  13       4778.48       4889.66        48.40 o                         
   3   1  13       2298.29       2381.20        31.09 o                         
   4   1  13         19.05         29.96         3.96 o                         
   5   1  13       1016.93       1030.46        18.64 o                         
   6   1  13          2.22          9.01         3.59 o                         
   7   1  13          0.19         -2.58         4.11 o                         
   8   1  13        145.52        136.87         8.82 o                         
   9   1  13        139.32        155.79        11.55 o                         
  10   1  13        153.69        175.67        13.19 o                         
  11   1  13          0.06          5.37        12.63 o                         
   0   2  13       2533.09       2408.95        43.12 o                         
   1   2  13       3497.59       3665.94        40.98 o                         
   2   2  13         16.22         12.15         2.98 o                         
   3   2  13       1506.72       1409.69        21.77 o                         
   4   2  13       1359.40       1326.25        21.30 o                         
   5   2  13        115.22        130.87         7.56 o                         
   6   2  13         86.49        109.98         6.70 o                         
   7   2  13        874.32        885.76        18.56 o                         
   8   2  13          4.84         -4.28         4.28 o                         
   9   2  13         24.98         37.07         7.24 o                         
  10   2  13          0.61         -9.75         9.75 o                         
  11   2  13          1.78          9.74        19.23 o                         
  12   2  13          3.21         79.25        47.15 o                         
   1   3  13       6304.67       6630.34        65.75 o                         
   2   3  13         24.00         21.54         3.52 o                         
   3   3  13         21.49         43.73         4.19 o                         
   4   3  13       1542.35       1540.79        23.57 o                         
   5   3  13        898.64        861.40        17.59 o                         
   6   3  13         55.45         48.87         4.80 o                         
   7   3  13       1833.44       1845.98        29.88 o                         
   8   3  13         10.19          6.26         5.36 o                         
   9   3  13          0.23          5.66         6.44 o                         
  10   3  13         43.46         61.29        15.07 o                         
  11   3  13         16.05          2.72        17.77 o                         
  12   3  13         47.82          7.20        42.57 o                         
   0   4  13       2269.78       2434.87        43.79 o                         
   1   4  13       6859.29       6786.97        66.20 o                         
   2   4  13       9140.66       9601.59        87.35 o                         
   3   4  13       2713.92       2700.29        32.30 o                         
   4   4  13       1490.58       1664.74        24.68 o                         
   5   4  13        248.19        248.60         9.28 o                         
   6   4  13        608.63        579.64        16.57 o                         
   7   4  13       1048.99       1055.59        23.18 o                         
   8   4  13          8.86          2.47         4.94 o                         
   9   4  13          3.75         -3.31         6.26 o                         
  10   4  13         10.34          3.11        11.86 o                         
  11   4  13         10.42          3.45        16.07 o                         
   1   5  13       1881.83       1821.34        27.43 o                         
   2   5  13       2842.46       2979.15        37.65 o                         
   3   5  13       2277.18       2143.00        28.65 o                         
   4   5  13        900.80        857.96        16.06 o                         
   5   5  13       2978.79       3097.07        40.44 o                         
   6   5  13        854.05        808.15        18.41 o                         
   7   5  13         55.85         50.80         6.26 o                         
   8   5  13          0.35          4.73         5.46 o                         
   9   5  13         45.60         34.06         7.77 o                         
  10   5  13         46.60         41.07        16.33 o                         
  11   5  13         45.16        186.58        60.85 o                         
   0   6  13      17973.63      19403.35       248.28 o                         
   1   6  13        258.03        350.93        11.85 o                         
   2   6  13       3879.31       4191.55        46.63 o                         
   3   6  13         67.64         45.00         4.83 o                         
   4   6  13        452.09        451.59        12.86 o                         
   5   6  13         23.07         17.13         4.87 o                         
   6   6  13        473.96        452.68        15.13 o                         
   7   6  13         15.54          0.42         4.93 o                         
   8   6  13        418.54        388.08        18.02 o                         
   9   6  13         40.76         17.72        11.94 o                         
  10   6  13         24.21         -7.71        17.22 o                         
  11   6  13          1.02         35.88        45.52 o                         
   1   7  13          5.60          3.80         2.98 o                         
   2   7  13        268.05        286.31        11.01 o                         
   3   7  13        381.36        382.77        12.42 o                         
   4   7  13        286.40        346.26        12.31 o                         
   5   7  13        133.40        123.33         8.05 o                         
   6   7  13         20.85         20.25         6.07 o                         
   7   7  13         90.70         75.72         8.48 o                         
   8   7  13        208.92        206.92        12.96 o                         
   9   7  13          1.51         -0.20         9.55 o                         
  10   7  13          5.80        -14.81        14.81 o                         
  11   7  13          8.90         49.20        66.15 o                         
   0   8  13          7.62         15.68         5.18 o                         
   1   8  13         89.45         97.90         6.72 o                         
   2   8  13        140.32        153.13         8.81 o                         
   3   8  13         40.75         31.00         4.30 o                         
   4   8  13         64.51         65.87         6.37 o                         
   5   8  13         69.57         83.82         7.65 o                         
   6   8  13          1.35         -4.91         4.91 o                         
   7   8  13        181.65        179.21        12.14 o                         
   8   8  13         20.77          3.94         7.67 o                         
   9   8  13          2.38          7.92         8.26 o                         
  10   8  13          7.16        -15.93        15.93 o                         
  11   8  13          2.33        189.27        88.42 o                         
   1   9  13          0.48          6.92         3.61 o                         
   2   9  13          0.01          4.31         3.41 o                         
   3   9  13        298.94        271.23        10.67 o                         
   4   9  13        982.08        960.83        21.65 o                         
   5   9  13          8.91          5.65         3.69 o                         
   6   9  13        135.24        117.49        10.07 o                         
   7   9  13         93.80         78.89         8.71 o                         
   8   9  13         10.85          8.11         6.74 o                         
   9   9  13          0.04         -9.78         9.78 o                         
  10   9  13          2.27         -7.42        18.59 o                         
  11   9  13          0.32        201.72       113.30 o                         
   0  10  13          2.14         18.67         5.71 o                         
   1  10  13        123.91        137.98         8.10 o                         
   2  10  13          6.12          8.78         4.55 o                         
   3  10  13        743.90        772.98        18.28 o                         
   4  10  13       1233.28       1244.74        25.17 o                         
   5  10  13          4.51         -2.09         5.06 o                         
   6  10  13          4.71          5.48         6.59 o                         
   7  10  13         17.13         10.27         8.35 o                         
   8  10  13          4.95         -1.88         9.16 o                         
   9  10  13         40.72         55.07        16.92 o                         
  10  10  13          0.75        -13.88        20.73 o                         
   1  11  13        634.69        599.28        16.44 o                         
   2  11  13        332.67        337.13        13.68 o                         
   3  11  13       2083.21       2058.33        34.27 o                         
   4  11  13        319.25        338.07        15.34 o                         
   5  11  13        517.94        450.39        19.72 o                         
   6  11  13         97.52         96.90        10.43 o                         
   7  11  13          8.60         15.23         7.44 o                         
   8  11  13         71.49         50.16        11.64 o                         
   9  11  13         14.49         -7.28        14.17 o                         
  10  11  13          7.88        -22.98        22.98 o                         
   0  12  13         19.28         19.28         6.48 o                         
   1  12  13        178.50        180.89        10.57 o                         
   2  12  13       1948.15       1948.78        31.86 o                         
   3  12  13         18.69         14.80         4.78 o                         
   4  12  13        355.77        352.42        15.22 o                         
   5  12  13          2.85         -1.42         5.71 o                         
   6  12  13          0.16         -6.00         6.00 o                         
   7  12  13         30.04         14.49         7.36 o                         
   8  12  13         18.23          3.09         9.43 o                         
   9  12  13         11.66          8.66        13.25 o                         
  10  12  13          8.04         15.28        36.56 o                         
   1  13  13        622.90        628.46        19.22 o                         
   2  13  13        296.04        317.45        14.15 o                         
   3  13  13         39.40         53.84         7.00 o                         
   4  13  13          1.15          3.44         5.23 o                         
   5  13  13        347.51        359.08        19.08 o                         
   6  13  13         31.85         22.88         9.17 o                         
   7  13  13          8.72         21.63         8.37 o                         
   8  13  13        171.59        189.72        17.58 o                         
   9  13  13          9.65         -7.19        16.74 o                         
  10  13  13          0.15         38.31        26.76 o                         
   0  14  13        750.83        744.20        34.93 o                         
   1  14  13       1465.06       1498.20        29.44 o                         
   2  14  13         12.19          2.35         5.56 o                         
   3  14  13        107.53         95.67         8.40 o                         
   4  14  13        730.56        761.17        24.04 o                         
   5  14  13        116.13        108.16        11.40 o                         
   6  14  13          5.74          0.56         8.69 o                         
   7  14  13         25.82         -3.10        11.86 o                         
   8  14  13         11.52         15.00        17.95 o                         
   9  14  13         11.31         13.62        16.57 o                         
  10  14  13          6.46        -10.16        54.36 o                         
   1  15  13        331.97        309.03        14.49 o                         
   2  15  13         74.73         66.14         7.44 o                         
   3  15  13        747.53        770.58        21.39 o                         
   4  15  13         78.56         83.53         8.94 o                         
   5  15  13        235.28        216.15        14.00 o                         
   6  15  13         14.24         13.25         9.77 o                         
   7  15  13          0.03         -5.11        14.64 o                         
   8  15  13          9.61         36.45        13.81 o                         
   9  15  13        155.11        171.15        31.79 o                         
  10  15  13         84.33        288.84       119.86 o                         
   0  16  13        118.49         87.46        11.73 o                         
   1  16  13        163.08        152.08        11.46 o                         
   2  16  13          1.29         12.53         5.86 o                         
   3  16  13        132.52        109.08         9.20 o                         
   4  16  13        314.09        329.06        16.40 o                         
   5  16  13         54.59         41.08         8.19 o                         
   6  16  13         85.05        102.18        14.94 o                         
   7  16  13         41.27         42.02        13.85 o                         
   8  16  13         18.72         24.57        17.18 o                         
   9  16  13          7.09         17.49        43.51 o                         
   1  17  13         35.89         24.06         6.27 o                         
   2  17  13         57.32         66.11         8.76 o                         
   3  17  13         81.52         58.03         8.36 o                         
   4  17  13        128.22        134.01        12.27 o                         
   5  17  13         59.89         74.05        12.49 o                         
   6  17  13         15.63         14.33        12.14 o                         
   7  17  13         26.69          1.46        16.13 o                         
   8  17  13          0.00         40.06        21.27 o                         
   9  17  13         21.19        146.05        84.49 o                         
   0  18  13         76.89         61.12        12.32 o                         
   1  18  13        160.22        165.40        12.03 o                         
   2  18  13          8.54          6.56         7.72 o                         
   3  18  13         35.28         29.43         7.48 o                         
   4  18  13         49.28         29.93        10.59 o                         
   5  18  13          5.90          4.68         9.59 o                         
   6  18  13         10.93         42.23        16.96 o                         
   7  18  13          7.56         17.27        16.78 o                         
   8  18  13          0.12        162.08        67.01 o                         
   1  19  13         22.10         23.94         8.40 o                         
   2  19  13         55.55         33.84        10.34 o                         
   3  19  13         22.86         25.57        13.70 o                         
   4  19  13        146.68        142.40        15.67 o                         
   5  19  13          6.62        -10.00        14.41 o                         
   6  19  13         75.16         91.50        18.83 o                         
   7  19  13          0.38        -27.64        27.64 o                         
   8  19  13         15.43         24.89       106.10 o                         
   0  20  13         78.93        102.88        20.50 o                         
   1  20  13          1.05         -5.55        10.53 o                         
   2  20  13        103.94        130.13        17.41 o                         
   3  20  13         12.68         28.07        11.11 o                         
   4  20  13         21.36         30.52        14.69 o                         
   5  20  13          0.29        -13.35        13.35 o                         
   6  20  13          1.83        -18.89        33.30 o                         
   7  20  13          4.26        -10.01        80.88 o                         
   1  21  13        180.78        198.87        23.36 o                         
   2  21  13          0.21         -4.45        13.45 o                         
   3  21  13        107.92         97.29        17.63 o                         
   4  21  13          5.56         39.65        18.31 o                         
   5  21  13         27.40          3.15        27.63 o                         
   6  21  13         10.00         16.90        74.48 o                         
   0  22  13         18.83        -21.93        24.11 o                         
   1  22  13         14.66         -5.97        15.38 o                         
   2  22  13         19.53          6.96        15.69 o                         
   3  22  13          1.94        -17.81        17.81 o                         
   4  22  13          0.05         14.02        26.41 o                         
   5  22  13          6.08          6.49        33.93 o                         
   6  22  13          1.24        204.99        81.21 o                         
   1  23  13          0.92         14.38        26.45 o                         
   2  23  13          8.95          2.37        23.24 o                         
   3  23  13          3.41        -11.78        27.12 o                         
   4  23  13          0.00        -83.06       120.18 o                         
   5  23  13          1.43         96.27       176.83 o                         
   0  24  13          0.55         45.19       126.40 o                         
   1  24  13          7.51         13.77        43.24 o                         
   2  24  13          8.55         29.08        62.87 o                         
   3  24  13         17.48         34.74        76.30 o                         
   4  24  13          2.48        -54.36        91.04 o                         
   0   0  14        359.52        277.59        24.82 o                         
   1   0  14         16.56         22.85         4.73 o                         
   2   0  14       8227.95       7851.02        96.77 o                         
   3   0  14        121.16        107.11         8.98 o                         
   4   0  14       5210.65       5090.16        98.65 o                         
   5   0  14        166.82        121.19        10.69 o                         
   6   0  14      10356.06      10583.22       147.04 o                         
   7   0  14        177.58        187.62        15.69 o                         
   8   0  14        286.23        248.13        17.58 o                         
   9   0  14         19.80         12.17        10.47 o                         
  10   0  14         12.47         18.68        17.95 o                         
  11   0  14         40.24         30.79        17.48 o                         
   1   1  14        240.42        265.15         9.70 o                         
   2   1  14       4340.18       4353.72        45.05 o                         
   3   1  14        599.59        604.18        14.23 o                         
   4   1  14        260.47        277.81        10.45 o                         
   5   1  14          6.84          6.83         3.38 o                         
   6   1  14         10.66         24.36         4.49 o                         
   7   1  14         67.01         35.71         5.66 o                         
   8   1  14        128.64        109.59         8.56 o                         
   9   1  14          0.77          5.71         7.22 o                         
  10   1  14         35.05         39.05         8.74 o                         
  11   1  14          7.05          3.68        13.28 o                         
   0   2  14         90.40        109.06         8.73 o                         
   1   2  14          8.01          3.61         2.72 o                         
   2   2  14       3998.36       4148.07        45.80 o                         
   3   2  14          8.77          4.49         2.74 o                         
   4   2  14       2544.46       2414.48        32.08 o                         
   5   2  14         52.23         36.98         4.78 o                         
   6   2  14        854.83        906.06        18.46 o                         
   7   2  14        153.38        160.60         8.85 o                         
   8   2  14        121.35        119.90         8.34 o                         
   9   2  14         47.12         32.24         8.62 o                         
  10   2  14         46.35         36.17        10.67 o                         
  11   2  14          3.27         -6.24        14.82 o                         
  12   2  14          6.55        -41.92        41.92 o                         
   1   3  14        614.15        623.07        14.00 o                         
   2   3  14      10080.11      10367.47        99.41 o                         
   3   3  14          2.62         15.41         3.13 o                         
   4   3  14        351.10        363.52        11.79 o                         
   5   3  14        161.59        170.65         8.79 o                         
   6   3  14       1358.57       1365.37        23.00 o                         
   7   3  14        297.29        278.71        11.49 o                         
   8   3  14         54.07         44.09         6.85 o                         
   9   3  14         40.39         35.96         8.68 o                         
  10   3  14         16.33         17.45        12.77 o                         
  11   3  14          2.18        142.99        56.72 o                         
   0   4  14       7753.33       7683.03       126.87 o                         
   1   4  14        261.85        273.26        10.16 o                         
   2   4  14       1346.80       1311.22        20.91 o                         
   3   4  14        109.31         89.55         5.94 o                         
   4   4  14        526.43        488.49        13.67 o                         
   5   4  14        162.75        155.94         8.03 o                         
   6   4  14        724.59        750.71        18.42 o                         
   7   4  14         68.55         79.33         7.68 o                         
   8   4  14        226.77        189.29        11.61 o                         
   9   4  14         40.30         39.45         7.35 o                         
  10   4  14          9.90         -5.33        10.00 o                         
  11   4  14         77.77         59.67        19.34 o                         
   1   5  14         24.00         15.92         3.41 o                         
   2   5  14        346.61        340.30        11.02 o                         
   3   5  14       1634.08       1691.95        24.75 o                         
   4   5  14          4.90          2.97         2.85 o                         
   5   5  14        627.73        675.49        16.55 o                         
   6   5  14          0.00         -2.63         4.20 o                         
   7   5  14        112.89        109.51         8.79 o                         
   8   5  14         10.93         -2.89         4.80 o                         
   9   5  14        126.84        129.01        13.77 o                         
  10   5  14         32.56          6.49        16.44 o                         
  11   5  14          0.09        -17.61        58.82 o                         
   0   6  14          0.50          0.18         5.91 o                         
   1   6  14        292.51        280.63        11.41 o                         
   2   6  14        836.25        803.78        17.16 o                         
   3   6  14       1134.89       1087.33        20.95 o                         
   4   6  14       1688.68       1649.98        25.24 o                         
   5   6  14         59.53         38.89         5.79 o                         
   6   6  14       2487.03       2521.83        38.67 o                         
   7   6  14         68.48         54.43         7.45 o                         
   8   6  14        266.18        274.78        14.04 o                         
   9   6  14          0.88         -7.23         8.20 o                         
  10   6  14          0.41        -13.58        18.88 o                         
  11   6  14        122.33        253.06        63.51 o                         
   1   7  14        414.23        403.10        13.04 o                         
   2   7  14        289.32        243.13        10.87 o                         
   3   7  14        337.37        345.30        12.11 o                         
   4   7  14        357.17        325.17        11.23 o                         
   5   7  14        240.27        219.84        10.36 o                         
   6   7  14        198.23        174.27        10.99 o                         
   7   7  14         15.32         22.19         6.54 o                         
   8   7  14          5.85         15.33         8.44 o                         
   9   7  14        109.73        136.54        13.88 o                         
  10   7  14          9.15          4.27        14.96 o                         
  11   7  14         14.16        186.00       108.06 o                         
   0   8  14          3.86         -3.86         3.86 o                         
   1   8  14        654.60        654.86        16.40 o                         
   2   8  14       1735.85       1847.68        29.21 o                         
   3   8  14         30.68         32.18         4.69 o                         
   4   8  14        703.01        708.76        17.91 o                         
   5   8  14         79.92         63.23         6.52 o                         
   6   8  14         60.13         71.06         7.73 o                         
   7   8  14         59.03         51.16         7.71 o                         
   8   8  14         73.42         56.05         8.86 o                         
   9   8  14         66.83         72.42        11.27 o                         
  10   8  14         40.80          5.37        18.13 o                         
  11   8  14          0.02         82.52       104.79 o                         
   1   9  14        106.54         71.38         6.39 o                         
   2   9  14         47.24         47.63         5.16 o                         
   3   9  14        184.61        196.06        10.45 o                         
   4   9  14          1.52          1.98         4.36 o                         
   5   9  14        243.68        252.28        12.31 o                         
   6   9  14        172.59        174.84        12.13 o                         
   7   9  14          5.81          2.09         6.78 o                         
   8   9  14          0.10         -0.50         7.18 o                         
   9   9  14         29.72         16.48        12.17 o                         
  10   9  14         65.33         56.34        22.75 o                         
  11   9  14          6.43        149.32       163.08 o                         
   0  10  14        155.54        129.73        11.34 o                         
   1  10  14        102.76        110.09         8.47 o                         
   2  10  14        721.71        690.58        17.63 o                         
   3  10  14        391.36        412.91        14.69 o                         
   4  10  14         36.63         35.83         6.13 o                         
   5  10  14         23.94          0.40         5.50 o                         
   6  10  14        331.67        322.43        16.83 o                         
   7  10  14         94.63         82.25        10.04 o                         
   8  10  14         31.13         11.94         8.20 o                         
   9  10  14         78.71         73.52        14.81 o                         
  10  10  14          0.90          5.05        17.62 o                         
   1  11  14        558.59        622.66        17.29 o                         
   2  11  14       1383.70       1400.43        25.93 o                         
   3  11  14        566.50        566.74        16.77 o                         
   4  11  14        115.50         94.40         8.70 o                         
   5  11  14         44.42         34.35         7.72 o                         
   6  11  14         87.40         64.91         9.07 o                         
   7  11  14         19.54         22.48         9.44 o                         
   8  11  14          0.29         -7.30        12.02 o                         
   9  11  14         92.35         81.36        15.47 o                         
  10  11  14          2.00          0.75        26.62 o                         
   0  12  14       2534.13       2515.79        52.81 o                         
   1  12  14          2.16         -2.78         3.99 o                         
   2  12  14         63.12         49.12         6.85 o                         
   3  12  14          2.19         11.14         4.87 o                         
   4  12  14         13.73          9.92         5.65 o                         
   5  12  14         21.69          2.84         6.18 o                         
   6  12  14         13.95         11.66         7.27 o                         
   7  12  14          4.19          3.95         7.38 o                         
   8  12  14          0.44         -6.81        12.62 o                         
   9  12  14         15.89         10.22        16.32 o                         
  10  12  14          0.68        -38.27        66.80 o                         
   1  13  14          9.05          5.41         4.88 o                         
   2  13  14        196.52        182.51        11.37 o                         
   3  13  14        151.16        136.69         9.42 o                         
   4  13  14        216.01        224.19        13.14 o                         
   5  13  14          0.68          3.52         5.75 o                         
   6  13  14         97.36         63.96        10.95 o                         
   7  13  14          6.95         -8.41         8.41 o                         
   8  13  14        113.33        135.75        15.64 o                         
   9  13  14         33.24         14.44        17.36 o                         
  10  13  14         36.29        139.76        54.89 o                         
   0  14  14       2112.99       2099.42        50.36 o                         
   1  14  14          1.83         -1.44         5.13 o                         
   2  14  14        228.76        218.52        12.22 o                         
   3  14  14        220.96        233.36        12.62 o                         
   4  14  14        518.47        511.69        20.83 o                         
   5  14  14          5.38          7.56         8.34 o                         
   6  14  14        122.35        101.03        13.98 o                         
   7  14  14          7.96         13.41        10.96 o                         
   8  14  14          1.92         11.57        19.05 o                         
   9  14  14         24.85         19.00        34.38 o                         
  10  14  14          8.52         18.19       150.63 o                         
   1  15  14         12.58         15.73         6.00 o                         
   2  15  14         59.08         55.92         7.29 o                         
   3  15  14         26.27         28.26         5.82 o                         
   4  15  14         24.11         24.45         7.75 o                         
   5  15  14         40.83         40.84         9.26 o                         
   6  15  14         44.59         27.93        11.11 o                         
   7  15  14          9.34         33.28        11.92 o                         
   8  15  14         42.11         23.53        18.53 o                         
   9  15  14         18.58         29.94        33.81 o                         
   0  16  14         18.20          9.82        11.13 o                         
   1  16  14          1.32          5.21         6.29 o                         
   2  16  14        567.06        611.42        20.80 o                         
   3  16  14        168.82        136.03        10.47 o                         
   4  16  14        480.23        514.53        25.20 o                         
   5  16  14         54.90         50.94        10.74 o                         
   6  16  14        162.54        190.74        17.07 o                         
   7  16  14         70.26         65.53        14.74 o                         
   8  16  14         43.11          4.52        18.86 o                         
   9  16  14         18.96         70.37        54.26 o                         
   1  17  14         80.46         60.17         8.52 o                         
   2  17  14        167.78        173.30        11.80 o                         
   3  17  14         58.69         63.27        10.14 o                         
   4  17  14          1.93         -6.73         7.85 o                         
   5  17  14        125.46        128.55        13.54 o                         
   6  17  14         88.16         55.95        13.43 o                         
   7  17  14         19.46         -8.72        22.02 o                         
   8  17  14         45.32         58.31        54.95 o                         
   0  18  14        119.46         92.61        14.76 o                         
   1  18  14         76.67         66.33         9.41 o                         
   2  18  14         49.05         49.48         8.24 o                         
   3  18  14         76.00         49.09        10.72 o                         
   4  18  14          2.85         10.03        10.13 o                         
   5  18  14          3.01          8.31        10.57 o                         
   6  18  14         51.29         19.18        13.37 o                         
   7  18  14          0.50        -25.22        25.22 o                         
   8  18  14          8.05         91.04        97.58 o                         
   1  19  14         35.75         33.30        10.19 o                         
   2  19  14         13.61          2.68         9.60 o                         
   3  19  14          3.70          9.28        11.53 o                         
   4  19  14         11.99         -4.15        13.77 o                         
   5  19  14         52.27         39.22        14.53 o                         
   6  19  14          0.24        -17.16        17.16 o                         
   7  19  14          8.79        -25.85        31.76 o                         
   8  19  14          2.49        130.99       122.47 o                         
   0  20  14        308.64        253.33        29.10 o                         
   1  20  14          0.53        -11.60        11.60 o                         
   2  20  14        217.57        242.09        24.86 o                         
   3  20  14          4.26          2.05        11.16 o                         
   4  20  14        187.43        232.56        26.63 o                         
   5  20  14         14.43         -3.20        20.65 o                         
   6  20  14         40.06         12.63        50.02 o                         
   7  20  14          0.05         83.69        90.05 o                         
   1  21  14          5.97          5.40        16.92 o                         
   2  21  14         21.79         -0.67        14.36 o                         
   3  21  14          1.84        -11.90        20.72 o                         
   4  21  14          9.08        -10.98        20.32 o                         
   5  21  14         25.76         61.03        27.72 o                         
   6  21  14         12.64          4.20       146.70 o                         
   0  22  14         24.76         86.13        45.00 o                         
   1  22  14          0.98         -5.04        15.49 o                         
   2  22  14          0.00         18.68        27.23 o                         
   3  22  14          0.91        -10.71        19.38 o                         
   4  22  14          8.20        -15.27        25.17 o                         
   5  22  14          1.46        -40.29        41.33 o                         
   6  22  14          3.24        -67.64        67.64 o                         
   1  23  14         30.55         85.20        39.35 o                         
   2  23  14         22.78        -10.08        28.30 o                         
   3  23  14         71.87        122.60        65.95 o                         
   4  23  14          0.29         65.49        87.76 o                         
   1  24  14         13.39         47.81        93.66 o                         
   2  24  14         28.71         75.27        71.72 o                         
   3  24  14          0.23         92.22        61.63 o                         
   4  24  14          3.74        242.32       102.17 o                         
   1   1  15       1700.52       1594.53        23.31 o                         
   2   1  15       3645.00       3504.51        40.78 o                         
   3   1  15       4135.46       4415.24        49.40 o                         
   4   1  15       2577.97       2674.15        34.25 o                         
   5   1  15        941.95        905.19        19.41 o                         
   6   1  15        178.48        186.80         9.72 o                         
   7   1  15        110.16        115.76         8.27 o                         
   8   1  15          3.73          3.98         6.00 o                         
   9   1  15         86.18        103.66         9.87 o                         
  10   1  15          4.04          1.00        10.96 o                         
  11   1  15          5.10          1.94        19.64 o                         
   0   2  15       4116.64       4489.73        69.47 o                         
   1   2  15       3784.67       3796.33        43.59 o                         
   2   2  15          2.68          0.88         2.98 o                         
   3   2  15        648.58        741.32        15.74 o                         
   4   2  15        724.97        729.36        15.67 o                         
   5   2  15       1389.90       1338.71        23.05 o                         
   6   2  15        284.76        293.68        11.60 o                         
   7   2  15         61.95         76.07         7.28 o                         
   8   2  15        111.46         91.93         7.58 o                         
   9   2  15          1.19          4.58         7.87 o                         
  10   2  15          0.31         -9.02        10.87 o                         
  11   2  15         59.70         31.36        18.26 o                         
   1   3  15       3081.77       2967.27        39.57 o                         
   2   3  15       4676.96       4876.71        53.78 o                         
   3   3  15       1168.53       1177.73        19.69 o                         
   4   3  15        265.70        258.28        10.37 o                         
   5   3  15        101.94        106.43         7.00 o                         
   6   3  15        300.37        344.48        11.74 o                         
   7   3  15         67.11         70.44         6.90 o                         
   8   3  15         26.75          5.54         5.96 o                         
   9   3  15         58.78         71.15         9.41 o                         
  10   3  15         24.86         18.69        10.29 o                         
  11   3  15          9.69         13.92        20.38 o                         
   0   4  15        914.04        948.09        26.65 o                         
   1   4  15       1442.84       1542.11        24.55 o                         
   2   4  15       2019.79       2082.58        29.70 o                         
   3   4  15        229.51        279.50        10.38 o                         
   4   4  15        923.83        907.79        18.70 o                         
   5   4  15         16.02         15.50         3.64 o                         
   6   4  15        228.28        211.54         9.23 o                         
   7   4  15          1.64          2.33         4.84 o                         
   8   4  15         53.68         30.66         7.79 o                         
   9   4  15         36.26         35.55         8.17 o                         
  10   4  15         42.88         18.35        16.50 o                         
  11   4  15          4.81         31.16        38.76 o                         
   1   5  15       4209.49       4160.23        46.95 o                         
   2   5  15         63.36         45.45         4.69 o                         
   3   5  15       4463.51       4445.45        48.55 o                         
   4   5  15         14.95          5.90         3.36 o                         
   5   5  15        890.71        894.49        17.66 o                         
   6   5  15         36.48         40.03         5.92 o                         
   7   5  15        136.22        135.94         8.76 o                         
   8   5  15         64.01         80.30         8.52 o                         
   9   5  15        187.72        186.27        13.47 o                         
  10   5  15         33.77          4.31        15.27 o                         
  11   5  15          3.68         66.94        50.67 o                         
   0   6  15         39.22         38.17         6.36 o                         
   1   6  15         52.09         52.76         5.27 o                         
   2   6  15       1359.51       1319.76        23.78 o                         
   3   6  15          0.46          2.90         3.17 o                         
   4   6  15         66.06         77.18         5.96 o                         
   5   6  15         62.31         48.75         5.69 o                         
   6   6  15        440.29        471.83        16.21 o                         
   7   6  15          5.69          0.67         4.90 o                         
   8   6  15        193.53        157.36        12.58 o                         
   9   6  15          7.43         -4.18        11.81 o                         
  10   6  15         31.14        -15.17        16.87 o                         
  11   6  15         12.63        105.51        58.21 o                         
   1   7  15        617.42        582.19        17.02 o                         
   2   7  15        201.34        161.69         8.52 o                         
   3   7  15        173.97        169.92         9.61 o                         
   4   7  15        191.26        216.29         9.23 o                         
   5   7  15          2.25         -0.32         4.15 o                         
   6   7  15         14.16         18.17         5.38 o                         
   7   7  15        222.36        196.58        12.68 o                         
   8   7  15         12.97         10.40         9.57 o                         
   9   7  15          0.33          5.10         9.79 o                         
  10   7  15         34.20         39.99        18.12 o                         
  11   7  15          2.25       -100.86       100.86 o                         
   0   8  15        406.70        438.28        20.49 o                         
   1   8  15        147.07        148.20         9.01 o                         
   2   8  15          1.53         -1.05         3.17 o                         
   3   8  15       1474.35       1519.65        26.02 o                         
   4   8  15         69.31         49.22         6.26 o                         
   5   8  15        114.40         96.88         8.08 o                         
   6   8  15        735.43        670.10        22.58 o                         
   7   8  15         31.60         23.59         6.70 o                         
   8   8  15          0.04         -0.93         8.94 o                         
   9   8  15          9.66          7.65        11.55 o                         
  10   8  15          0.08        -10.43        15.97 o                         
  11   8  15        124.96        309.81       117.24 o                         
   1   9  15       1305.33       1286.42        24.98 o                         
   2   9  15        631.09        623.73        17.42 o                         
   3   9  15        607.78        585.42        16.21 o                         
   4   9  15        863.75        896.11        21.87 o                         
   5   9  15        197.66        205.12        10.98 o                         
   6   9  15          5.32         -1.86         6.61 o                         
   7   9  15         97.31         91.03        10.18 o                         
   8   9  15          7.91          2.39         8.95 o                         
   9   9  15          4.39         -3.34        12.82 o                         
  10   9  15         31.27         29.06        24.24 o                         
   0  10  15        356.70        397.59        21.66 o                         
   1  10  15         36.33         45.79         5.55 o                         
   2  10  15        230.26        208.00        10.74 o                         
   3  10  15         98.23         87.60         7.28 o                         
   4  10  15         27.29         16.79         5.41 o                         
   5  10  15        116.56         94.26         8.02 o                         
   6  10  15          0.13         -2.96         6.46 o                         
   7  10  15        126.91        119.05        12.07 o                         
   8  10  15         29.79         19.17         7.92 o                         
   9  10  15          0.06        -12.01        12.36 o                         
  10  10  15          0.49        -18.70        26.88 o                         
   1  11  15       2443.73       2460.75        37.97 o                         
   2  11  15        958.22       1018.96        22.28 o                         
   3  11  15       1321.72       1350.86        26.49 o                         
   4  11  15         38.04         60.93         7.61 o                         
   5  11  15        446.68        507.07        18.05 o                         
   6  11  15         38.24         32.12         7.48 o                         
   7  11  15        275.02        307.09        17.55 o                         
   8  11  15          3.37        -10.61        10.61 o                         
   9  11  15        133.72        117.72        16.75 o                         
  10  11  15          0.88        -30.23        31.72 o                         
   0  12  15        507.06        563.87        25.06 o                         
   1  12  15         90.72         81.61         7.68 o                         
   2  12  15       1763.70       1804.73        32.10 o                         
   3  12  15        510.45        516.23        17.20 o                         
   4  12  15        370.95        375.26        16.70 o                         
   5  12  15        122.64        116.81         9.06 o                         
   6  12  15         26.08         18.65         9.63 o                         
   7  12  15          5.13          0.24         9.76 o                         
   8  12  15          0.71          3.46        11.87 o                         
   9  12  15         53.20         57.01        20.11 o                         
  10  12  15          2.77         31.13        36.65 o                         
   1  13  15        331.84        320.79        14.65 o                         
   2  13  15        259.61        293.02        14.38 o                         
   3  13  15        115.35        107.88         8.60 o                         
   4  13  15        110.20         79.51         9.05 o                         
   5  13  15         40.74         41.83         7.03 o                         
   6  13  15          3.07         -7.76         7.76 o                         
   7  13  15        141.74        111.01        13.46 o                         
   8  13  15          7.81        -11.68        11.68 o                         
   9  13  15          2.25         21.21        39.25 o                         
  10  13  15         10.51         27.17        65.22 o                         
   0  14  15       1483.62       1511.21        41.49 o                         
   1  14  15          3.03          4.84         5.28 o                         
   2  14  15         55.07         44.85         6.66 o                         
   3  14  15         93.61         83.84         8.60 o                         
   4  14  15          1.46          8.99         6.51 o                         
   5  14  15         27.13         10.59         7.21 o                         
   6  14  15         30.74         19.52        10.96 o                         
   7  14  15          0.27         13.77        10.44 o                         
   8  14  15         63.61         66.58        21.77 o                         
   9  14  15         22.67          7.72        27.70 o                         
  10  14  15          0.49        -50.28        50.28 o                         
   1  15  15        530.29        563.04        19.85 o                         
   2  15  15        322.73        320.82        15.42 o                         
   3  15  15        309.54        339.60        15.06 o                         
   4  15  15        256.42        236.97        15.32 o                         
   5  15  15        148.79        122.52        11.78 o                         
   6  15  15         28.67         15.79        14.84 o                         
   7  15  15          7.93         -9.65        12.26 o                         
   8  15  15         36.94         59.52        17.65 o                         
   9  15  15        101.82        173.06        33.95 o                         
   0  16  15        334.90        404.19        24.06 o                         
   1  16  15         90.64         79.39        11.40 o                         
   2  16  15         31.76         36.07         8.40 o                         
   3  16  15          8.20         16.61         8.04 o                         
   4  16  15        157.04        152.25        13.65 o                         
   5  16  15         59.62         47.28        10.75 o                         
   6  16  15          5.99         13.06        12.44 o                         
   7  16  15          0.29        -14.69        14.69 o                         
   8  16  15          2.32        -16.90        24.71 o                         
   9  16  15          4.88        156.79        84.49 o                         
   1  17  15          0.02         -6.92         6.92 o                         
   2  17  15         97.66         81.09        10.43 o                         
   3  17  15          0.78          5.76         8.69 o                         
   4  17  15         75.51         80.27        11.39 o                         
   5  17  15         23.94          2.61        10.10 o                         
   6  17  15          0.20         -1.52        14.99 o                         
   7  17  15         29.87         19.49        21.56 o                         
   8  17  15         66.11         78.59        66.97 o                         
   0  18  15         75.60         92.57        20.39 o                         
   1  18  15         23.50         28.74         9.65 o                         
   2  18  15        146.63        131.32        11.05 o                         
   3  18  15         71.69         67.79         9.83 o                         
   4  18  15         23.32         33.59        13.04 o                         
   5  18  15          2.27         -8.16        10.97 o                         
   6  18  15         38.92         25.32        17.39 o                         
   7  18  15         37.97         26.39        23.10 o                         
   8  18  15          0.05        117.23        95.62 o                         
   1  19  15         45.90         16.17         8.49 o                         
   2  19  15          1.36         17.37         8.09 o                         
   3  19  15        249.19        303.00        19.44 o                         
   4  19  15          2.29         -7.79        15.55 o                         
   5  19  15         16.68         45.41        14.48 o                         
   6  19  15         23.89        -42.82        50.08 o                         
   7  19  15         44.58        -32.59        34.56 o                         
   0  20  15         11.00         39.08        26.23 o                         
   1  20  15         46.73         36.50        22.61 o                         
   2  20  15          0.30        -10.39        12.29 o                         
   3  20  15         32.98         20.24        19.36 o                         
   4  20  15          0.02          1.35        23.36 o                         
   5  20  15         17.52        -10.15        21.18 o                         
   6  20  15         51.54         33.06        31.82 o                         
   7  20  15         16.43         24.23       115.27 o                         
   1  21  15        131.60        128.41        20.47 o                         
   2  21  15         35.88         41.72        19.12 o                         
   3  21  15         69.40         69.37        15.79 o                         
   4  21  15         17.73         24.84        21.77 o                         
   5  21  15         34.88         50.21        28.46 o                         
   6  21  15          4.19        -64.81        64.81 o                         
   0  22  15         73.42        227.50        46.44 o                         
   1  22  15         17.98         34.53        19.21 o                         
   2  22  15         21.19         -8.76        24.30 o                         
   3  22  15          2.44         11.44        17.73 o                         
   4  22  15         68.06         54.00        28.80 o                         
   5  22  15          2.08        -49.79        84.49 o                         
   1  23  15          1.77        -64.22        65.72 o                         
   2  23  15         25.20        156.18        62.55 o                         
   3  23  15          0.58        -41.83        41.83 o                         
   4  23  15         11.88        -82.52        82.52 o                         
   1  24  15          3.51        -32.75       128.37 o                         
   2  24  15          7.12        -34.38        71.39 o                         
   3  24  15          2.87          9.82       110.68 o                         
   0   0  16      27115.25      28209.95       454.21 o                         
   1   0  16        136.21        168.45        11.61 o                         
   2   0  16       2174.14       2182.89        39.33 o                         
   3   0  16         36.47         46.30         7.14 o                         
   4   0  16          0.50         15.77         5.69 o                         
   5   0  16       4753.72       4896.68        80.31 o                         
   6   0  16       3141.03       3306.22        62.87 o                         
   7   0  16        909.71        894.84        26.32 o                         
   8   0  16        610.62        708.63        28.04 o                         
   9   0  16          6.12         12.32        12.64 o                         
  10   0  16          7.32        -12.99        12.99 o                         
  11   0  16         63.59        131.52        27.35 o                         
   1   1  16         35.25         53.65         5.01 o                         
   2   1  16        925.51        938.58        17.55 o                         
   3   1  16       1432.39       1403.43        24.94 o                         
   4   1  16         29.60         30.16         4.61 o                         
   5   1  16         21.38         25.43         5.40 o                         
   6   1  16         19.57         20.54         5.04 o                         
   7   1  16         54.24         43.26         5.20 o                         
   8   1  16          6.59         -3.70         5.10 o                         
   9   1  16         68.20         61.14         8.38 o                         
  10   1  16          6.31        -10.37        10.37 o                         
  11   1  16         26.30         13.93        25.68 o                         
   0   2  16       2417.00       2651.41        49.69 o                         
   1   2  16       2906.85       2999.06        41.03 o                         
   2   2  16        341.14        302.91        11.51 o                         
   3   2  16        387.09        342.52        13.12 o                         
   4   2  16        571.53        571.28        14.80 o                         
   5   2  16        327.90        337.13        12.38 o                         
   6   2  16         46.44         46.11         5.63 o                         
   7   2  16        349.20        373.35        14.15 o                         
   8   2  16          9.91          4.66         5.25 o                         
   9   2  16         19.86          3.98         7.58 o                         
  10   2  16          3.73         -3.51        13.03 o                         
  11   2  16          2.13          4.03        32.66 o                         
   1   3  16         20.40         29.87         4.16 o                         
   2   3  16         55.28         56.62         4.96 o                         
   3   3  16         64.88         59.77         5.35 o                         
   4   3  16         10.84         13.74         3.58 o                         
   5   3  16        465.02        437.08        13.72 o                         
   6   3  16          7.26         14.70         4.16 o                         
   7   3  16        160.94        180.35        10.40 o                         
   8   3  16         53.48         45.65         8.27 o                         
   9   3  16          3.69         -5.02        11.59 o                         
  10   3  16          0.88         -8.95        11.35 o                         
  11   3  16         17.38        112.56        35.83 o                         
   0   4  16       2734.90       2734.09        52.53 o                         
   1   4  16         35.67         32.33         4.37 o                         
   2   4  16       1375.29       1341.15        23.02 o                         
   3   4  16       1552.43       1536.58        24.80 o                         
   4   4  16       2276.29       2245.63        32.68 o                         
   5   4  16          6.88          4.35         4.00 o                         
   6   4  16        457.34        514.65        15.06 o                         
   7   4  16        451.50        455.73        15.91 o                         
   8   4  16        225.29        214.89        12.79 o                         
   9   4  16        126.83        158.30        13.69 o                         
  10   4  16         32.34         39.59        12.53 o                         
  11   4  16          3.33        -21.41        21.41 o                         
   1   5  16        571.60        576.44        14.57 o                         
   2   5  16         34.25         24.36         4.21 o                         
   3   5  16        140.58        141.39         8.08 o                         
   4   5  16        170.13        160.03         8.44 o                         
   5   5  16        235.68        244.74        11.04 o                         
   6   5  16        162.51        164.37         9.99 o                         
   7   5  16          9.20          5.18         5.63 o                         
   8   5  16         59.85         48.48         8.09 o                         
   9   5  16         25.53         12.35        11.04 o                         
  10   5  16          4.87         26.65        17.54 o                         
  11   5  16         17.84         26.90        46.79 o                         
   0   6  16       1177.20       1054.00        29.59 o                         
   1   6  16        746.98        713.10        17.83 o                         
   2   6  16       1944.53       1911.07        29.08 o                         
   3   6  16         27.51         19.71         3.85 o                         
   4   6  16       1401.05       1357.71        24.21 o                         
   5   6  16        706.88        706.42        18.46 o                         
   6   6  16        218.19        192.91        11.14 o                         
   7   6  16         11.74          7.21         5.14 o                         
   8   6  16          7.90         -6.46         6.46 o                         
   9   6  16          0.06          4.76        11.14 o                         
  10   6  16        186.52        183.91        33.17 o                         
  11   6  16         29.75         59.07        31.94 o                         
   1   7  16         40.09         25.13         4.45 o                         
   2   7  16         62.16         88.31         6.66 o                         
   3   7  16        103.16         82.21         6.98 o                         
   4   7  16        139.49        147.84         8.36 o                         
   5   7  16         59.17         42.35         6.23 o                         
   6   7  16        294.82        276.88        13.24 o                         
   7   7  16        110.06         71.97         8.37 o                         
   8   7  16        137.74        144.52        12.92 o                         
   9   7  16         27.47         14.30        11.86 o                         
  10   7  16          2.16        -15.12        15.12 o                         
  11   7  16          2.86        227.26       103.48 o                         
   0   8  16        272.77        261.61        16.76 o                         
   1   8  16         80.91         72.07         6.88 o                         
   2   8  16         79.09         77.01         6.60 o                         
   3   8  16        140.23        130.00         8.44 o                         
   4   8  16        705.19        686.31        16.37 o                         
   5   8  16         14.30          4.76         4.93 o                         
   6   8  16        483.59        527.40        21.28 o                         
   7   8  16          0.34         -5.72         5.72 o                         
   8   8  16         11.97         14.08        10.93 o                         
   9   8  16         59.01         64.51        13.26 o                         
  10   8  16          7.37         13.64        31.47 o                         
  11   8  16          0.01         74.66       195.82 o                         
   1   9  16         89.98         87.35         7.69 o                         
   2   9  16        326.60        331.76        13.98 o                         
   3   9  16        131.66        149.92         9.11 o                         
   4   9  16         25.05         25.73         6.15 o                         
   5   9  16        119.22        130.72         9.42 o                         
   6   9  16         59.00         40.32         8.05 o                         
   7   9  16        117.98         89.33         9.67 o                         
   8   9  16          4.36         -6.97         6.97 o                         
   9   9  16          5.75          8.96        11.63 o                         
  10   9  16         64.40         -4.28        39.08 o                         
   0  10  16        314.75        277.15        17.60 o                         
   1  10  16          7.44          7.51         4.31 o                         
   2  10  16       2471.07       2413.13        37.21 o                         
   3  10  16       1145.40       1209.12        24.67 o                         
   4  10  16       2970.39       2893.19        45.33 o                         
   5  10  16        393.14        371.13        16.30 o                         
   6  10  16        994.40        955.84        28.84 o                         
   7  10  16         22.74         16.01         7.32 o                         
   8  10  16        343.03        375.33        21.25 o                         
   9  10  16          8.17        -12.46        12.46 o                         
  10  10  16         36.87        125.63       108.72 o                         
   1  11  16        467.89        510.59        16.91 o                         
   2  11  16        221.76        234.89        12.57 o                         
   3  11  16        998.57       1014.69        22.96 o                         
   4  11  16          7.96         -4.07         5.15 o                         
   5  11  16         23.15         12.42         6.33 o                         
   6  11  16          7.22         -4.92         6.69 o                         
   7  11  16        172.41        168.74        13.56 o                         
   8  11  16         59.85         27.85        13.36 o                         
   9  11  16         33.13         27.39        14.62 o                         
  10  11  16         10.57         77.79        67.46 o                         
   0  12  16          0.25         12.58         6.92 o                         
   1  12  16         34.52         30.59         6.00 o                         
   2  12  16          7.93         21.54         6.01 o                         
   3  12  16          6.20          6.04         5.07 o                         
   4  12  16         74.58         85.93         9.09 o                         
   5  12  16          0.42          1.59         5.59 o                         
   6  12  16        192.69        181.96        14.00 o                         
   7  12  16         84.86         66.81        11.17 o                         
   8  12  16         10.58          8.25        11.96 o                         
   9  12  16         12.94         28.58        16.88 o                         
  10  12  16          0.01         28.16        85.14 o                         
   1  13  16        820.33        890.50        22.30 o                         
   2  13  16       1376.19       1462.58        29.33 o                         
   3  13  16        181.79        221.86        12.33 o                         
   4  13  16         34.13         22.51         8.10 o                         
   5  13  16        129.70        106.74        10.79 o                         
   6  13  16          0.85         -6.67         7.59 o                         
   7  13  16          8.98          6.49        11.65 o                         
   8  13  16         17.35        -16.75        16.75 o                         
   9  13  16         61.97         61.14        34.32 o                         
  10  13  16         12.13        -63.86        63.86 o                         
   0  14  16       1216.07       1274.76        37.87 o                         
   1  14  16        416.23        415.71        17.06 o                         
   2  14  16         99.79         98.20         9.28 o                         
   3  14  16         30.48         17.42         5.88 o                         
   4  14  16         12.42          9.11         6.03 o                         
   5  14  16        234.47        273.57        15.86 o                         
   6  14  16        212.81        245.75        17.82 o                         
   7  14  16         97.30         88.37        16.50 o                         
   8  14  16          0.30         12.61        22.50 o                         
   9  14  16         21.66         -8.86        28.51 o                         
   1  15  16        271.74        312.12        18.46 o                         
   2  15  16        492.31        498.75        19.20 o                         
   3  15  16        211.86        190.82        12.72 o                         
   4  15  16          0.05         -3.07         7.51 o                         
   5  15  16          3.42         -7.35         9.61 o                         
   6  15  16          0.30          1.78         9.99 o                         
   7  15  16         44.68         58.97        16.22 o                         
   8  15  16         34.68         50.32        28.46 o                         
   9  15  16          1.06        -37.14        38.47 o                         
   0  16  16         58.12         53.31        10.50 o                         
   1  16  16          0.26         -3.85         5.78 o                         
   2  16  16         34.41         26.09         6.88 o                         
   3  16  16        107.69         80.98        10.30 o                         
   4  16  16        114.68        123.33        12.26 o                         
   5  16  16        132.33        140.74        14.82 o                         
   6  16  16         31.02         34.48        13.75 o                         
   7  16  16          4.98         -7.98        22.65 o                         
   8  16  16         75.05         39.18        31.34 o                         
   9  16  16          1.56        102.82       116.58 o                         
   1  17  16         21.02         13.50         7.23 o                         
   2  17  16          0.19         -4.78         8.61 o                         
   3  17  16        115.51        130.77        11.52 o                         
   4  17  16        119.01        129.20        13.59 o                         
   5  17  16         19.37         23.10        13.61 o                         
   6  17  16         24.32         -3.46        15.44 o                         
   7  17  16         13.06          1.02        29.31 o                         
   8  17  16        136.28          3.95        48.32 o                         
   0  18  16         13.38          6.71        11.37 o                         
   1  18  16          2.69          6.29         7.88 o                         
   2  18  16         41.08         38.69        12.66 o                         
   3  18  16          5.72          8.55         8.66 o                         
   4  18  16          1.38          7.85        11.21 o                         
   5  18  16          5.75         33.17        12.82 o                         
   6  18  16          0.14         -8.66        24.40 o                         
   7  18  16         10.59        -37.56        42.92 o                         
   8  18  16          3.84          8.51       134.26 o                         
   1  19  16          1.41          5.28        11.50 o                         
   2  19  16          0.15         -2.67         9.60 o                         
   3  19  16          0.02         24.25        11.61 o                         
   4  19  16         77.51         77.97        22.25 o                         
   5  19  16         21.77          5.63        18.72 o                         
   6  19  16         17.31          9.33        25.50 o                         
   7  19  16         13.96         40.96        59.33 o                         
   0  20  16         73.18         59.66        22.04 o                         
   1  20  16         29.14         51.53        18.09 o                         
   2  20  16          6.27        -11.93        11.93 o                         
   3  20  16          0.04         -8.72        12.53 o                         
   4  20  16          0.22         14.23        26.91 o                         
   5  20  16         15.62        101.85        53.79 o                         
   6  20  16         11.99         -8.60        45.28 o                         
   1  21  16        102.90        123.02        22.11 o                         
   2  21  16         27.79         -0.21        20.13 o                         
   3  21  16          0.16         14.50        19.80 o                         
   4  21  16         17.02         41.63        24.17 o                         
   5  21  16          0.00         66.47        30.50 o                         
   6  21  16          8.62        166.35        89.73 o                         
   0  22  16         72.63         48.04        85.42 o                         
   1  22  16         33.34         57.82        26.72 o                         
   2  22  16          0.35        -23.18        23.18 o                         
   3  22  16          1.71          8.81        45.98 o                         
   4  22  16          8.24         17.35        33.59 o                         
   5  22  16          3.00        -19.81        75.33 o                         
   1  23  16         44.98         19.80        70.50 o                         
   2  23  16         10.05         38.08        42.57 o                         
   3  23  16         18.65        -44.60        44.60 o                         
   4  23  16          8.26         76.63       111.34 o                         
   1  24  16         35.16        159.15       218.10 o                         
   2  24  16          7.95         24.89       110.03 o                         
   3  24  16          0.72        153.91       110.68 o                         
   1   1  17       2676.63       2549.79        33.14 o                         
   2   1  17        232.32        251.96        10.48 o                         
   3   1  17       3075.00       3202.70        40.36 o                         
   4   1  17       1413.12       1389.89        24.33 o                         
   5   1  17        251.41        255.85        11.65 o                         
   6   1  17        114.70         95.60         7.47 o                         
   7   1  17         86.70         89.26         7.94 o                         
   8   1  17          2.72         -5.81         5.81 o                         
   9   1  17          0.10         -7.20         7.20 o                         
  10   1  17          0.64        -10.69        10.69 o                         
  11   1  17         33.86         27.38        21.47 o                         
   0   2  17       1510.65       1478.63        34.49 o                         
   1   2  17          8.20          5.82         3.43 o                         
   2   2  17       1538.93       1443.01        23.23 o                         
   3   2  17        102.53        111.01         7.37 o                         
   4   2  17       2553.36       2530.37        35.26 o                         
   5   2  17         50.74         33.58         5.19 o                         
   6   2  17         20.37         13.07         4.81 o                         
   7   2  17          0.88         -3.92         4.09 o                         
   8   2  17         26.33         21.29         6.36 o                         
   9   2  17         35.67         28.65         9.47 o                         
  10   2  17          5.37         -9.42        13.18 o                         
  11   2  17          4.62         30.14        28.29 o                         
   1   3  17       2771.82       3024.51        38.82 o                         
   2   3  17        348.70        392.28        14.91 o                         
   3   3  17         86.53         70.93         6.07 o                         
   4   3  17        268.39        280.96        11.61 o                         
   5   3  17        198.01        196.36        10.04 o                         
   6   3  17        166.50        186.20         9.61 o                         
   7   3  17        116.97         83.28         7.87 o                         
   8   3  17         90.95         86.64         7.56 o                         
   9   3  17         35.84         21.57         9.70 o                         
  10   3  17         12.56         -7.50        14.33 o                         
  11   3  17         17.42         35.03        72.94 o                         
   0   4  17         54.18         66.06         7.99 o                         
   1   4  17        659.33        757.89        17.04 o                         
   2   4  17        705.04        741.47        17.46 o                         
   3   4  17         69.97         41.67         5.09 o                         
   4   4  17          0.75          0.29         3.75 o                         
   5   4  17        100.75        129.16         8.38 o                         
   6   4  17        105.60         78.15         6.77 o                         
   7   4  17        171.91        182.35        11.39 o                         
   8   4  17          6.82         -5.11         6.30 o                         
   9   4  17          2.10         -3.83         8.21 o                         
  10   4  17         30.55         36.41        15.11 o                         
  11   4  17          8.03        -39.62        43.77 o                         
   1   5  17       3892.29       3805.27        46.84 o                         
   2   5  17        692.45        714.61        16.68 o                         
   3   5  17       1299.50       1197.64        21.88 o                         
   4   5  17        816.11        852.16        18.39 o                         
   5   5  17       2024.66       1942.03        30.03 o                         
   6   5  17         87.65         85.93         7.51 o                         
   7   5  17        314.90        290.65        13.36 o                         
   8   5  17         74.87         80.87        10.40 o                         
   9   5  17        179.75        173.88        14.59 o                         
  10   5  17         16.27        -14.56        14.56 o                         
  11   5  17         54.85        186.46       175.92 o                         
   0   6  17        462.73        487.14        21.86 o                         
   1   6  17         24.75         10.59         3.82 o                         
   2   6  17          1.78          0.84         3.03 o                         
   3   6  17        105.59         98.60         7.23 o                         
   4   6  17        148.50        153.22         8.52 o                         
   5   6  17        287.10        268.20        10.90 o                         
   6   6  17        236.50        226.81        13.15 o                         
   7   6  17          4.30         -0.37         6.56 o                         
   8   6  17         47.61         59.13        10.30 o                         
   9   6  17         30.00         43.09        11.40 o                         
  10   6  17         12.92          7.43        22.12 o                         
  11   6  17         32.45        447.26       112.65 o                         
   1   7  17       1122.18       1092.81        22.40 o                         
   2   7  17       1783.62       1885.80        31.01 o                         
   3   7  17        129.18        123.36         8.16 o                         
   4   7  17        110.24        103.47         7.99 o                         
   5   7  17         98.23         85.90         7.96 o                         
   6   7  17        227.79        224.03        12.84 o                         
   7   7  17         18.16         14.15         6.70 o                         
   8   7  17          9.58          8.72         8.71 o                         
   9   7  17         39.09         48.52        11.20 o                         
  10   7  17         49.33         31.02        28.27 o                         
  11   7  17          8.23         62.22       145.39 o                         
   0   8  17        291.48        365.44        20.91 o                         
   1   8  17        251.63        238.22        12.15 o                         
   2   8  17        282.16        279.11        12.47 o                         
   3   8  17        142.50        150.05         9.29 o                         
   4   8  17        393.24        395.12        13.60 o                         
   5   8  17        247.62        238.67        12.29 o                         
   6   8  17         55.06         58.03         8.38 o                         
   7   8  17          9.26         -5.66         7.09 o                         
   8   8  17          0.31         -2.88        12.06 o                         
   9   8  17          0.16          4.89        12.21 o                         
  10   8  17        120.80        106.41        37.07 o                         
   1   9  17        440.47        442.10        15.70 o                         
   2   9  17        210.57        220.33        11.60 o                         
   3   9  17        104.61         93.90         7.84 o                         
   4   9  17        365.79        400.32        13.88 o                         
   5   9  17         92.18         76.85         8.08 o                         
   6   9  17         10.49          0.97         6.14 o                         
   7   9  17          1.59         -6.37         6.85 o                         
   8   9  17         84.01         57.92        11.57 o                         
   9   9  17         64.69         61.30        16.17 o                         
  10   9  17         70.64        183.30        40.71 o                         
   0  10  17         56.32         67.60         9.67 o                         
   1  10  17        128.99        110.72         8.73 o                         
   2  10  17        314.26        309.71        13.86 o                         
   3  10  17         84.52         91.10         7.96 o                         
   4  10  17        265.08        296.03        13.33 o                         
   5  10  17          5.51         -4.42         5.46 o                         
   6  10  17         87.74         99.22        10.19 o                         
   7  10  17         94.48         97.44        14.33 o                         
   8  10  17         12.84          6.04        11.13 o                         
   9  10  17          8.22         22.80        15.47 o                         
  10  10  17          8.63        -23.40        45.01 o                         
   1  11  17       1593.97       1605.01        30.42 o                         
   2  11  17        361.98        350.69        14.24 o                         
   3  11  17        571.79        599.37        19.37 o                         
   4  11  17        153.55        127.88        10.18 o                         
   5  11  17         26.67         28.54         7.97 o                         
   6  11  17        106.84        114.01        11.14 o                         
   7  11  17         52.14         57.00        10.62 o                         
   8  11  17         73.41        105.53        15.02 o                         
   9  11  17         37.49         62.10        18.38 o                         
  10  11  17         32.84         58.74        48.23 o                         
   0  12  17         72.92         69.85        10.66 o                         
   1  12  17        593.65        633.40        19.17 o                         
   2  12  17        193.50        155.24        10.37 o                         
   3  12  17       1013.99        997.04        24.23 o                         
   4  12  17        748.66        738.65        23.63 o                         
   5  12  17        135.91        125.18        10.63 o                         
   6  12  17          3.64         -4.14         8.82 o                         
   7  12  17          5.71         35.96        11.53 o                         
   8  12  17          1.11         21.00        13.33 o                         
   9  12  17          0.19         37.09        23.91 o                         
  10  12  17         17.95        142.87        52.26 o                         
   1  13  17         80.55         82.16         7.90 o                         
   2  13  17        302.57        290.52        14.73 o                         
   3  13  17         62.25         47.19         7.02 o                         
   4  13  17        240.61        201.68        13.19 o                         
   5  13  17         29.50         13.29         7.51 o                         
   6  13  17         30.49         20.02         9.01 o                         
   7  13  17         53.39         41.05        12.20 o                         
   8  13  17          3.04        -11.66        11.66 o                         
   9  13  17          3.33         12.12        38.74 o                         
  10  13  17          0.55         24.36        65.35 o                         
   0  14  17        265.60        283.57        18.95 o                         
   1  14  17          0.11          1.13         7.04 o                         
   2  14  17        725.20        777.72        23.52 o                         
   3  14  17         58.55         56.33         7.87 o                         
   4  14  17         39.54         37.58         8.19 o                         
   5  14  17          6.09         15.90         7.38 o                         
   6  14  17          3.91         12.88        13.08 o                         
   7  14  17          0.68        -16.23        16.23 o                         
   8  14  17         57.18         67.18        20.48 o                         
   9  14  17          2.13         29.67        29.66 o                         
   1  15  17        870.45        986.82        26.31 o                         
   2  15  17          8.77         19.27         6.47 o                         
   3  15  17        917.62        915.16        25.42 o                         
   4  15  17          9.21         -7.36         7.36 o                         
   5  15  17         35.89         56.66        10.00 o                         
   6  15  17         10.38        -10.83        10.83 o                         
   7  15  17         26.26         -3.38        18.77 o                         
   8  15  17        102.81        100.43        31.27 o                         
   9  15  17          0.57         67.47        63.54 o                         
   0  16  17        540.11        482.62        28.73 o                         
   1  16  17         50.55         34.64         7.64 o                         
   2  16  17          0.12         -6.17         6.17 o                         
   3  16  17         25.77         13.20         7.96 o                         
   4  16  17         58.22         31.42        11.68 o                         
   5  16  17        182.91        220.40        17.75 o                         
   6  16  17         13.63         -5.09        12.87 o                         
   7  16  17         23.54          9.30        19.77 o                         
   8  16  17         71.92         71.13        72.93 o                         
   9  16  17         14.20       -130.99       139.50 o                         
   1  17  17         26.60         20.41         8.92 o                         
   2  17  17          8.18         12.06         8.32 o                         
   3  17  17        153.54        142.06        12.48 o                         
   4  17  17          2.20         -1.17        10.24 o                         
   5  17  17         10.43          9.02        12.16 o                         
   6  17  17         13.03         -4.38        15.99 o                         
   7  17  17          5.11        -26.07        26.07 o                         
   8  17  17         20.03         80.83        43.98 o                         
   0  18  17        318.83        327.61        27.17 o                         
   1  18  17        120.04         82.82        11.08 o                         
   2  18  17        111.90         96.76        14.39 o                         
   3  18  17         28.07         11.50         9.53 o                         
   4  18  17          0.73        -12.11        12.11 o                         
   5  18  17          1.18          5.01        15.86 o                         
   6  18  17          0.29        -26.84        26.84 o                         
   7  18  17         39.17         29.12        45.75 o                         
   1  19  17         34.65         33.87        16.79 o                         
   2  19  17         25.56         15.87        12.09 o                         
   3  19  17         99.77        102.15        18.40 o                         
   4  19  17         31.14         36.22        16.79 o                         
   5  19  17        115.22        178.20        29.47 o                         
   6  19  17          2.38          5.20        36.80 o                         
   7  19  17          0.27         21.48        75.98 o                         
   0  20  17         10.92         -8.46        23.69 o                         
   1  20  17          8.53         13.31        25.71 o                         
   2  20  17         37.10         21.62        14.23 o                         
   3  20  17          2.61        -13.76        13.94 o                         
   4  20  17         52.76         39.80        24.26 o                         
   5  20  17         47.07         38.24        27.26 o                         
   6  20  17         11.09         -9.79        38.13 o                         
   1  21  17        207.38        232.66        30.59 o                         
   2  21  17         11.82        -17.97        17.97 o                         
   3  21  17         19.27         -1.38        21.35 o                         
   4  21  17         28.23         80.51        45.32 o                         
   5  21  17         40.42        148.74        47.82 o                         
   6  21  17         37.14        159.15       121.82 o                         
   0  22  17          3.07         27.68        52.76 o                         
   1  22  17         13.55         15.70        41.83 o                         
   2  22  17         86.08         21.00        31.33 o                         
   3  22  17         59.21         68.62        51.14 o                         
   4  22  17         27.08         95.10        43.08 o                         
   5  22  17          1.22        110.68       104.13 o                         
   1  23  17         19.72         16.37       100.21 o                         
   2  23  17          0.25         -1.96        42.88 o                         
   3  23  17         10.66         17.07        61.89 o                         
   2  24  17          5.45        309.78       151.94 o                         
   0   0  18       5816.48       5950.00       122.94 o                         
   1   0  18       2101.06       2243.01        44.87 o                         
   2   0  18       3857.50       3929.39        68.95 o                         
   3   0  18       3736.11       3905.18        65.18 o                         
   4   0  18      12077.55      12604.15       166.55 o                         
   5   0  18        416.72        370.50        19.79 o                         
   6   0  18          2.87         63.19         9.11 o                         
   7   0  18          9.05          7.85         9.13 o                         
   8   0  18         82.45         74.93        12.48 o                         
   9   0  18         64.61         64.76        14.79 o                         
  10   0  18         66.88        103.04        19.73 o                         
  11   0  18         45.40         43.54        41.26 o                         
   1   1  18          2.19         -2.64         3.02 o                         
   2   1  18        487.12        418.30        14.17 o                         
   3   1  18        491.20        507.83        14.78 o                         
   4   1  18        184.80        198.49        10.64 o                         
   5   1  18        241.97        220.04        10.96 o                         
   6   1  18         10.56         12.34         4.73 o                         
   7   1  18          2.83         -4.91         6.91 o                         
   8   1  18          8.38         -2.68         5.87 o                         
   9   1  18          3.02         -7.46         7.91 o                         
  10   1  18         40.66         43.62        11.00 o                         
  11   1  18         16.99         29.63        32.47 o                         
   0   2  18        133.48        160.16        13.28 o                         
   1   2  18          1.68         -1.75         3.10 o                         
   2   2  18         19.11          9.13         4.04 o                         
   3   2  18          0.10         -1.50         3.48 o                         
   4   2  18       1149.61       1153.64        22.20 o                         
   5   2  18         46.31         62.62         6.59 o                         
   6   2  18         10.61          8.07         4.38 o                         
   7   2  18         11.44         12.24         5.22 o                         
   8   2  18         41.86         29.86         8.57 o                         
   9   2  18         22.54         41.29         9.02 o                         
  10   2  18         48.18         53.33        16.00 o                         
  11   2  18          2.30         19.40        33.83 o                         
   1   3  18       1248.01       1233.41        23.14 o                         
   2   3  18       1838.27       1786.89        28.43 o                         
   3   3  18        505.73        599.65        15.74 o                         
   4   3  18        602.75        694.98        17.33 o                         
   5   3  18       1879.72       1880.38        31.02 o                         
   6   3  18         53.89         60.53         6.11 o                         
   7   3  18        372.30        340.56        14.85 o                         
   8   3  18          0.96         -3.70         7.44 o                         
   9   3  18          4.72          2.09         9.87 o                         
  10   3  18         24.52          4.77        17.01 o                         
  11   3  18          0.58        -25.00        25.00 o                         
   0   4  18         62.61         31.42         6.90 o                         
   1   4  18        183.91        162.99         8.94 o                         
   2   4  18       1311.92       1377.70        23.73 o                         
   3   4  18         11.14         -0.21         3.90 o                         
   4   4  18       1527.72       1497.54        25.68 o                         
   5   4  18       2013.32       2072.06        31.55 o                         
   6   4  18          9.75          3.12         4.62 o                         
   7   4  18         10.33         -3.77         6.04 o                         
   8   4  18         76.42         90.09         9.52 o                         
   9   4  18          0.09        -10.73        10.73 o                         
  10   4  18          9.91         15.16        25.33 o                         
  11   4  18         57.62        293.32        87.04 o                         
   1   5  18         23.49         21.96         4.26 o                         
   2   5  18        476.77        562.22        16.32 o                         
   3   5  18        162.95        171.13         9.29 o                         
   4   5  18        440.68        424.71        13.84 o                         
   5   5  18        116.20        117.38         8.00 o                         
   6   5  18        230.30        237.20        10.88 o                         
   7   5  18         15.00         18.07         5.90 o                         
   8   5  18         41.17         43.02         8.65 o                         
   9   5  18          0.00         -1.26        11.02 o                         
  10   5  18          0.05        -18.93        18.93 o                         
  11   5  18         65.80        210.97       105.78 o                         
   0   6  18         21.44         76.59         9.09 o                         
   1   6  18        270.71        275.71        11.89 o                         
   2   6  18        827.93        815.30        20.42 o                         
   3   6  18         35.28         32.49         4.87 o                         
   4   6  18        181.30        173.04         9.53 o                         
   5   6  18         39.88         28.33         5.04 o                         
   6   6  18         42.77         39.55         6.53 o                         
   7   6  18         27.14         17.60         6.80 o                         
   8   6  18         90.90        107.05        10.19 o                         
   9   6  18        180.46        171.33        23.28 o                         
  10   6  18          1.65         58.24        22.94 o                         
  11   6  18         28.85         59.60        33.40 o                         
   1   7  18         95.58        112.51         7.95 o                         
   2   7  18          0.11         -2.74         3.49 o                         
   3   7  18        168.59        171.84         9.39 o                         
   4   7  18          1.02         -2.50         3.84 o                         
   5   7  18          0.84         -4.71         4.71 o                         
   6   7  18        261.31        276.84        14.98 o                         
   7   7  18        196.37        172.57        11.17 o                         
   8   7  18         52.63         71.52        10.61 o                         
   9   7  18          2.70          8.82        13.47 o                         
  10   7  18          7.39         81.28        38.21 o                         
  11   7  18          3.76        -32.75        40.61 o                         
   0   8  18         70.05         80.00        10.58 o                         
   1   8  18         16.12          4.99         4.17 o                         
   2   8  18         68.00         61.35         6.52 o                         
   3   8  18        148.95        175.02        10.43 o                         
   4   8  18         44.94         37.47         5.45 o                         
   5   8  18         57.15         43.04         6.62 o                         
   6   8  18         45.63         46.27         7.47 o                         
   7   8  18          3.29         -7.43         7.43 o                         
   8   8  18         19.48         -3.30        10.39 o                         
   9   8  18         46.86         36.82        12.87 o                         
  10   8  18          3.62         -5.87        26.32 o                         
   1   9  18        109.88         99.71         7.85 o                         
   2   9  18        183.80        185.32        10.60 o                         
   3   9  18        184.18        187.66        10.63 o                         
   4   9  18        492.93        507.08        16.42 o                         
   5   9  18         48.66         45.63         7.41 o                         
   6   9  18        181.49        164.56        11.99 o                         
   7   9  18         88.72         47.33        10.18 o                         
   8   9  18          1.52          0.55        11.45 o                         
   9   9  18         90.41         88.98        19.08 o                         
  10   9  18         13.77        -37.00        37.00 o                         
   0  10  18       1887.12       1917.29        45.29 o                         
   1  10  18        197.92        200.11        11.03 o                         
   2  10  18         26.45          9.22         5.91 o                         
   3  10  18         24.68          2.24         5.31 o                         
   4  10  18       1482.03       1455.05        29.28 o                         
   5  10  18         80.53         54.84         7.85 o                         
   6  10  18        344.38        379.55        19.68 o                         
   7  10  18        183.43        223.73        15.67 o                         
   8  10  18          4.89         19.51        14.02 o                         
   9  10  18         71.57         75.51        23.02 o                         
  10  10  18          5.01         85.60        51.67 o                         
   1  11  18         50.09         49.65         7.04 o                         
   2  11  18       1106.96       1116.33        25.12 o                         
   3  11  18        380.12        371.49        14.84 o                         
   4  11  18          3.23          0.42         6.20 o                         
   5  11  18          7.46          1.62         5.63 o                         
   6  11  18         16.44         12.12         8.51 o                         
   7  11  18          5.15          7.72        12.43 o                         
   8  11  18         18.76          6.64        11.91 o                         
   9  11  18          3.14        -15.02        17.78 o                         
  10  11  18          5.11          1.31       113.30 o                         
   0  12  18         26.75         31.34         9.03 o                         
   1  12  18         27.92         15.69         5.94 o                         
   2  12  18        135.46        101.78         9.23 o                         
   3  12  18         14.95         18.07         5.44 o                         
   4  12  18        253.66        221.93        12.07 o                         
   5  12  18         26.92         19.84         7.43 o                         
   6  12  18         72.14         53.94        10.70 o                         
   7  12  18         76.37         78.43        15.62 o                         
   8  12  18         10.59         14.11        15.62 o                         
   9  12  18          5.85         33.01        25.09 o                         
  10  12  18          0.08        -28.31        81.21 o                         
   1  13  18          0.16          5.05         5.68 o                         
   2  13  18       1256.79       1285.41        27.21 o                         
   3  13  18        142.22        128.04        10.37 o                         
   4  13  18         71.35         56.53         8.90 o                         
   5  13  18          0.85          9.34         7.94 o                         
   6  13  18          5.43         -5.03         8.38 o                         
   7  13  18          0.00         -1.96        11.15 o                         
   8  13  18        107.49         86.27        29.34 o                         
   9  13  18          4.16         40.67        42.92 o                         
   0  14  18        643.43        666.87        30.69 o                         
   1  14  18        185.60        175.61        12.51 o                         
   2  14  18        335.69        401.33        17.60 o                         
   3  14  18          2.37         -5.08         5.08 o                         
   4  14  18        453.22        451.43        20.52 o                         
   5  14  18          2.88         10.98         9.46 o                         
   6  14  18         13.94         19.15        10.72 o                         
   7  14  18         18.80         17.72        17.66 o                         
   8  14  18        103.73        146.30        28.18 o                         
   9  14  18         11.88        181.17        49.25 o                         
   1  15  18       1391.17       1441.93        31.90 o                         
   2  15  18         73.81         62.01         8.84 o                         
   3  15  18         31.40         52.61         7.81 o                         
   4  15  18          0.77          4.73         8.01 o                         
   5  15  18        127.29        126.09        12.85 o                         
   6  15  18         10.75         15.48        13.71 o                         
   7  15  18         95.47         68.25        20.34 o                         
   8  15  18         14.94         42.89        30.57 o                         
   9  15  18         13.12        315.02       125.75 o                         
   0  16  18        316.44        344.05        32.90 o                         
   1  16  18        102.05         84.21        11.12 o                         
   2  16  18          5.50         16.20        10.46 o                         
   3  16  18         15.36          7.07         8.76 o                         
   4  16  18        296.86        295.39        21.26 o                         
   5  16  18          0.23          2.82        13.08 o                         
   6  16  18          1.77          1.91        20.60 o                         
   7  16  18         34.54        137.73        24.96 o                         
   8  16  18          0.74         30.28        34.38 o                         
   1  17  18         13.63          5.77         7.69 o                         
   2  17  18          8.47          0.84        10.36 o                         
   3  17  18         48.10         69.12         9.52 o                         
   4  17  18        125.18        136.22        16.23 o                         
   5  17  18         16.61          8.23        11.77 o                         
   6  17  18          0.43         12.81        21.52 o                         
   7  17  18         43.03         24.72        28.50 o                         
   8  17  18         39.94         88.73       123.46 o                         
   0  18  18         30.81         49.45        13.74 o                         
   1  18  18         65.14         59.18        10.40 o                         
   2  18  18         11.12         28.94        15.74 o                         
   3  18  18         14.81         10.24        11.04 o                         
   4  18  18          2.48        -13.58        13.58 o                         
   5  18  18         15.65        -14.15        14.15 o                         
   6  18  18          1.26        -26.75        26.75 o                         
   7  18  18          1.20        -54.46        97.07 o                         
   1  19  18         49.57         49.02        14.55 o                         
   2  19  18          0.22        -16.13        16.13 o                         
   3  19  18         77.57         76.49        16.52 o                         
   4  19  18         59.39         25.84        17.18 o                         
   5  19  18          0.00         -8.54        21.94 o                         
   6  19  18          2.32         59.09        34.78 o                         
   7  19  18          6.91         54.87        60.00 o                         
   0  20  18         30.45         71.49        28.73 o                         
   1  20  18        108.93         83.53        20.87 o                         
   2  20  18          6.75        -15.66        15.66 o                         
   3  20  18         31.79         36.56        22.36 o                         
   4  20  18          6.50         20.17        25.59 o                         
   5  20  18         36.99         16.63        29.70 o                         
   6  20  18          0.41        -21.81        50.12 o                         
   1  21  18         84.66         88.51        24.07 o                         
   2  21  18         14.80         -3.59        28.01 o                         
   3  21  18          0.61         16.04        40.28 o                         
   4  21  18         23.11          1.92        54.55 o                         
   5  21  18          0.07         62.07        58.72 o                         
   6  21  18          0.68        207.61       110.03 o                         
   0  22  18          1.15         42.57       106.10 o                         
   1  22  18          6.75        -55.86        55.86 o                         
   2  22  18          0.30        -29.12        29.12 o                         
   3  22  18         13.48        -83.74       110.68 o                         
   4  22  18          0.49        -77.58        77.58 o                         
   5  22  18          3.28        194.51       105.44 o                         
   1  23  18         28.94         73.38        67.11 o                         
   2  23  18         15.54        -32.70        49.12 o                         
   3  23  18          0.55        143.43       113.96 o                         
   1   1  19       1120.75       1060.96        21.06 o                         
   2   1  19        385.57        349.27        12.66 o                         
   3   1  19        371.36        344.89        13.50 o                         
   4   1  19          6.20          2.73         4.23 o                         
   5   1  19        471.63        465.90        15.62 o                         
   6   1  19        157.00        141.01         9.14 o                         
   7   1  19         32.83         13.97         5.65 o                         
   8   1  19          1.54          1.59         7.23 o                         
   9   1  19         47.57         55.39        10.60 o                         
  10   1  19         46.60         43.39        19.31 o                         
  11   1  19         23.30         82.03        25.47 o                         
   0   2  19       1744.18       1829.14        43.34 o                         
   1   2  19         65.33         60.06         5.83 o                         
   2   2  19         68.14         75.25         6.53 o                         
   3   2  19        816.55        780.17        18.07 o                         
   4   2  19         36.90         37.05         5.55 o                         
   5   2  19        550.58        632.75        17.60 o                         
   6   2  19        586.24        553.64        17.61 o                         
   7   2  19         75.04         57.16         6.72 o                         
   8   2  19        101.21        101.34         9.92 o                         
   9   2  19         19.71         29.28        13.26 o                         
  10   2  19          0.50        -14.88        14.88 o                         
  11   2  19         33.86        276.04        72.90 o                         
   1   3  19        321.22        365.12        13.76 o                         
   2   3  19        738.70        752.66        17.51 o                         
   3   3  19        357.95        357.12        13.99 o                         
   4   3  19       1555.79       1614.61        27.30 o                         
   5   3  19       1004.38       1096.46        23.02 o                         
   6   3  19         77.37         77.74         7.36 o                         
   7   3  19        351.03        317.09        12.86 o                         
   8   3  19          5.10          4.33         7.11 o                         
   9   3  19          1.02         13.44        11.98 o                         
  10   3  19         15.16         10.04        17.44 o                         
  11   3  19         11.36        218.25        77.21 o                         
   0   4  19       1121.30       1153.53        34.71 o                         
   1   4  19        171.94        179.27         9.96 o                         
   2   4  19         81.05         76.87         6.91 o                         
   3   4  19         94.90         71.13         6.62 o                         
   4   4  19        386.68        401.10        14.45 o                         
   5   4  19         68.31         68.06         6.89 o                         
   6   4  19         63.62         68.69         7.13 o                         
   7   4  19         81.40         84.26         7.42 o                         
   8   4  19         46.51         48.18         8.62 o                         
   9   4  19         13.40          6.59        11.87 o                         
  10   4  19         51.41         68.01        19.44 o                         
  11   4  19         10.02        101.45        35.37 o                         
   1   5  19        695.22        708.78        17.52 o                         
   2   5  19        249.82        249.31        11.83 o                         
   3   5  19       2260.88       2164.67        32.73 o                         
   4   5  19        792.73        732.34        18.82 o                         
   5   5  19        384.01        374.66        14.11 o                         
   6   5  19         13.02          2.42         5.06 o                         
   7   5  19         83.85         85.48         8.69 o                         
   8   5  19        126.12        136.00        12.25 o                         
   9   5  19         41.68         46.11        12.08 o                         
  10   5  19         66.04         99.71        31.24 o                         
  11   5  19         12.01         39.95        37.99 o                         
   0   6  19       1080.08       1064.68        32.03 o                         
   1   6  19        245.29        281.35        12.49 o                         
   2   6  19        177.64        195.14        10.47 o                         
   3   6  19        679.88        661.89        17.48 o                         
   4   6  19        246.76        258.81        11.50 o                         
   5   6  19        727.06        706.79        18.18 o                         
   6   6  19          4.06         -4.96         4.96 o                         
   7   6  19        124.03        115.59        10.10 o                         
   8   6  19         14.07         13.29         7.97 o                         
   9   6  19          1.22        -11.16        11.16 o                         
  10   6  19         44.07         93.99        31.23 o                         
  11   6  19          3.35        -33.40        33.40 o                         
   1   7  19        241.86        244.98        11.33 o                         
   2   7  19          0.54         -3.56         3.56 o                         
   3   7  19        159.88        142.22         8.87 o                         
   4   7  19        522.33        515.41        16.21 o                         
   5   7  19        133.58        105.99         7.96 o                         
   6   7  19         43.22         16.18         6.30 o                         
   7   7  19          0.24         -2.87         6.28 o                         
   8   7  19         19.94         17.57        13.61 o                         
   9   7  19         63.54         64.10        17.14 o                         
  10   7  19         37.89         63.53        87.11 o                         
  11   7  19         87.65        144.75        60.91 o                         
   0   8  19        523.71        575.03        25.98 o                         
   1   8  19        109.94         96.05         8.05 o                         
   2   8  19         83.21         63.14         6.41 o                         
   3   8  19        146.80        127.49         8.96 o                         
   4   8  19        627.91        613.92        17.65 o                         
   5   8  19         87.08         65.70         7.63 o                         
   6   8  19          0.13         -5.51         5.60 o                         
   7   8  19        137.51        155.89        13.22 o                         
   8   8  19        124.65        122.57        16.49 o                         
   9   8  19        109.61        120.35        16.88 o                         
  10   8  19         89.22         27.13        37.54 o                         
   1   9  19        193.96        171.03        10.60 o                         
   2   9  19        298.42        331.32        14.51 o                         
   3   9  19       2838.36       2980.21        43.44 o                         
   4   9  19          0.02         -5.16         5.16 o                         
   5   9  19        713.28        735.39        22.48 o                         
   6   9  19          9.82         18.22         6.32 o                         
   7   9  19        296.18        347.79        20.48 o                         
   8   9  19         31.40         -2.51        17.75 o                         
   9   9  19         11.99         36.02        18.33 o                         
  10   9  19         10.12         -4.75        60.91 o                         
   0  10  19        106.07        120.08        12.38 o                         
   1  10  19         26.49         16.86         5.62 o                         
   2  10  19         81.59         74.97         8.02 o                         
   3  10  19        236.51        198.46        11.42 o                         
   4  10  19        267.47        282.32        13.41 o                         
   5  10  19        104.52         80.82         9.17 o                         
   6  10  19         55.35         41.76         7.89 o                         
   7  10  19         18.40         41.14         9.43 o                         
   8  10  19          0.24          1.47        14.38 o                         
   9  10  19         30.76         27.35        20.52 o                         
  10  10  19         74.01        239.06       126.41 o                         
   1  11  19       1013.19       1030.58        24.73 o                         
   2  11  19         88.21         81.92         8.42 o                         
   3  11  19       1007.91       1031.20        23.94 o                         
   4  11  19          0.24         -5.99         5.99 o                         
   5  11  19          9.30          3.44         6.59 o                         
   6  11  19        166.47        169.39        13.22 o                         
   7  11  19         39.22         41.37        11.07 o                         
   8  11  19          9.64        -16.16        16.16 o                         
   9  11  19          3.91        -15.37        28.02 o                         
  10  11  19          3.82         94.66        67.79 o                         
   0  12  19        327.55        293.71        20.60 o                         
   1  12  19        105.70        107.54        10.05 o                         
   2  12  19         25.84         25.37         6.57 o                         
   3  12  19        123.21        128.91        10.10 o                         
   4  12  19         26.71         23.38         6.25 o                         
   5  12  19        124.89        124.29        11.43 o                         
   6  12  19         18.94         21.99         9.23 o                         
   7  12  19         21.44         42.98        13.11 o                         
   8  12  19          4.57         10.88        13.88 o                         
   9  12  19         21.32         56.36        33.16 o                         
  10  12  19         32.68       -106.10       112.00 o                         
   1  13  19       1048.44       1067.45        26.85 o                         
   2  13  19        120.60        127.87        10.00 o                         
   3  13  19        780.16        873.43        24.84 o                         
   4  13  19         10.51         -0.29         6.10 o                         
   5  13  19          8.64          2.39         8.69 o                         
   6  13  19         38.92         15.64        11.52 o                         
   7  13  19          0.46         10.45        15.51 o                         
   8  13  19         12.34          3.48        20.35 o                         
   9  13  19          2.90         26.91        45.54 o                         
   0  14  19         93.52         94.71        11.62 o                         
   1  14  19        374.19        377.15        18.07 o                         
   2  14  19         49.55         57.22         9.08 o                         
   3  14  19          1.29         -6.14         6.14 o                         
   4  14  19         90.29         95.05        10.79 o                         
   5  14  19          2.38          9.16         7.56 o                         
   6  14  19          2.46          7.81        14.09 o                         
   7  14  19          0.86         10.44        14.70 o                         
   8  14  19         23.29         56.76        28.62 o                         
   9  14  19          0.00        192.81        67.15 o                         
   1  15  19         66.19         42.08         7.92 o                         
   2  15  19         65.62         43.98         8.54 o                         
   3  15  19         60.12         48.20         9.37 o                         
   4  15  19          3.19         -7.35        12.87 o                         
   5  15  19        203.18        247.74        16.72 o                         
   6  15  19          4.46          5.52        12.79 o                         
   7  15  19        172.54        204.97        27.83 o                         
   8  15  19         10.04         74.41        80.67 o                         
   0  16  19         92.57        110.37        14.63 o                         
   1  16  19         21.83         28.98         7.45 o                         
   2  16  19          8.17         12.10         7.48 o                         
   3  16  19         10.74         10.18        10.57 o                         
   4  16  19          5.95         25.97        11.06 o                         
   5  16  19          0.13          4.89        11.91 o                         
   6  16  19          6.50        -15.06        15.06 o                         
   7  16  19          1.75         -4.88        24.62 o                         
   8  16  19         29.47        214.17        64.37 o                         
   1  17  19        111.13        109.04        12.16 o                         
   2  17  19        283.11        282.95        17.89 o                         
   3  17  19          9.14         -0.01        12.73 o                         
   4  17  19        128.18        103.02        16.68 o                         
   5  17  19        151.68        114.48        21.79 o                         
   6  17  19          0.04         27.45        25.13 o                         
   7  17  19        158.85        377.62        62.15 o                         
   0  18  19        159.77        193.55        29.09 o                         
   1  18  19         29.92         39.86        11.17 o                         
   2  18  19         10.00         11.67        20.23 o                         
   3  18  19         25.03         15.17        14.33 o                         
   4  18  19         50.79         36.18        17.52 o                         
   5  18  19          1.56        -15.29        25.49 o                         
   6  18  19          3.31        -39.51        39.51 o                         
   7  18  19         12.09        -66.31        66.31 o                         
   1  19  19        267.09        286.44        25.57 o                         
   2  19  19         11.04        -11.27        14.45 o                         
   3  19  19          2.93          2.63        19.17 o                         
   4  19  19         59.22         15.66        20.76 o                         
   5  19  19          3.84         24.63        26.11 o                         
   6  19  19          8.53         -2.02        41.92 o                         
   7  19  19         38.89        237.09       130.33 o                         
   0  20  19         10.82        -22.30        41.38 o                         
   1  20  19          7.57         38.71        17.60 o                         
   2  20  19         13.17         43.06        19.42 o                         
   3  20  19         47.56         48.60        25.88 o                         
   4  20  19         13.46          6.66        25.03 o                         
   5  20  19          0.79         70.82        64.50 o                         
   6  20  19          0.10        -26.85        96.27 o                         
   1  21  19          7.38        -11.32        25.49 o                         
   2  21  19          0.66          1.61        26.30 o                         
   3  21  19         12.35        -15.70        19.78 o                         
   4  21  19         56.21         41.69        60.69 o                         
   5  21  19        112.53        108.87       222.33 o                         
   0  22  19          0.01         26.85        91.69 o                         
   1  22  19         22.97        -37.43        37.43 o                         
   2  22  19          8.89        -11.02        34.57 o                         
   3  22  19         70.08         77.21        32.13 o                         
   1  23  19          5.61        -98.89        98.89 o                         
   2  23  19          7.76        180.11       116.58 o                         
   3  23  19         14.72        -24.89        83.83 o                         
   0   0  20       1431.54       1443.63        50.27 o                         
   1   0  20        220.44        242.88        17.91 o                         
   2   0  20        253.93        234.06        15.63 o                         
   3   0  20       2190.61       2224.84        48.11 o                         
   4   0  20       2658.77       2708.02        54.87 o                         
   5   0  20          6.53          8.82         8.33 o                         
   6   0  20          1.61          7.32         6.88 o                         
   7   0  20        133.35        131.01        12.63 o                         
   8   0  20        365.77        443.14        28.11 o                         
   9   0  20         50.46         38.04        14.55 o                         
  10   0  20        154.03        226.95        30.37 o                         
  11   0  20          1.04        170.28       109.37 o                         
   1   1  20          4.81          9.70         4.14 o                         
   2   1  20        332.33        354.99        13.88 o                         
   3   1  20       1117.84       1206.28        22.55 o                         
   4   1  20         23.12         32.28         5.69 o                         
   5   1  20         18.46         20.07         5.20 o                         
   6   1  20          1.39         -4.38         5.04 o                         
   7   1  20         51.35         22.30         6.25 o                         
   8   1  20          1.61         -5.80         5.80 o                         
   9   1  20        156.97        143.67        15.70 o                         
  10   1  20         11.77         18.52        15.11 o                         
  11   1  20         15.80        114.66        55.41 o                         
   0   2  20        242.68        204.24        14.37 o                         
   1   2  20          1.34         -3.89         3.98 o                         
   2   2  20        659.69        666.92        17.59 o                         
   3   2  20       3151.23       3193.10        41.02 o                         
   4   2  20         40.71         36.79         5.71 o                         
   5   2  20         59.57         40.60         6.24 o                         
   6   2  20         25.47         24.29         5.97 o                         
   7   2  20          1.00         -4.49         4.49 o                         
   8   2  20         47.06         49.24         7.86 o                         
   9   2  20         74.13         53.95        11.69 o                         
  10   2  20          1.19        -16.66        16.66 o                         
  11   2  20          1.80        -10.86        60.27 o                         
   1   3  20        158.04        130.40         8.97 o                         
   2   3  20        258.46        264.75        12.25 o                         
   3   3  20        448.61        389.25        14.58 o                         
   4   3  20       1459.51       1572.63        27.57 o                         
   5   3  20        300.39        284.40        13.25 o                         
   6   3  20         38.08         14.72         5.33 o                         
   7   3  20          0.00          0.97         5.09 o                         
   8   3  20          0.86         -6.10         6.10 o                         
   9   3  20         35.71         41.33        13.85 o                         
  10   3  20          4.65         56.69        22.39 o                         
  11   3  20          1.64         54.36        40.61 o                         
   0   4  20        668.24        699.75        25.56 o                         
   1   4  20          0.08         -2.11         3.96 o                         
   2   4  20       2079.32       1991.47        31.73 o                         
   3   4  20          0.38         -3.26         4.14 o                         
   4   4  20       5318.02       5479.84        61.88 o                         
   5   4  20        342.95        319.35        13.71 o                         
   6   4  20         15.71         12.92         5.33 o                         
   7   4  20         73.13         68.56         7.09 o                         
   8   4  20         66.75         61.05        10.30 o                         
   9   4  20         12.49         12.74        11.95 o                         
  10   4  20         60.43         97.20        22.40 o                         
  11   4  20         20.48         11.13        43.88 o                         
   1   5  20       2205.45       2303.73        35.92 o                         
   2   5  20        471.42        458.38        15.41 o                         
   3   5  20        239.95        232.02        11.36 o                         
   4   5  20         16.66         20.52         5.14 o                         
   5   5  20        409.95        444.30        15.28 o                         
   6   5  20        129.35        126.82         8.68 o                         
   7   5  20         14.43          6.35         6.67 o                         
   8   5  20          8.80         -5.94         8.34 o                         
   9   5  20         35.81         21.75        10.87 o                         
  10   5  20          3.00          4.38        24.17 o                         
  11   5  20         26.07         -5.89        35.37 o                         
   0   6  20       3558.14       3593.96        78.31 o                         
   1   6  20        117.80         98.98         7.79 o                         
   2   6  20        190.32        180.94        10.49 o                         
   3   6  20          0.11          2.92         4.51 o                         
   4   6  20          7.76         -1.65         4.60 o                         
   5   6  20        143.22        124.13         8.57 o                         
   6   6  20        171.38        170.84        10.78 o                         
   7   6  20        113.23        124.62        10.79 o                         
   8   6  20        155.52        191.17        21.61 o                         
   9   6  20          1.85        -11.75        11.75 o                         
  10   6  20         16.48         90.86        33.85 o                         
   1   7  20        430.80        432.87        16.12 o                         
   2   7  20         82.29         72.98         7.19 o                         
   3   7  20        695.92        668.02        18.73 o                         
   4   7  20        197.54        195.80        10.49 o                         
   5   7  20        707.51        686.41        19.62 o
[truncated: 209,872 more chars]
